# Supplementary material for: Syntheses and structures of two anthracene–benzoic acid derivatives as potential MOF linkers
Source: Acta Crystallogr E Crystallogr Commun. 2025 Oct 28;81(Pt 11):1063–6. doi: 10.1107/S2056989025008503 (PMC12589845; doi:10.1107/S2056989025008503)
Supplement: Supplementary file 1 [file e-81-01063-sup1.cif]

##############################################################################
#                                                                            #
# This CIF contains the data in a paper accepted for publication in          #
# Acta Crystallographica Section E. It conforms to the requirements of       #
# Notes for Authors for Acta Crystallographica Section E, and has been       #
# peer reviewed under the auspices of the IUCr Commission on Journals.       #
#                                                                            #
# Full details of the Crystallographic Information File format               #
# are given in the paper "The Crystallographic Information File (CIF):       #
# a New Standard Archive File for Crystallography" by S. R. Hall, F. H.      #
# Allen and I. D. Brown [Acta Cryst. (1991), A47, 655-685].                  #
#                                                                            #
# The current version of the core CIF dictionary is obtainable from          #
# ftp://ftp.iucr.org/pub/cif_core.dic.                                       #
#                                                                            #
# Software is freely available for graphical display of the structure(s)     #
# in this CIF. For information consult the CIF software page                 #
# http://www.iucr.org/resources/cif/software.                                #
#                                                                            #
# This file may be used for bona fide research purposes within the           #
# scientific community so long as proper attribution is given to the journal # 
# article from which it was obtained.                                        #
#                                                                            #
##############################################################################
data_1
_audit_creation_method     'SHELXL-2019/3'
_journal_date_recd_electronic     2025-07-07
_journal_date_accepted     2025-09-27
_journal_name_full     'Acta Crystallographica, Section E'
_journal_year     2025
_journal_volume     81
_journal_issue      1
_journal_page_first     0
_journal_page_last     0
_journal_paper_category     GO
_journal_paper_doi     10.1107/S2056989025008503
_journal_coeditor_code     HB8146
_publ_contact_author_name     'Udai P. Singh'
_publ_contact_author_address
;
Department of Chemistry,
Indian Institute of Technology Roorkee,
Roorkee - 247667,
India
;
_publ_contact_author_email     'u.singh@cy.iitr.ac.in'
_publ_contact_author_fax     ?
_publ_contact_author_phone     ?
_publ_section_title
;
Syntheses and structures of two anthracene--benzoic acid derivatives as
potential MOF linkers
;
_publ_section_title_footnote     .
loop_
    _publ_author_name
    _publ_author_footnote
    _publ_author_address
    'Kushwaha, Shagun' .
;
Department of Chemistry,
Indian Institute of Technology Roorkee,
Roorkee - 247667,
India
;
    'Thapliyal, Amit' .
;
Department of Chemistry,
Indian Institute of Technology Roorkee,
Roorkee - 247667,
India
;
    'Mishra, Anil K.' .
;
Department of Chemistry,
Indian Institute of Technology Roorkee,
Roorkee - 247667,
India
;
    'Singh, Udai P.' .
;
Department of Chemistry,
Indian Institute of Technology Roorkee,
Roorkee - 247667,
India
;
    'Butcher, Ray J.' .
;
Department of Chemistry
Howard University
525 College St NW
Washington DC 20059
USA
;
_publ_section_synopsis
;
In the title compounds,
2,2'-{[anthracene-9,10-diylbis(methylene)]bis(sulfanediyl)}dibenzoic acid
dimethylacetamide tetrasolvate, C~30~H~22~O~4~S~2~\\cdot4C~4~H~9~NO (<b>1</b>)
and 4,4'-{[anthracene-9,10-diylbis(methylene)]bis(oxy)}dibenzoic acid
dimethylformamide disolvate, C~30~H~22~O~6~\\cdot2C~3~H~7~NO (<b>2</b>), the
complete anthracene--benzoic acid molecule is generated by a crystallographic
centre of symmetry. The dihedral angle between the anthracene ring system and
the pendant ring is 71.43 (7) in (<b>1</b>) and 75.27 (12)\% in (<b>2</b>). In
the extended structures of both compounds, O---H...O hydrogen bonds link the
main molecules into pairs of solvent molecules to generate trimers.
;
_chemical_name_systematic
;
2,2'-{[Anthracene-9,10-diylbis(methylene)]bis(sulfanediyl)}dibenzoic acid
dimethylacetamide tetrasolvate
;
_chemical_name_common     ?
_chemical_formula_moiety     'C30 H22 O4 S2, 4(C4 H9 N O)'
_chemical_formula_sum     'C46 H58 N4 O8 S2'
_chemical_formula_iupac     'C30 H22 O4 S2, 4C4 H9 N O'
_chemical_formula_weight     859.08
_chemical_melting_point     ?
_space_group_crystal_system     monoclinic
_space_group_name_H-M_alt     'P 21/c'
_space_group_name_Hall     '-P 2ybc'
loop_
    _space_group_symop_operation_xyz
    'x, y, z'
    '-x, y+1/2, -z+1/2'
    '-x, -y, -z'
    'x, -y-1/2, z-1/2'
_cell_length_a     9.9818(3)
_cell_length_b     9.2026(2)
_cell_length_c     24.1998(7)
_cell_angle_alpha     90
_cell_angle_beta     91.0160(10)
_cell_angle_gamma     90
_cell_volume     2222.61(10)
_cell_formula_units_Z     2
_cell_measurement_reflns_used     9910
_cell_measurement_theta_min     2.368
_cell_measurement_theta_max     25.660
_cell_measurement_temperature     104(2)
_exptl_crystal_description     block
_exptl_crystal_colour     'clear yellowish yellow'
_exptl_crystal_size_max     0.345
_exptl_crystal_size_mid     0.154
_exptl_crystal_size_min     0.118
_exptl_crystal_density_diffrn     1.284
_exptl_crystal_density_meas     ?
_exptl_crystal_density_method     ?
_exptl_crystal_F_000     916
_exptl_absorpt_coefficient_mu     0.177
_exptl_absorpt_correction_type     multi-scan
_exptl_absorpt_process_details
;
(Olex2; Dolomanov <i>et al.</i>,  2009)
;
_exptl_absorpt_correction_T_min     0.7064
_exptl_absorpt_correction_T_max     0.7457
_diffrn_ambient_temperature     104(2)
_diffrn_source     ?
_diffrn_radiation_type     MoK\a
_diffrn_radiation_wavelength     0.71073
_diffrn_measurement_device_type     'Bruker APEXII CCD'
_diffrn_measurement_method     '\w and \f scans'
_diffrn_detector_area_resol_mean     ?
_diffrn_reflns_number     84923
_diffrn_reflns_av_R_equivalents     0.0757
_diffrn_reflns_av_unetI/netI     0.0440
_diffrn_reflns_theta_min     1.683
_diffrn_reflns_theta_max     28.337
_diffrn_reflns_theta_full     25.242
_diffrn_measured_fraction_theta_max     0.999
_diffrn_measured_fraction_theta_full     0.999
_diffrn_reflns_limit_h_min     -13
_diffrn_reflns_limit_h_max     13
_diffrn_reflns_limit_k_min     -12
_diffrn_reflns_limit_k_max     12
_diffrn_reflns_limit_l_min     -32
_diffrn_reflns_limit_l_max     32
_refine_special_details     ?
_reflns_number_total     5544
_reflns_number_gt     4374
_reflns_threshold_expression     'I > 2\s(I)'
_refine_ls_structure_factor_coef     Fsqd
_refine_ls_matrix_type     full
_refine_ls_R_factor_all     0.0619
_refine_ls_R_factor_gt     0.0447
_refine_ls_wR_factor_gt     0.1002
_refine_ls_wR_factor_ref     0.1117
_refine_ls_goodness_of_fit_ref     1.034
_refine_ls_restrained_S_all     1.024
_refine_ls_number_reflns     5544
_refine_ls_number_parameters     394
_refine_ls_number_restraints     422
_refine_ls_hydrogen_treatment     constr
_refine_ls_weighting_scheme     calc
_refine_ls_weighting_details
              'w=1/[\s^2^(Fo^2^)+(0.0474P)^2^+1.1190P] where P=(Fo^2^+2Fc^2^)/3'
_atom_sites_solution_hydrogens     geom
_atom_sites_solution_primary     dual
_atom_sites_solution_secondary     ?
_refine_ls_shift/su_max     0.001
_refine_ls_shift/su_mean     0.000
_refine_diff_density_max     0.413
_refine_diff_density_min     -0.270
_refine_ls_extinction_method     none
_refine_ls_extinction_coef     .
loop_
    _atom_type_symbol
    _atom_type_description
    _atom_type_scat_dispersion_real
    _atom_type_scat_dispersion_imag
    _atom_type_scat_source
    'C' 'C' 0.0033 0.0016
                         'International Tables Vol C Tables 4.2.6.8 and 6.1.1.4'
    'H' 'H' 0.0000 0.0000
                         'International Tables Vol C Tables 4.2.6.8 and 6.1.1.4'
    'N' 'N' 0.0061 0.0033
                         'International Tables Vol C Tables 4.2.6.8 and 6.1.1.4'
    'O' 'O' 0.0106 0.0060
                         'International Tables Vol C Tables 4.2.6.8 and 6.1.1.4'
    'S' 'S' 0.1246 0.1234
                         'International Tables Vol C Tables 4.2.6.8 and 6.1.1.4'
_computing_data_collection
;
APEX4 (Bruker, 2016)
;
_computing_cell_refinement
;
SAINT V8.40B (Bruker, 2016)
;
_computing_data_reduction
;
SAINT V8.40B (Bruker, 2016)
;
_computing_structure_solution
;
<i>SHELXT2018/2</i> (Sheldrick, 2015a)
;
_computing_structure_refinement
;
<i>SHELXL-2019/2</i> (Sheldrick, 2015b)
;
_computing_molecular_graphics
;
Olex2 1.3 (Dolomanov <i>et al.</i>,  2009)
;
_computing_publication_material
;
Olex2 1.3 (Dolomanov <i>et al.</i>,  2009)
;
loop_
    _atom_site_type_symbol
    _atom_site_label
    _atom_site_fract_x
    _atom_site_fract_y
    _atom_site_fract_z
    _atom_site_U_iso_or_equiv
    _atom_site_adp_type
    _atom_site_calc_flag
    _atom_site_occupancy
    _atom_site_disorder_assembly
    _atom_site_disorder_group
    S S1 0.49737(4) 0.76829(4) 0.38089(2) 0.01827(10) Uani d 1 . .
    O O1 0.29231(11) 0.87413(12) 0.31863(4) 0.0263(3) Uani d 1 . .
    O O2 0.31257(12) 0.96903(14) 0.23437(5) 0.0310(3) Uani d 1 . .
    H H2 0.230729 0.948146 0.232140 0.047 Uiso calc 1 . .
    C C1 0.56861(14) 0.58987(15) 0.46196(6) 0.0167(3) Uani d 1 . .
    C C2 0.52491(14) 0.45046(15) 0.44587(6) 0.0173(3) Uani d 1 . .
    C C3 0.54843(16) 0.39496(16) 0.39171(6) 0.0224(3) Uani d 1 . .
    H H3 0.593487 0.454054 0.365752 0.027 Uiso calc 1 . .
    C C4 0.50773(17) 0.25944(17) 0.37653(6) 0.0267(4) Uani d 1 . .
    H H4 0.525167 0.224961 0.340360 0.032 Uiso calc 1 . .
    C C5 0.43976(17) 0.16965(17) 0.41413(7) 0.0273(4) Uani d 1 . .
    H H5 0.411335 0.075326 0.403109 0.033 Uiso calc 1 . .
    C C6 0.41483(16) 0.21774(16) 0.46609(6) 0.0228(3) Uani d 1 . .
    H H6 0.369268 0.155798 0.490923 0.027 Uiso calc 1 . .
    C C7 0.54455(14) 0.64077(15) 0.51567(6) 0.0171(3) Uani d 1 . .
    C C8 0.63542(15) 0.68688(16) 0.42042(6) 0.0192(3) Uani d 1 . .
    H H8A 0.694092 0.629672 0.396056 0.023 Uiso calc 1 . .
    H H8B 0.689817 0.762652 0.439262 0.023 Uiso calc 1 . .
    C C9 0.57997(15) 0.88537(15) 0.33438(6) 0.0177(3) Uani d 1 . .
    C C10 0.71660(16) 0.91600(16) 0.34057(6) 0.0217(3) Uani d 1 . .
    H H10 0.766922 0.871749 0.369702 0.026 Uiso calc 1 . .
    C C11 0.77937(17) 1.01029(17) 0.30463(7) 0.0251(3) Uani d 1 . .
    H H11 0.871972 1.031090 0.309790 0.030 Uiso calc 1 . .
    C C12 0.70906(17) 1.07443(16) 0.26140(6) 0.0247(3) Uani d 1 . .
    H H12 0.752673 1.139489 0.237117 0.030 Uiso calc 1 . .
    C C13 0.57494(16) 1.04298(16) 0.25390(6) 0.0223(3) Uani d 1 . .
    H H13 0.526989 1.085006 0.223637 0.027 Uiso calc 1 . .
    C C14 0.50800(15) 0.95009(15) 0.29011(6) 0.0195(3) Uani d 1 . .
    C C15 0.36146(16) 0.92700(16) 0.28293(6) 0.0211(3) Uani d 1 . .
    O O3 1.0671(4) 0.9058(3) 0.2180(2) 0.0353(7) Uani d 0.799(3) A 1
    N N1 0.88738(18) 0.9245(2) 0.16135(7) 0.0285(5) Uani d 0.799(3) A 1
    C C16 0.9981(2) 0.9800(2) 0.18493(9) 0.0274(5) Uani d 0.799(3) A 1
    C C17 1.0361(8) 1.1340(7) 0.1719(4) 0.0353(10) Uani d 0.799(3) A 1
    H H17A 1.050112 1.143580 0.132038 0.053 Uiso calc 0.799(3) A 1
    H H17B 1.118931 1.159241 0.191974 0.053 Uiso calc 0.799(3) A 1
    H H17C 0.964103 1.199522 0.183008 0.053 Uiso calc 0.799(3) A 1
    C C18 0.8425(6) 0.7782(5) 0.1765(3) 0.0369(10) Uani d 0.799(3) A 1
    H H18A 0.816616 0.724555 0.142961 0.055 Uiso calc 0.799(3) A 1
    H H18B 0.765414 0.785502 0.200811 0.055 Uiso calc 0.799(3) A 1
    H H18C 0.915606 0.726820 0.195702 0.055 Uiso calc 0.799(3) A 1
    C C19 0.7988(6) 1.0049(7) 0.1234(3) 0.0360(11) Uani d 0.799(3) A 1
    H H19A 0.781855 0.946712 0.090114 0.054 Uiso calc 0.799(3) A 1
    H H19B 0.841408 1.096737 0.113248 0.054 Uiso calc 0.799(3) A 1
    H H19C 0.713733 1.024955 0.141564 0.054 Uiso calc 0.799(3) A 1
    O O3A 1.0538(16) 0.8659(15) 0.2192(8) 0.036(2) Uani d 0.201(3) A 2
    N N1A 0.9312(8) 1.0021(9) 0.1604(3) 0.0294(12) Uani d 0.201(3) A 2
    C C16A 0.9542(8) 0.8815(9) 0.1884(3) 0.0296(12) Uani d 0.201(3) A 2
    C C17A 0.858(2) 0.757(2) 0.1825(13) 0.035(3) Uani d 0.201(3) A 2
    H H17D 0.766243 0.793275 0.184933 0.052 Uiso calc 0.201(3) A 2
    H H17E 0.875504 0.686684 0.212185 0.052 Uiso calc 0.201(3) A 2
    H H17F 0.870396 0.709975 0.146647 0.052 Uiso calc 0.201(3) A 2
    C C18A 0.815(2) 1.025(3) 0.1230(13) 0.034(3) Uani d 0.201(3) A 2
    H H18D 0.767338 1.113996 0.133881 0.051 Uiso calc 0.201(3) A 2
    H H18E 0.753673 0.942141 0.125383 0.051 Uiso calc 0.201(3) A 2
    H H18F 0.845163 1.035463 0.084941 0.051 Uiso calc 0.201(3) A 2
    C C19A 1.022(3) 1.128(3) 0.1644(16) 0.033(3) Uani d 0.201(3) A 2
    H H19D 0.983823 1.201294 0.188723 0.050 Uiso calc 0.201(3) A 2
    H H19E 1.034642 1.169307 0.127565 0.050 Uiso calc 0.201(3) A 2
    H H19F 1.109197 1.096129 0.179621 0.050 Uiso calc 0.201(3) A 2
    O O4 -0.0836(2) 0.7997(3) 0.45732(9) 0.0501(6) Uani d 0.804(3) B 1
    N N2 0.1140(2) 0.7946(2) 0.50291(9) 0.0326(5) Uani d 0.804(3) B 1
    C C20 0.0317(2) 0.8450(2) 0.46303(9) 0.0317(5) Uani d 0.804(3) B 1
    C C21 0.0868(7) 0.9608(6) 0.4254(2) 0.0367(8) Uani d 0.804(3) B 1
    H H21A 0.123902 1.040534 0.447754 0.055 Uiso calc 0.804(3) B 1
    H H21B 0.014736 0.997995 0.401298 0.055 Uiso calc 0.804(3) B 1
    H H21C 0.157583 0.918999 0.402787 0.055 Uiso calc 0.804(3) B 1
    C C22 0.0711(7) 0.6745(7) 0.53909(16) 0.0553(13) Uani d 0.804(3) B 1
    H H22A 0.083561 0.703059 0.577852 0.083 Uiso calc 0.804(3) B 1
    H H22B 0.125009 0.587919 0.531637 0.083 Uiso calc 0.804(3) B 1
    H H22C -0.023695 0.652905 0.531759 0.083 Uiso calc 0.804(3) B 1
    C C23 0.2478(4) 0.8572(5) 0.51334(18) 0.0365(9) Uani d 0.804(3) B 1
    H H23A 0.300280 0.791520 0.537132 0.055 Uiso calc 0.804(3) B 1
    H H23B 0.238720 0.951551 0.531667 0.055 Uiso calc 0.804(3) B 1
    H H23C 0.293469 0.870156 0.478167 0.055 Uiso calc 0.804(3) B 1
    O O4A -0.0743(8) 0.7207(12) 0.4693(4) 0.0496(19) Uani d 0.196(3) B 2
    N N2A 0.1243(8) 0.8380(9) 0.4771(4) 0.0332(12) Uani d 0.196(3) B 2
    C C20A 0.0371(9) 0.7362(11) 0.4923(4) 0.0369(12) Uani d 0.196(3) B 2
    C C21A 0.064(3) 0.694(3) 0.5513(6) 0.039(2) Uani d 0.196(3) B 2
    H H21D 0.129391 0.761244 0.567808 0.059 Uiso calc 0.196(3) B 2
    H H21E 0.099197 0.594970 0.552752 0.059 Uiso calc 0.196(3) B 2
    H H21F -0.019839 0.699037 0.571807 0.059 Uiso calc 0.196(3) B 2
    C C22A 0.083(3) 0.933(3) 0.4313(10) 0.035(2) Uani d 0.196(3) B 2
    H H22D 0.102444 1.034030 0.440877 0.053 Uiso calc 0.196(3) B 2
    H H22E -0.013882 0.921667 0.424344 0.053 Uiso calc 0.196(3) B 2
    H H22F 0.131343 0.905840 0.398021 0.053 Uiso calc 0.196(3) B 2
    C C23A 0.2596(15) 0.836(3) 0.5004(8) 0.040(3) Uani d 0.196(3) B 2
    H H23D 0.320334 0.885391 0.475125 0.060 Uiso calc 0.196(3) B 2
    H H23E 0.288775 0.735411 0.505731 0.060 Uiso calc 0.196(3) B 2
    H H23F 0.260857 0.886607 0.536101 0.060 Uiso calc 0.196(3) B 2
loop_
    _atom_site_aniso_label
    _atom_site_aniso_U_11
    _atom_site_aniso_U_22
    _atom_site_aniso_U_33
    _atom_site_aniso_U_12
    _atom_site_aniso_U_13
    _atom_site_aniso_U_23
    S1 0.0203(2) 0.01784(18) 0.01676(18) -0.00194(14) 0.00182(13) 0.00343(13)
    O1 0.0255(6) 0.0321(6) 0.0213(6) 0.0003(5) 0.0022(5) 0.0035(5)
    O2 0.0273(6) 0.0448(7) 0.0209(6) 0.0008(5) -0.0034(5) 0.0087(5)
    C1 0.0164(7) 0.0172(7) 0.0166(7) 0.0000(5) -0.0002(5) 0.0038(5)
    C2 0.0179(7) 0.0180(7) 0.0161(7) 0.0015(5) 0.0010(5) 0.0016(5)
    C3 0.0270(8) 0.0231(7) 0.0171(7) 0.0010(6) 0.0038(6) 0.0013(6)
    C4 0.0355(9) 0.0251(8) 0.0196(8) 0.0025(7) 0.0030(7) -0.0056(6)
    C5 0.0334(9) 0.0191(7) 0.0293(8) -0.0021(7) 0.0003(7) -0.0062(6)
    C6 0.0270(8) 0.0180(7) 0.0235(8) -0.0031(6) 0.0029(6) 0.0014(6)
    C7 0.0176(7) 0.0161(7) 0.0177(7) 0.0009(5) -0.0002(5) 0.0006(5)
    C8 0.0203(8) 0.0197(7) 0.0176(7) -0.0021(6) 0.0019(6) 0.0035(6)
    C9 0.0246(8) 0.0144(6) 0.0144(7) -0.0005(6) 0.0046(6) 0.0001(5)
    C10 0.0251(8) 0.0206(7) 0.0193(7) 0.0002(6) 0.0024(6) 0.0030(6)
    C11 0.0246(8) 0.0245(8) 0.0264(8) -0.0031(6) 0.0068(7) 0.0019(6)
    C12 0.0337(9) 0.0196(7) 0.0211(8) -0.0006(6) 0.0098(7) 0.0030(6)
    C13 0.0333(9) 0.0184(7) 0.0153(7) 0.0030(6) 0.0047(6) 0.0007(5)
    C14 0.0268(8) 0.0169(7) 0.0151(7) 0.0013(6) 0.0037(6) -0.0023(5)
    C15 0.0280(8) 0.0181(7) 0.0171(7) 0.0030(6) 0.0006(6) -0.0015(6)
    O3 0.0269(12) 0.0420(17) 0.0365(11) -0.0029(11) -0.0087(9) 0.0098(13)
    N1 0.0231(9) 0.0343(10) 0.0281(9) 0.0025(8) -0.0027(7) -0.0040(8)
    C16 0.0213(10) 0.0370(11) 0.0240(10) 0.0014(8) 0.0025(8) -0.0010(8)
    C17 0.033(3) 0.0390(15) 0.034(3) -0.0047(13) 0.0030(16) 0.0056(16)
    C18 0.0321(19) 0.0303(16) 0.048(2) 0.0022(14) -0.0077(14) -0.0056(14)
    C19 0.0286(19) 0.048(2) 0.0311(15) 0.0058(17) -0.0070(13) 0.0038(15)
    O3A 0.027(4) 0.042(5) 0.037(4) 0.000(4) -0.005(3) 0.007(4)
    N1A 0.022(2) 0.038(2) 0.029(2) 0.001(2) -0.001(2) 0.001(2)
    C16A 0.023(2) 0.037(2) 0.029(2) 0.002(2) 0.002(2) -0.002(2)
    C17A 0.030(5) 0.034(4) 0.040(5) -0.002(4) -0.002(4) -0.005(4)
    C18A 0.022(4) 0.043(5) 0.036(5) -0.003(4) -0.008(4) 0.001(4)
    C19A 0.024(5) 0.042(4) 0.033(6) -0.005(4) 0.001(4) 0.003(4)
    O4 0.0313(10) 0.0784(17) 0.0403(11) -0.0231(11) -0.0036(8) -0.0016(11)
    N2 0.0279(10) 0.0325(10) 0.0374(11) -0.0028(8) 0.0053(8) 0.0029(8)
    C20 0.0284(11) 0.0387(11) 0.0282(10) -0.0058(9) 0.0042(8) -0.0080(9)
    C21 0.0410(15) 0.040(2) 0.0293(17) -0.0050(15) 0.0059(13) 0.0024(12)
    C22 0.056(2) 0.070(3) 0.040(2) -0.0181(19) 0.0098(19) 0.0103(19)
    C23 0.0215(12) 0.0405(18) 0.047(2) 0.0020(11) -0.0001(13) -0.0004(14)
    O4A 0.033(3) 0.063(4) 0.052(4) -0.013(3) -0.004(3) -0.001(4)
    N2A 0.029(2) 0.040(2) 0.031(2) -0.001(2) 0.004(2) 0.001(2)
    C20A 0.032(2) 0.045(2) 0.034(2) -0.005(2) 0.004(2) -0.002(2)
    C21A 0.043(5) 0.037(5) 0.038(4) -0.003(4) 0.008(4) 0.008(4)
    C22A 0.035(5) 0.040(5) 0.030(5) 0.004(4) 0.002(4) -0.005(3)
    C23A 0.028(4) 0.051(5) 0.042(5) 0.002(4) 0.005(4) 0.003(5)
_geom_special_details
;
 All esds (except the esd in the dihedral angle between two l.s. planes)
 are estimated using the full covariance matrix.  The cell esds are taken
 into account individually in the estimation of esds in distances, angles
 and torsion angles; correlations between esds in cell parameters are only
 used when they are defined by crystal symmetry.  An approximate (isotropic)
 treatment of cell esds is used for estimating esds involving l.s. planes.
;
loop_
    _geom_bond_atom_site_label_1
    _geom_bond_atom_site_label_2
    _geom_bond_site_symmetry_2
    _geom_bond_distance
    _geom_bond_publ_flag
    S1 C9 . 1.7721(14) ?
    S1 C8 . 1.8245(15) ?
    O1 C15 . 1.2169(18) ?
    O2 C15 . 1.3222(18) ?
    O2 H2 . 0.8400 ?
    C1 C7 . 1.406(2) ?
    C1 C2 . 1.408(2) ?
    C1 C8 . 1.5086(19) ?
    C2 C3 . 1.430(2) ?
    C2 C7 3_666 1.4405(19) ?
    C3 C4 . 1.360(2) ?
    C3 H3 . 0.9500 ?
    C4 C5 . 1.412(2) ?
    C4 H4 . 0.9500 ?
    C5 C6 . 1.360(2) ?
    C5 H5 . 0.9500 ?
    C6 C7 3_666 1.431(2) ?
    C6 H6 . 0.9500 ?
    C8 H8A . 0.9900 ?
    C8 H8B . 0.9900 ?
    C9 C10 . 1.398(2) ?
    C9 C14 . 1.411(2) ?
    C10 C11 . 1.386(2) ?
    C10 H10 . 0.9500 ?
    C11 C12 . 1.382(2) ?
    C11 H11 . 0.9500 ?
    C12 C13 . 1.379(2) ?
    C12 H12 . 0.9500 ?
    C13 C14 . 1.402(2) ?
    C13 H13 . 0.9500 ?
    C14 C15 . 1.485(2) ?
    O3 C16 . 1.249(4) ?
    N1 C16 . 1.336(3) ?
    N1 C19 . 1.464(5) ?
    N1 C18 . 1.467(5) ?
    C16 C17 . 1.502(5) ?
    C17 H17A . 0.9800 ?
    C17 H17B . 0.9800 ?
    C17 H17C . 0.9800 ?
    C18 H18A . 0.9800 ?
    C18 H18B . 0.9800 ?
    C18 H18C . 0.9800 ?
    C19 H19A . 0.9800 ?
    C19 H19B . 0.9800 ?
    C19 H19C . 0.9800 ?
    O3A C16A . 1.241(12) ?
    N1A C16A . 1.318(10) ?
    N1A C19A . 1.473(14) ?
    N1A C18A . 1.477(14) ?
    C16A C17A . 1.497(14) ?
    C17A H17D . 0.9800 ?
    C17A H17E . 0.9800 ?
    C17A H17F . 0.9800 ?
    C18A H18D . 0.9800 ?
    C18A H18E . 0.9800 ?
    C18A H18F . 0.9800 ?
    C19A H19D . 0.9800 ?
    C19A H19E . 0.9800 ?
    C19A H19F . 0.9800 ?
    O4 C20 . 1.229(3) ?
    N2 C20 . 1.339(3) ?
    N2 C23 . 1.472(4) ?
    N2 C22 . 1.478(6) ?
    C20 C21 . 1.511(4) ?
    C21 H21A . 0.9800 ?
    C21 H21B . 0.9800 ?
    C21 H21C . 0.9800 ?
    C22 H22A . 0.9800 ?
    C22 H22B . 0.9800 ?
    C22 H22C . 0.9800 ?
    C23 H23A . 0.9800 ?
    C23 H23B . 0.9800 ?
    C23 H23C . 0.9800 ?
    O4A C20A . 1.243(10) ?
    N2A C20A . 1.335(10) ?
    N2A C23A . 1.454(13) ?
    N2A C22A . 1.466(13) ?
    C20A C21A . 1.497(13) ?
    C21A H21D . 0.9800 ?
    C21A H21E . 0.9800 ?
    C21A H21F . 0.9800 ?
    C22A H22D . 0.9800 ?
    C22A H22E . 0.9800 ?
    C22A H22F . 0.9800 ?
    C23A H23D . 0.9800 ?
    C23A H23E . 0.9800 ?
    C23A H23F . 0.9800 ?
loop_
    _geom_angle_atom_site_label_1
    _geom_angle_atom_site_label_2
    _geom_angle_atom_site_label_3
    _geom_angle_site_symmetry_1
    _geom_angle_site_symmetry_3
    _geom_angle
    _geom_angle_publ_flag
    C9 S1 C8 . . 103.13(7) ?
    C15 O2 H2 . . 109.5 ?
    C7 C1 C2 . . 120.14(12) ?
    C7 C1 C8 . . 120.23(13) ?
    C2 C1 C8 . . 119.57(13) ?
    C1 C2 C3 . . 121.59(13) ?
    C1 C2 C7 . 3_666 120.19(13) ?
    C3 C2 C7 . 3_666 118.22(13) ?
    C4 C3 C2 . . 121.46(14) ?
    C4 C3 H3 . . 119.3 ?
    C2 C3 H3 . . 119.3 ?
    C3 C4 C5 . . 120.48(14) ?
    C3 C4 H4 . . 119.8 ?
    C5 C4 H4 . . 119.8 ?
    C6 C5 C4 . . 120.22(14) ?
    C6 C5 H5 . . 119.9 ?
    C4 C5 H5 . . 119.9 ?
    C5 C6 C7 . 3_666 121.72(14) ?
    C5 C6 H6 . . 119.1 ?
    C7 C6 H6 3_666 . 119.1 ?
    C1 C7 C6 . 3_666 122.42(13) ?
    C1 C7 C2 . 3_666 119.68(13) ?
    C6 C7 C2 3_666 3_666 117.90(13) ?
    C1 C8 S1 . . 104.70(10) ?
    C1 C8 H8A . . 110.8 ?
    S1 C8 H8A . . 110.8 ?
    C1 C8 H8B . . 110.8 ?
    S1 C8 H8B . . 110.8 ?
    H8A C8 H8B . . 108.9 ?
    C10 C9 C14 . . 118.61(13) ?
    C10 C9 S1 . . 121.23(11) ?
    C14 C9 S1 . . 120.16(11) ?
    C11 C10 C9 . . 120.66(14) ?
    C11 C10 H10 . . 119.7 ?
    C9 C10 H10 . . 119.7 ?
    C12 C11 C10 . . 120.88(15) ?
    C12 C11 H11 . . 119.6 ?
    C10 C11 H11 . . 119.6 ?
    C13 C12 C11 . . 119.28(14) ?
    C13 C12 H12 . . 120.4 ?
    C11 C12 H12 . . 120.4 ?
    C12 C13 C14 . . 121.20(14) ?
    C12 C13 H13 . . 119.4 ?
    C14 C13 H13 . . 119.4 ?
    C13 C14 C9 . . 119.34(14) ?
    C13 C14 C15 . . 119.55(13) ?
    C9 C14 C15 . . 121.04(13) ?
    O1 C15 O2 . . 122.88(15) ?
    O1 C15 C14 . . 122.95(14) ?
    O2 C15 C14 . . 114.17(13) ?
    C16 N1 C19 . . 124.1(3) ?
    C16 N1 C18 . . 119.9(3) ?
    C19 N1 C18 . . 115.9(3) ?
    O3 C16 N1 . . 120.5(2) ?
    O3 C16 C17 . . 120.8(3) ?
    N1 C16 C17 . . 118.7(3) ?
    C16 C17 H17A . . 109.5 ?
    C16 C17 H17B . . 109.5 ?
    H17A C17 H17B . . 109.5 ?
    C16 C17 H17C . . 109.5 ?
    H17A C17 H17C . . 109.5 ?
    H17B C17 H17C . . 109.5 ?
    N1 C18 H18A . . 109.5 ?
    N1 C18 H18B . . 109.5 ?
    H18A C18 H18B . . 109.5 ?
    N1 C18 H18C . . 109.5 ?
    H18A C18 H18C . . 109.5 ?
    H18B C18 H18C . . 109.5 ?
    N1 C19 H19A . . 109.5 ?
    N1 C19 H19B . . 109.5 ?
    H19A C19 H19B . . 109.5 ?
    N1 C19 H19C . . 109.5 ?
    H19A C19 H19C . . 109.5 ?
    H19B C19 H19C . . 109.5 ?
    C16A N1A C19A . . 121.7(14) ?
    C16A N1A C18A . . 124.4(12) ?
    C19A N1A C18A . . 114.0(16) ?
    O3A C16A N1A . . 122.5(10) ?
    O3A C16A C17A . . 118.2(12) ?
    N1A C16A C17A . . 119.4(11) ?
    C16A C17A H17D . . 109.5 ?
    C16A C17A H17E . . 109.5 ?
    H17D C17A H17E . . 109.5 ?
    C16A C17A H17F . . 109.5 ?
    H17D C17A H17F . . 109.5 ?
    H17E C17A H17F . . 109.5 ?
    N1A C18A H18D . . 109.5 ?
    N1A C18A H18E . . 109.5 ?
    H18D C18A H18E . . 109.5 ?
    N1A C18A H18F . . 109.5 ?
    H18D C18A H18F . . 109.5 ?
    H18E C18A H18F . . 109.5 ?
    N1A C19A H19D . . 109.5 ?
    N1A C19A H19E . . 109.5 ?
    H19D C19A H19E . . 109.5 ?
    N1A C19A H19F . . 109.5 ?
    H19D C19A H19F . . 109.5 ?
    H19E C19A H19F . . 109.5 ?
    C20 N2 C23 . . 122.1(3) ?
    C20 N2 C22 . . 120.4(3) ?
    C23 N2 C22 . . 117.5(4) ?
    O4 C20 N2 . . 121.6(2) ?
    O4 C20 C21 . . 121.4(3) ?
    N2 C20 C21 . . 116.9(3) ?
    C20 C21 H21A . . 109.5 ?
    C20 C21 H21B . . 109.5 ?
    H21A C21 H21B . . 109.5 ?
    C20 C21 H21C . . 109.5 ?
    H21A C21 H21C . . 109.5 ?
    H21B C21 H21C . . 109.5 ?
    N2 C22 H22A . . 109.5 ?
    N2 C22 H22B . . 109.5 ?
    H22A C22 H22B . . 109.5 ?
    N2 C22 H22C . . 109.5 ?
    H22A C22 H22C . . 109.5 ?
    H22B C22 H22C . . 109.5 ?
    N2 C23 H23A . . 109.5 ?
    N2 C23 H23B . . 109.5 ?
    H23A C23 H23B . . 109.5 ?
    N2 C23 H23C . . 109.5 ?
    H23A C23 H23C . . 109.5 ?
    H23B C23 H23C . . 109.5 ?
    C20A N2A C23A . . 119.4(12) ?
    C20A N2A C22A . . 116.6(11) ?
    C23A N2A C22A . . 123.3(14) ?
    O4A C20A N2A . . 122.7(9) ?
    O4A C20A C21A . . 122.7(13) ?
    N2A C20A C21A . . 109.7(12) ?
    C20A C21A H21D . . 109.5 ?
    C20A C21A H21E . . 109.5 ?
    H21D C21A H21E . . 109.5 ?
    C20A C21A H21F . . 109.5 ?
    H21D C21A H21F . . 109.5 ?
    H21E C21A H21F . . 109.5 ?
    N2A C22A H22D . . 109.5 ?
    N2A C22A H22E . . 109.5 ?
    H22D C22A H22E . . 109.5 ?
    N2A C22A H22F . . 109.5 ?
    H22D C22A H22F . . 109.5 ?
    H22E C22A H22F . . 109.5 ?
    N2A C23A H23D . . 109.5 ?
    N2A C23A H23E . . 109.5 ?
    H23D C23A H23E . . 109.5 ?
    N2A C23A H23F . . 109.5 ?
    H23D C23A H23F . . 109.5 ?
    H23E C23A H23F . . 109.5 ?
loop_
    _geom_torsion_atom_site_label_1
    _geom_torsion_atom_site_label_2
    _geom_torsion_atom_site_label_3
    _geom_torsion_atom_site_label_4
    _geom_torsion_site_symmetry_1
    _geom_torsion_site_symmetry_2
    _geom_torsion_site_symmetry_3
    _geom_torsion_site_symmetry_4
    _geom_torsion
    _geom_torsion_publ_flag
    C7 C1 C2 C3 . . . . -179.61(14) ?
    C8 C1 C2 C3 . . . . 3.3(2) ?
    C7 C1 C2 C7 . . . 3_666 -0.1(2) ?
    C8 C1 C2 C7 . . . 3_666 -177.13(13) ?
    C1 C2 C3 C4 . . . . 179.07(15) ?
    C7 C2 C3 C4 3_666 . . . -0.5(2) ?
    C2 C3 C4 C5 . . . . 0.4(2) ?
    C3 C4 C5 C6 . . . . -0.3(3) ?
    C4 C5 C6 C7 . . . 3_666 0.2(3) ?
    C2 C1 C7 C6 . . . 3_666 -179.13(14) ?
    C8 C1 C7 C6 . . . 3_666 -2.1(2) ?
    C2 C1 C7 C2 . . . 3_666 0.1(2) ?
    C8 C1 C7 C2 . . . 3_666 177.11(13) ?
    C7 C1 C8 S1 . . . . -95.52(14) ?
    C2 C1 C8 S1 . . . . 81.56(14) ?
    C9 S1 C8 C1 . . . . 178.13(9) ?
    C8 S1 C9 C10 . . . . -11.00(14) ?
    C8 S1 C9 C14 . . . . 169.14(11) ?
    C14 C9 C10 C11 . . . . 1.3(2) ?
    S1 C9 C10 C11 . . . . -178.57(12) ?
    C9 C10 C11 C12 . . . . -1.0(2) ?
    C10 C11 C12 C13 . . . . -0.5(2) ?
    C11 C12 C13 C14 . . . . 1.6(2) ?
    C12 C13 C14 C9 . . . . -1.3(2) ?
    C12 C13 C14 C15 . . . . 175.77(13) ?
    C10 C9 C14 C13 . . . . -0.2(2) ?
    S1 C9 C14 C13 . . . . 179.70(11) ?
    C10 C9 C14 C15 . . . . -177.18(13) ?
    S1 C9 C14 C15 . . . . 2.68(19) ?
    C13 C14 C15 O1 . . . . -164.05(14) ?
    C9 C14 C15 O1 . . . . 13.0(2) ?
    C13 C14 C15 O2 . . . . 15.89(19) ?
    C9 C14 C15 O2 . . . . -167.10(13) ?
    C19 N1 C16 O3 . . . . 178.2(5) ?
    C18 N1 C16 O3 . . . . 3.2(6) ?
    C19 N1 C16 C17 . . . . -0.5(7) ?
    C18 N1 C16 C17 . . . . -175.6(6) ?
    C19A N1A C16A O3A . . . . -1(3) ?
    C18A N1A C16A O3A . . . . 180(2) ?
    C19A N1A C16A C17A . . . . -180(3) ?
    C18A N1A C16A C17A . . . . 0(3) ?
    C23 N2 C20 O4 . . . . -174.3(3) ?
    C22 N2 C20 O4 . . . . 4.3(4) ?
    C23 N2 C20 C21 . . . . 5.4(5) ?
    C22 N2 C20 C21 . . . . -175.9(4) ?
    C23A N2A C20A O4A . . . . -171.1(13) ?
    C22A N2A C20A O4A . . . . 0(2) ?
    C23A N2A C20A C21A . . . . 33.2(17) ?
    C22A N2A C20A C21A . . . . -155.7(19) ?
loop_
    _geom_hbond_atom_site_label_D
    _geom_hbond_atom_site_label_H
    _geom_hbond_atom_site_label_A
    _geom_hbond_site_symmetry_A
    _geom_hbond_distance_DH
    _geom_hbond_distance_HA
    _geom_hbond_distance_DA
    _geom_hbond_angle_DHA
    _geom_hbond_publ_flag
    O2 H2 O3A 1_455 0.84 1.94 2.770(14) 169 yes
    C8 H8B O4A 1_655 0.99 2.48 3.126(8) 122 yes
    C17 H17A O4 2_655 0.98 2.62 3.518(8) 152 yes
    C18A H18D S1 2_655 0.98 3.02 3.83(3) 142 yes
    C19A H19E O4A 2_655 0.98 2.43 3.40(4) 168 yes
    C21 H21C O1 . 0.98 2.49 3.422(7) 158 yes
    C22A H22F O1 . 0.98 2.54 3.51(3) 168 yes
    C4 H4 Cg1 . 0.95 2.76 3.49 135 yes
_shelx_space_group_comment
;
The symmetry employed for this shelxl refinement is uniquely defined
by the following loop, which should always be used as a source of
symmetry information in preference to the above space-group names.
They are only intended as comments.
;
_shelx_estimated_absorpt_T_min     0.941
_shelx_estimated_absorpt_T_max     0.979
_shelx_hkl_file
;
   0   1   0    0.10    0.40
   0   1   0    0.90    0.70
   0   1   0   -0.60    0.50
   0  -1   0    0.10    0.40
   0  -1   0    0.00    0.60
   0  -1   0    0.50    0.60
   0  -1   0   -0.10    0.30
   0  -1   0   -0.10    0.30
   0  -1   0   -0.10    0.60
   0   2   0   18.60    3.10
   0   2   0   17.50    3.30
   0   2   0   16.70    2.00
   0   2   0   22.10    2.40
   0   2   0   27.20    3.40
   0   2   0   15.80    2.80
   0   2   0   16.70    2.60
   0   2   0   16.50    2.50
   0   2   0   18.10    2.60
   0   2   0   20.60    1.90
   0   2   0   19.20    3.20
   0  -2   0   19.40    3.20
   0  -2   0   19.00    2.50
   0  -2   0   20.50    1.70
   0  -2   0   20.40    2.00
   0  -2   0   16.00    1.80
   0  -2   0   17.80    3.40
   0  -2   0   19.40    3.10
   0  -2   0   15.80    2.60
   0  -2   0   20.80    2.20
   0   3   0    0.30    1.50
   0   3   0   -1.00    0.60
   0   3   0   -1.40    0.80
   0   3   0    0.40    1.50
   0   3   0   -0.30    1.20
   0   3   0    1.10    1.10
   0   3   0    0.90    0.90
   0   3   0   -1.30    0.60
   0   3   0    0.90    1.50
   0   3   0   -2.10    1.00
   0   3   0   -0.10    1.30
   0  -3   0    0.10    0.80
   0  -3   0   -1.00    1.10
   0  -3   0   -0.50    0.70
   0  -3   0   -0.60    1.20
   0  -3   0   -0.30    1.00
   0  -3   0    1.20    1.90
   0  -3   0    1.30    0.90
   0  -3   0    0.80    0.70
   0  -3   0   -0.60    1.50
   0   4   0   26.60    4.50
   0   4   0   23.00    3.90
   0   4   0   28.00    3.50
   0   4   0   33.00    8.80
   0   4   0   32.60    4.60
   0   4   0   23.20    2.80
   0   4   0   26.00    3.50
   0   4   0   20.20    4.30
   0   4   0   19.90    4.10
   0   4   0   36.20    5.80
   0   4   0   29.30    5.90
   0  -4   0   18.20    3.00
   0  -4   0   29.50    4.20
   0  -4   0   27.40    5.70
   0  -4   0   19.60    4.60
   0  -4   0   28.70    4.60
   0  -4   0   23.20    2.70
   0  -4   0   23.80    2.70
   0  -4   0   25.90    3.00
   0   5   0    3.00    2.50
   0   5   0    0.20    2.00
   0   5   0   -0.80    1.50
   0   5   0   -0.40    1.70
   0   5   0   -0.60    1.80
   0   5   0    1.70    2.30
   0   5   0    0.20    1.20
   0   5   0    1.00    1.50
   0   5   0   -1.80    1.20
   0   5   0   -2.20    0.80
   0   5   0   -1.80    0.70
   0  -5   0    0.80    1.00
   0  -5   0   -0.60    1.00
   0  -5   0   -1.80    1.50
   0  -5   0   -0.60    0.80
   0  -5   0    1.00    1.90
   0  -5   0    0.80    2.20
   0   6   0  315.47   21.90
   0   6   0  339.17   22.50
   0   6   0  351.16   21.10
   0   6   0  343.87   21.40
   0   6   0  364.46   24.50
   0   6   0  360.36   19.30
   0   6   0  339.07   19.70
   0   6   0  360.96   20.90
   0   6   0  348.57   18.30
   0   6   0  378.46   23.60
   0   6   0  319.07   22.50
   0  -6   0  354.96   18.60
   0  -6   0  384.96   25.40
   0  -6   0  316.87   22.50
   0  -6   0  335.27   21.30
   0  -6   0  368.16   18.10
   0  -6   0  353.86   18.80
   0   7   0   -0.20    1.90
   0   7   0   -2.70    2.20
   0   7   0   -0.50    1.60
   0   7   0    1.30    3.00
   0   7   0   -0.80    1.40
   0   7   0    1.00    2.00
   0   7   0   -4.90    1.90
   0   7   0    0.20    2.10
   0   7   0   -1.00    1.90
   0   7   0   -2.20    1.70
   0  -7   0   -0.60    1.20
   0  -7   0   -1.90    0.90
   0  -7   0   -2.00    2.60
   0  -7   0    1.00    1.30
   0  -7   0    1.20    2.20
   0   8   0   17.30    6.60
   0   8   0   29.20    6.70
   0   8   0   25.30    5.50
   0   8   0   21.40    5.60
   0   8   0   25.60    4.50
   0   8   0   29.90    7.70
   0   8   0   13.10    5.30
   0   8   0   17.90    6.40
   0  -8   0   18.60    2.80
   0  -8   0   23.10    4.70
   0  -8   0   20.90    4.30
   0  -8   0   18.30    7.10
   0  -8   0   19.80    3.90
   0  -8   0   25.70    6.60
   0   9   0   -1.30    3.10
   0   9   0   -2.70    2.50
   0   9   0   -0.10    3.00
   0  -9   0    3.40    4.30
   0  -9   0    0.10    1.00
   0  -9   0    0.20    1.00
   0  -9   0   -2.00    2.10
   0  -9   0   -0.70    1.50
   0  10   0    5.20    4.60
   0  10   0   18.50    7.10
   0 -10   0   14.60    3.90
   0 -10   0   26.00    9.70
   0  11   0    1.10    4.10
   0  11   0    2.60    5.30
   0 -11   0   -2.60    3.70
   0 -11   0    3.10    2.50
   0  12   0   -5.10    3.80
   0  12   0   -0.80    5.20
   0  12   0   -1.50    4.30
   0 -12   0   -0.90    5.90
   0 -12   0    0.50    2.70
   1 -12   0   -1.10    2.60
  -1  12   0   -0.30    5.10
  -1  12   0    4.90    6.40
   1 -11   0    3.70    5.30
   1 -11   0    3.40    3.10
  -1  11   0    1.40    5.30
  -1  11   0   -2.40    3.20
   1 -10   0   75.99   15.30
   1 -10   0   62.69    8.20
  -1  10   0   60.59   12.00
  -1  10   0   85.89   13.20
  -1  10   0   69.59   13.50
   1  -9   0   53.79    4.70
   1  -9   0   48.70   11.70
   1  -9   0   53.79    4.40
   1  -9   0   55.39    7.10
  -1   9   0   46.60   10.10
  -1   9   0   47.50    9.40
  -1   9   0   61.69   12.10
  -1   9   0   47.10    8.40
   1  -8   0    9.40    3.00
   1  -8   0   11.00    4.00
   1  -8   0    2.80    1.80
   1  -8   0    5.70    5.20
   1  -8   0    5.30    2.40
  -1   8   0   13.90    4.90
  -1   8   0    8.10    4.20
  -1   8   0   10.80    4.20
  -1   8   0    2.20    4.20
  -1   8   0    6.40    2.70
  -1   8   0   10.90    5.10
  -1   8   0    3.60    3.90
   1  -7   0   62.29    8.60
   1  -7   0   52.19    8.80
   1  -7   0   48.00    5.90
   1  -7   0   49.70    7.30
   1  -7   0   38.50    8.70
   1  -7   0   48.90    5.00
   1  -7   0   42.50    5.10
   1  -7   0   42.70    5.50
  -1   7   0   48.40    9.10
  -1   7   0   66.29    8.40
  -1   7   0   36.30    8.30
  -1   7   0   48.60    9.40
  -1   7   0   39.90    7.20
  -1   7   0   48.90    6.00
  -1   7   0   49.50    9.50
  -1   7   0   47.90    8.00
  -1   7   0   50.99    6.50
  -1   7   0   33.20    7.50
   1  -6   0  576.54   28.90
   1  -6   0  554.04   31.20
   1  -6   0  577.84   34.60
   1  -6   0  594.64   29.30
   1  -6   0  558.34   28.60
   1  -6   0  590.44   29.40
   1  -6   0  588.54   33.30
   1  -6   0  533.75   30.30
  -1   6   0  577.14   32.90
  -1   6   0  567.24   31.90
  -1   6   0  536.45   33.40
  -1   6   0  539.15   33.50
  -1   6   0  551.94   29.10
  -1   6   0  613.74   31.90
  -1   6   0  565.74   29.60
  -1   6   0  531.75   32.00
  -1   6   0  542.55   33.50
  -1   6   0  551.04   32.90
   1  -5   0   32.00    6.50
   1  -5   0   33.10    6.10
   1  -5   0   34.00    4.20
   1  -5   0   42.10    4.70
   1  -5   0   30.20    3.70
   1  -5   0   29.40    5.20
   1  -5   0   38.60    7.30
   1  -5   0   35.00    5.00
  -1   5   0   42.30    6.80
  -1   5   0   38.20    5.50
  -1   5   0   29.20    6.40
  -1   5   0   30.20    5.20
  -1   5   0   26.40    5.90
  -1   5   0   27.80    5.60
  -1   5   0   34.80    4.30
  -1   5   0   40.40    7.20
  -1   5   0   39.40    6.20
  -1   5   0   26.10    4.00
   1  -4   0   54.69    7.70
   1  -4   0   68.39    7.40
   1  -4   0   65.59    4.90
   1  -4   0   58.89    5.40
   1  -4   0   68.39    4.90
   1  -4   0   68.69    5.30
   1  -4   0   78.99    8.70
   1  -4   0   62.99    8.10
  -1   4   0   54.79    7.20
  -1   4   0   77.59    9.00
  -1   4   0   59.09    7.60
  -1   4   0   56.39    4.90
  -1   4   0   72.19    7.90
  -1   4   0   62.09    5.40
  -1   4   0   54.29    7.60
  -1   4   0   61.59    4.90
   1  -3   0 1244.08   58.89
   1  -3   0 1204.18   59.19
   1  -3   0 1203.28   56.69
   1  -3   0 1185.48   56.69
   1  -3   0 1229.08   59.39
   1  -3   0 1195.58   56.89
   1  -3   0 1171.38   56.99
   1  -3   0 1187.38   56.69
   1  -3   0 1195.28   58.19
  -1   3   0 1215.98   55.99
  -1   3   0 1182.68   58.89
  -1   3   0 1244.98   58.49
  -1   3   0 1211.58   59.29
  -1   3   0 1227.38   57.09
  -1   3   0 1161.68   58.69
  -1   3   0 1220.08   56.79
  -1   3   0 1198.08   59.29
   1  -2   0   82.99    6.00
   1  -2   0   71.09    5.90
   1  -2   0   76.89    6.30
   1  -2   0   88.39    5.40
   1  -2   0   80.29    5.10
   1  -2   0   88.49    5.50
   1  -2   0   78.69    4.70
   1  -2   0   81.19    5.00
   1  -2   0   84.29    6.20
  -1   2   0   75.89    5.80
  -1   2   0   69.99    6.20
  -1   2   0   63.29    5.60
  -1   2   0   75.79    6.00
  -1   2   0   73.09    4.90
  -1   2   0   75.89    4.70
  -1   2   0   81.39    4.80
  -1   2   0   77.69    6.40
   1  -1   0    1.50    1.00
   1  -1   0    1.50    0.90
   1  -1   0    1.60    0.80
   1  -1   0    2.60    1.30
   1  -1   0    2.40    1.20
   1  -1   0    2.20    1.10
   1  -1   0    1.80    0.90
   1  -1   0    1.90    1.10
  -1   1   0    2.20    1.00
  -1   1   0    2.80    1.20
  -1   1   0    1.80    0.90
  -1   1   0    0.70    1.00
  -1   1   0    3.40    1.30
  -1   1   0    2.40    0.80
  -1   1   0    2.20    0.80
  -1   1   0    2.20    1.30
   1   0   0 1752.62  141.09
  -1   0   0 1571.44   81.99
   1   1   0    1.00    1.20
   1   1   0   -0.70    0.80
   1   1   0    3.00    1.00
   1   1   0    1.00    0.80
   1   1   0    0.90    0.60
   1   1   0    1.40    1.30
   1   1   0    0.30    0.60
   1   1   0    1.70    0.60
  -1  -1   0    3.10    1.40
  -1  -1   0    2.40    1.10
  -1  -1   0    1.60    0.90
  -1  -1   0    1.10    1.10
  -1  -1   0    1.90    0.80
  -1  -1   0    2.80    0.70
  -1  -1   0    1.30    0.90
   1   2   0   81.99    4.70
   1   2   0   92.09    6.60
   1   2   0   83.49    7.10
   1   2   0   77.09    5.70
   1   2   0   88.39    5.70
   1   2   0   77.09    5.50
   1   2   0   77.19    5.00
   1   2   0   79.89    4.90
  -1  -2   0   79.79    5.60
  -1  -2   0   85.59    5.60
  -1  -2   0   81.99    5.90
  -1  -2   0   84.39    5.00
  -1  -2   0   81.49    5.10
  -1  -2   0   81.29    7.10
  -1  -2   0   76.69    6.40
  -1  -2   0   86.49    4.90
   1   3   0 1209.18   57.49
   1   3   0 1186.08   58.19
   1   3   0 1195.18   57.89
   1   3   0 1166.78   56.69
   1   3   0 1229.48   56.19
   1   3   0 1192.98   59.79
   1   3   0 1188.08   57.59
   1   3   0 1198.18   54.89
   1   3   0 1178.68   55.69
   1   3   0 1197.58   56.19
  -1  -3   0 1166.68   55.69
  -1  -3   0 1171.68   57.39
  -1  -3   0 1168.38   56.59
  -1  -3   0 1198.38   57.69
  -1  -3   0 1179.68   59.79
  -1  -3   0 1218.98   58.39
   1   4   0   78.09   10.00
   1   4   0   72.89    8.30
   1   4   0   52.09    4.20
   1   4   0   56.49    6.80
   1   4   0   59.89    5.10
   1   4   0   54.89    5.70
   1   4   0   72.19    7.80
   1   4   0   63.79    7.70
   1   4   0   51.89    5.70
   1   4   0   64.59    7.50
  -1  -4   0   58.69    5.10
  -1  -4   0   61.59    4.50
  -1  -4   0   63.69    4.50
  -1  -4   0   66.79    7.50
  -1  -4   0   80.09    8.20
  -1  -4   0   62.89    8.00
  -1  -4   0   75.49   10.00
   1   5   0   27.30    6.10
   1   5   0   35.40    4.80
   1   5   0   21.10    4.70
   1   5   0   36.00    4.90
   1   5   0   29.50    3.40
   1   5   0   34.70    6.30
   1   5   0   36.70    4.90
   1   5   0   32.50    7.10
   1   5   0   33.10    6.00
   1   5   0   32.30    5.80
  -1  -5   0   31.20    3.60
  -1  -5   0   40.50    4.10
  -1  -5   0   38.30    4.10
  -1  -5   0   26.00    6.40
  -1  -5   0   35.40    6.10
  -1  -5   0   32.00    6.00
  -1  -5   0   31.20    4.30
   1   6   0  576.34   28.50
   1   6   0  563.04   33.00
   1   6   0  615.74   33.40
   1   6   0  580.24   30.80
   1   6   0  530.35   35.10
   1   6   0  606.94   30.00
   1   6   0  571.84   32.00
   1   6   0  546.45   33.00
   1   6   0  576.74   32.80
   1   6   0  558.44   32.70
  -1  -6   0  545.55   29.80
  -1  -6   0  582.54   33.20
  -1  -6   0  593.24   36.40
  -1  -6   0  598.14   29.10
  -1  -6   0  566.44   28.80
  -1  -6   0  570.94   33.00
   1   7   0   42.10    8.30
   1   7   0   37.90    8.80
   1   7   0   61.79    6.90
   1   7   0   37.10    6.20
   1   7   0   47.00    8.60
   1   7   0   46.30    4.70
   1   7   0   47.70    8.30
   1   7   0   48.00    8.10
   1   7   0   45.20    6.80
   1   7   0   50.89    8.90
   1   7   0   44.40    6.50
  -1  -7   0   55.49   11.00
  -1  -7   0   42.80    5.90
  -1  -7   0   39.30    5.00
  -1  -7   0   43.20    7.70
  -1  -7   0   42.90    5.10
  -1  -7   0   42.60    4.40
   1   8   0    6.80    2.10
   1   8   0    7.60    4.80
   1   8   0    9.90    4.90
   1   8   0    3.90    4.00
   1   8   0   11.20    4.00
   1   8   0   10.00    4.90
  -1  -8   0    5.50    2.40
  -1  -8   0    8.10    2.10
  -1  -8   0   10.00    4.50
  -1  -8   0    3.30    4.20
   1   9   0   37.10    6.90
   1   9   0   66.79   11.50
  -1  -9   0   43.20    5.90
  -1  -9   0   51.59   12.00
  -1  -9   0   49.50    9.70
   1  10   0   68.99   13.70
   1  10   0   97.29   15.20
  -1 -10   0   81.69   13.10
  -1 -10   0   67.89    8.10
  -1 -10   0   62.39   15.10
   1  11   0    0.50    4.20
   1  11   0    1.60    4.40
  -1 -11   0    3.80    5.20
  -1 -11   0   -0.40    2.10
   1  12   0    0.70    4.40
   1  12   0    9.90    8.70
  -1 -12   0    2.30    2.90
  -1 -12   0   -2.00    5.50
   2 -12   0   15.10    4.60
  -2  12   0   10.40    7.00
  -2  12   0    7.90    7.10
   2 -11   0   20.60    5.20
  -2  11   0   24.30    9.40
  -2  11   0   14.50    7.00
   2 -10   0   99.69    6.30
   2 -10   0   65.19    9.20
   2 -10   0   69.99   15.70
  -2  10   0  104.39   16.10
  -2  10   0   59.69   13.30
  -2  10   0   82.89   14.90
   2  -9   0   19.70    3.80
   2  -9   0   10.00    5.80
   2  -9   0   18.90    4.60
  -2   9   0   16.30    6.20
  -2   9   0    5.00    4.50
  -2   9   0    6.30    5.20
   2  -8   0    6.50    3.90
   2  -8   0    9.80    3.30
   2  -8   0   17.60    6.70
   2  -8   0   15.70    3.50
   2  -8   0    9.20    2.70
   2  -8   0    9.90    3.40
   2  -8   0    9.70    4.50
  -2   8   0   19.30    6.10
  -2   8   0    5.40    4.60
  -2   8   0   15.60    5.90
  -2   8   0   13.60    6.20
  -2   8   0   12.10    4.00
  -2   8   0    7.40    4.20
  -2   8   0   20.60    6.70
   2  -7   0    3.70    2.30
   2  -7   0    4.40    2.30
   2  -7   0    4.20    2.20
   2  -7   0    4.70    3.70
   2  -7   0    2.80    2.30
   2  -7   0   10.80    3.20
   2  -7   0    6.70    3.60
   2  -7   0    5.20    3.80
  -2   7   0    2.40    3.00
  -2   7   0    4.30    3.20
  -2   7   0    1.70    3.70
  -2   7   0   10.10    4.40
  -2   7   0    1.90    2.20
  -2   7   0    7.90    3.90
  -2   7   0    0.30    1.80
  -2   7   0    6.00    4.80
  -2   7   0    2.00    3.20
  -2   7   0    2.20    1.90
  -2   7   0    8.50    2.90
   2  -6   0  236.78   19.10
   2  -6   0  204.28   15.20
   2  -6   0  225.58   13.90
   2  -6   0  184.48   15.60
   2  -6   0  203.08   12.60
   2  -6   0  213.68   13.00
   2  -6   0  197.88   13.20
   2  -6   0  191.78   12.90
  -2   6   0  213.38   13.10
  -2   6   0  209.98   15.70
  -2   6   0  208.68   13.10
  -2   6   0  212.98   15.50
  -2   6   0  222.28   13.20
  -2   6   0  199.68   16.90
  -2   6   0  228.18   16.80
  -2   6   0  208.48   15.90
  -2   6   0  202.58   16.00
  -2   6   0  193.08   16.60
   2  -5   0  304.17   16.50
   2  -5   0  300.97   17.20
   2  -5   0  327.87   20.20
   2  -5   0  318.17   16.20
   2  -5   0  303.97   16.40
   2  -5   0  265.17   18.20
   2  -5   0  295.77   19.50
   2  -5   0  286.57   16.70
   2  -5   0  273.37   16.60
  -2   5   0  261.57   19.50
  -2   5   0  315.17   19.90
  -2   5   0  299.67   16.20
  -2   5   0  275.97   16.30
  -2   5   0  283.67   20.50
  -2   5   0  270.47   19.80
  -2   5   0  275.57   18.90
  -2   5   0  267.27   16.40
  -2   5   0  290.87   16.00
   2  -4   0   94.39    8.70
   2  -4   0   98.79   10.10
   2  -4   0   95.79   10.30
   2  -4   0   88.09    7.20
   2  -4   0  119.49    8.10
   2  -4   0   90.49    7.00
   2  -4   0  100.59    7.30
   2  -4   0   91.49    6.70
  -2   4   0   94.49   10.00
  -2   4   0   91.89    6.20
  -2   4   0   93.69   10.70
  -2   4   0  100.79    6.30
  -2   4   0   89.39    8.30
  -2   4   0   91.49    9.90
  -2   4   0   88.79   10.60
  -2   4   0  101.79    6.20
  -2   4   0   87.79    6.70
   2  -3   0   39.20    4.20
   2  -3   0   41.00    5.60
   2  -3   0   43.10    5.00
   2  -3   0   42.20    5.60
   2  -3   0   25.80    3.90
   2  -3   0   49.99    6.40
   2  -3   0   29.50    4.20
  -2   3   0   32.20    2.60
  -2   3   0   35.60    5.40
  -2   3   0   37.20    5.80
  -2   3   0   31.80    5.80
  -2   3   0   38.10    5.10
  -2   3   0   47.00    7.50
  -2   3   0   34.00    2.70
  -2   3   0   40.40    4.20
  -2   3   0   45.80    4.70
   2  -2   0 1665.63   77.79
   2  -2   0 1635.94   78.39
  -2   2   0 1624.84   78.49
  -2   2   0 1657.73   78.89
  -2   2   0 1669.83   78.59
  -2   2   0 1652.33   77.49
  -2   2   0 1610.24   78.09
   2  -1   0  298.77   15.70
   2  -1   0  307.27   16.30
   2  -1   0  296.87   16.20
   2  -1   0  276.27   16.20
   2  -1   0  294.37   14.50
  -2   1   0  279.57   16.10
  -2   1   0  306.37   14.70
  -2   1   0  312.97   15.80
  -2   1   0  298.57   16.20
  -2   1   0  290.07   16.30
  -2   1   0  306.37   16.40
  -2   1   0  332.67   16.40
  -2   1   0  286.27   16.10
  -2   1   0  296.17   15.90
   2   0   0 6309.37  304.47
   2   0   0 6597.44  435.36
  -2   0   0 5842.22  423.06
  -2   0   0 6215.98  303.97
   2   1   0  283.57   15.50
   2   1   0  297.07   15.90
   2   1   0  295.07   14.10
   2   1   0  279.67   16.10
   2   1   0  286.47   16.80
   2   1   0  295.97   15.80
   2   1   0  304.37   15.40
   2   1   0  298.47   14.80
   2   1   0  291.37   16.80
  -2  -1   0  288.67   15.70
  -2  -1   0  267.87   15.50
  -2  -1   0  320.37   16.10
  -2  -1   0  276.37   15.20
  -2  -1   0  295.17   14.80
  -2  -1   0  317.47   16.50
  -2  -1   0  286.27   16.70
   2   2   0 1645.94   79.59
   2   2   0 1696.23   77.69
   2   2   0 1602.84   78.49
   2   2   0 1695.13   80.79
   2   3   0   31.60    4.70
   2   3   0   36.00    3.90
   2   3   0   46.70    6.30
   2   3   0   33.40    7.00
   2   3   0   33.10    4.60
   2   3   0   33.10    4.10
   2   3   0   33.50    3.30
   2   3   0   34.60    3.50
  -2  -3   0   41.80    4.30
  -2  -3   0   26.30    4.10
  -2  -3   0   26.70    5.70
  -2  -3   0   40.50    6.10
  -2  -3   0   34.90    4.10
  -2  -3   0   34.90    4.20
  -2  -3   0   41.00    5.20
  -2  -3   0   35.00    3.40
   2   4   0   99.99    5.70
   2   4   0   96.49    6.50
   2   4   0   98.69    8.00
   2   4   0   99.49   10.20
   2   4   0   92.59    6.30
   2   4   0  100.39   10.50
   2   4   0   95.69    7.50
   2   4   0   94.99    6.40
   2   4   0   82.89    7.30
  -2  -4   0  101.79    7.60
  -2  -4   0   99.69   12.10
  -2  -4   0   95.19    6.40
  -2  -4   0   85.19    7.80
  -2  -4   0   91.79    7.60
  -2  -4   0   91.19   10.40
  -2  -4   0   90.39    6.70
  -2  -4   0   88.59    6.50
   2   5   0  258.57   18.30
   2   5   0  250.87   20.40
   2   5   0  287.67   17.90
   2   5   0  255.37   17.80
   2   5   0  311.97   16.30
   2   5   0  295.67   16.20
   2   5   0  315.47   19.90
   2   5   0  315.97   19.80
   2   5   0  311.47   18.90
   2   5   0  298.47   15.70
  -2  -5   0  272.87   15.90
  -2  -5   0  305.27   16.10
  -2  -5   0  294.07   19.60
  -2  -5   0  288.27   18.90
  -2  -5   0  296.27   18.50
  -2  -5   0  282.17   17.10
  -2  -5   0  292.47   21.60
   2   6   0  201.68   15.10
   2   6   0  212.88   13.20
   2   6   0  226.98   16.30
   2   6   0  211.88   14.20
   2   6   0  228.68   15.70
   2   6   0  188.78   17.70
   2   6   0  207.18   12.10
   2   6   0  219.58   13.20
   2   6   0  213.88   15.20
   2   6   0  156.68   14.80
  -2  -6   0  206.48   16.30
  -2  -6   0  196.48   14.90
  -2  -6   0  217.18   12.50
  -2  -6   0  223.58   12.80
  -2  -6   0  223.08   18.90
  -2  -6   0  221.18   15.60
  -2  -6   0  201.78   13.60
   2   7   0    1.90    2.70
   2   7   0    8.50    3.00
   2   7   0   -0.30    2.80
   2   7   0    8.50    4.10
   2   7   0    1.10    1.90
   2   7   0    4.30    1.90
   2   7   0    5.30    3.50
   2   7   0    1.70    2.90
   2   7   0    2.90    2.40
   2   7   0    8.70    4.10
  -2  -7   0    2.90    2.20
  -2  -7   0    9.10    5.60
  -2  -7   0    1.00    1.60
  -2  -7   0    4.00    2.00
  -2  -7   0    4.40    2.10
  -2  -7   0    4.00    3.80
   2   8   0   11.50    4.80
   2   8   0   15.30    4.40
   2   8   0   17.30    6.00
   2   8   0   18.20    4.00
   2   8   0    9.40    4.80
   2   8   0   11.60    2.60
  -2  -8   0   10.10    2.60
  -2  -8   0    7.90    4.70
  -2  -8   0   17.40    3.70
  -2  -8   0   18.60    7.90
  -2  -8   0   12.50    3.70
  -2  -8   0   10.80    3.00
   2   9   0   16.60    6.20
   2   9   0   16.90    2.60
   2   9   0   26.10   11.00
  -2  -9   0   11.90    3.40
  -2  -9   0   17.50    6.30
  -2  -9   0   26.40    9.80
  -2  -9   0   12.50    2.40
   2  10   0   92.59   14.60
   2  10   0   76.59   13.00
   2  10   0   85.99   18.60
  -2 -10   0   81.49    9.10
  -2 -10   0   82.29   17.00
   2  11   0    4.90    6.10
   2  11   0   21.90    8.10
  -2 -11   0    9.30    3.90
  -2 -11   0    9.20    7.70
   2  12   0   10.80    9.30
   2  12   0   14.60    7.40
  -2 -12   0   14.10    4.50
  -2 -12   0    7.40    9.30
   3 -11   0    0.50    3.10
  -3  11   0    4.90    6.70
  -3  11   0   -0.40    3.60
  -3  11   0    0.30    4.70
   3 -10   0   50.19   17.30
   3 -10   0   58.79    8.80
  -3  10   0   56.59   11.90
  -3  10   0   50.39   11.40
  -3  10   0   27.80    9.60
   3  -9   0    3.40    3.00
   3  -9   0   15.20    6.70
   3  -9   0   -1.50    3.50
   3  -9   0    5.70    2.80
  -3   9   0    7.00    5.10
  -3   9   0   12.40    6.50
  -3   9   0    5.40    4.90
   3  -8   0   52.19    7.80
   3  -8   0   52.09   10.20
   3  -8   0   53.39    6.50
   3  -8   0   77.89   13.00
  -3   8   0   53.29    7.40
  -3   8   0   56.29   11.40
  -3   8   0   55.69   10.30
  -3   8   0   43.50    9.20
  -3   8   0   52.99   11.40
   3  -7   0    3.60    3.70
   3  -7   0    1.80    2.40
   3  -7   0    7.00    2.90
   3  -7   0    5.50    3.90
   3  -7   0    8.40    3.20
   3  -7   0    6.10    3.00
   3  -7   0   12.50    5.00
   3  -7   0    4.40    2.60
  -3   7   0    4.70    2.70
  -3   7   0    8.10    3.50
  -3   7   0   13.10    4.90
  -3   7   0   15.60    5.20
  -3   7   0   12.80    3.70
  -3   7   0    8.10    2.40
  -3   7   0    3.30    4.40
  -3   7   0   11.20    5.60
   3  -6   0  188.88   13.60
   3  -6   0  184.38   12.80
   3  -6   0  202.58   16.10
   3  -6   0  204.78   13.60
   3  -6   0  190.28   12.60
   3  -6   0  200.98   14.10
   3  -6   0  217.88   15.80
   3  -6   0  174.98   15.50
  -3   6   0  185.18   15.00
  -3   6   0  186.18   16.50
  -3   6   0  199.48   11.20
  -3   6   0  195.88   16.10
  -3   6   0  205.88   11.10
  -3   6   0  190.18   11.30
  -3   6   0  201.08   17.00
  -3   6   0  216.98   13.40
  -3   6   0  214.48   16.40
   3  -5   0  197.68   12.70
   3  -5   0  208.38   15.20
   3  -5   0  201.18   13.50
   3  -5   0  189.78   13.50
   3  -5   0  218.88   13.80
   3  -5   0  215.78   15.80
   3  -5   0  214.08   14.20
   3  -5   0  220.68   15.40
  -3   5   0  200.58   13.10
  -3   5   0  204.38   14.80
  -3   5   0  213.28   15.70
  -3   5   0  197.28   10.90
  -3   5   0  208.98   10.80
  -3   5   0  214.88   16.60
  -3   5   0  203.88   16.30
  -3   5   0  182.28   15.00
  -3   5   0  206.18   12.10
   3  -4   0  973.20   48.80
   3  -4   0  955.80   49.40
   3  -4   0  943.31   50.09
   3  -4   0  982.80   48.70
   3  -4   0  983.60   47.80
   3  -4   0  996.50   48.90
   3  -4   0  964.80   50.39
  -3   4   0  982.60   48.20
  -3   4   0  964.40   51.29
  -3   4   0  974.60   47.60
  -3   4   0  989.50   49.70
  -3   4   0  963.70   44.90
  -3   4   0  966.30   51.19
  -3   4   0  929.41   50.29
  -3   4   0  981.20   45.10
   3  -3   0    2.80    2.10
   3  -3   0    0.60    1.50
   3  -3   0    0.10    1.50
   3  -3   0    1.10    1.80
   3  -3   0   -1.60    1.50
   3  -3   0    1.20    1.40
   3  -3   0    1.50    2.00
  -3   3   0    2.00    2.10
  -3   3   0    0.50    1.50
  -3   3   0    1.50    2.30
  -3   3   0    2.80    1.70
  -3   3   0   -2.60    1.30
  -3   3   0    0.80    2.40
  -3   3   0   -1.40    2.00
   3  -2   0  652.63   33.20
   3  -2   0  639.14   32.00
   3  -2   0  613.14   29.70
   3  -2   0  638.44   33.20
   3  -2   0  641.14   33.30
   3  -2   0  683.43   32.30
  -3   2   0  615.14   32.20
  -3   2   0  646.94   32.70
  -3   2   0  623.14   29.90
  -3   2   0  634.74   33.40
  -3   2   0  654.23   33.00
  -3   2   0  613.64   32.90
  -3   2   0  612.44   33.20
  -3   2   0  613.24   33.20
   3  -1   0  773.12   37.50
   3  -1   0  766.32   37.60
   3  -1   0  704.83   37.70
   3  -1   0  775.92   38.00
   3  -1   0  759.22   37.30
   3  -1   0  722.93   37.50
   3  -1   0  720.43   35.80
   3  -1   0  762.12   37.30
  -3   1   0  695.03   37.10
  -3   1   0  785.02   37.50
  -3   1   0  742.63   37.70
  -3   1   0  744.43   37.90
  -3   1   0  747.53   36.00
  -3   1   0  744.23   37.40
  -3   1   0  742.73   37.10
  -3   1   0  767.12   37.90
  -3   1   0  743.23   37.40
   3   0   0  572.84   27.50
   3   0   0  508.35   27.50
   3   0   0  507.25   27.00
   3   0   0  560.84   27.40
   3   0   0  561.74   28.10
   3   0   0  549.54   28.10
   3   0   0  529.05   26.50
   3   0   0  560.14   28.20
  -3   0   0  543.35   27.80
  -3   0   0  516.25   27.10
  -3   0   0  534.25   27.90
  -3   0   0  521.65   27.20
  -3   0   0  521.75   26.40
  -3   0   0  519.45   27.90
  -3   0   0  510.75   27.20
   3   1   0  730.33   34.50
   3   1   0  732.43   36.90
   3   1   0  735.23   36.70
   3   1   0  723.83   35.60
   3   1   0  706.53   37.80
   3   1   0  759.02   37.10
   3   1   0  751.22   38.30
   3   1   0  718.63   36.10
   3   1   0  710.33   37.00
  -3  -1   0  734.33   36.90
  -3  -1   0  758.22   37.10
  -3  -1   0  728.93   38.10
  -3  -1   0  722.63   34.40
  -3  -1   0  720.83   37.00
  -3  -1   0  731.03   36.10
  -3  -1   0  740.43   37.30
  -3  -1   0  736.03   35.70
   3   2   0  624.14   30.50
   3   2   0  594.34   34.40
   3   2   0  638.24   29.80
   3   2   0  617.14   31.70
   3   2   0  602.44   34.10
   3   2   0  630.94   32.10
   3   2   0  640.04   33.30
   3   2   0  620.24   31.70
   3   2   0  648.64   32.60
  -3  -2   0  615.94   32.50
  -3  -2   0  632.04   33.50
  -3  -2   0  634.64   29.80
  -3  -2   0  640.74   32.30
  -3  -2   0  570.44   33.90
  -3  -2   0  629.44   31.70
  -3  -2   0  636.34   30.50
  -3  -2   0  669.33   32.30
   3   3   0   -0.60    1.60
   3   3   0    1.00    1.20
   3   3   0    1.40    2.60
   3   3   0    0.30    1.00
   3   3   0   -0.10    1.60
   3   3   0    0.10    1.70
   3   3   0    0.50    2.30
   3   3   0    0.90    1.00
   3   3   0    0.00    1.50
  -3  -3   0    0.80    1.20
  -3  -3   0   -2.00    1.20
  -3  -3   0    0.90    1.80
  -3  -3   0    1.40    1.50
  -3  -3   0    0.90    2.40
  -3  -3   0   -0.50    0.80
  -3  -3   0   -1.20    1.20
  -3  -3   0   -2.30    2.00
   3   4   0  941.41   48.50
   3   4   0  975.70   46.10
   3   4   0  962.00   46.40
   3   4   0  931.81   47.20
   3   4   0  971.80   48.80
   3   4   0  880.11   50.09
   3   4   0  939.01   52.49
   3   4   0  953.70   47.10
  -3  -4   0 1007.80   47.80
  -3  -4   0  962.80   53.29
  -3  -4   0  995.80   53.09
  -3  -4   0  998.40   45.90
  -3  -4   0  965.90   47.30
  -3  -4   0  953.80   47.70
  -3  -4   0  986.90   48.90
  -3  -4   0  968.50   48.70
   3   5   0  229.78   13.20
   3   5   0  212.48   13.90
   3   5   0  225.48   14.20
   3   5   0  210.78   18.00
   3   5   0  217.58   12.30
   3   5   0  210.78   14.80
   3   5   0  215.08   12.30
   3   5   0  182.78   15.60
   3   5   0  206.38   11.60
   3   5   0  208.88   14.40
  -3  -5   0  216.88   15.10
  -3  -5   0  256.17   19.50
  -3  -5   0  236.98   14.80
  -3  -5   0  229.48   13.70
  -3  -5   0  213.98   13.50
  -3  -5   0  209.28   14.00
  -3  -5   0  190.88   16.00
   3   6   0  214.98   15.10
   3   6   0  197.08   11.90
   3   6   0  188.78   13.00
   3   6   0  188.58   18.00
   3   6   0  187.18   13.80
   3   6   0  181.28   15.00
   3   6   0  213.08   16.60
   3   6   0  198.78   14.20
   3   6   0  173.28   13.50
   3   6   0  183.38   11.70
  -3  -6   0  179.98   17.70
  -3  -6   0  213.08   14.40
  -3  -6   0  205.48   16.70
  -3  -6   0  200.98   15.00
  -3  -6   0  195.58   12.50
  -3  -6   0  195.78   12.70
  -3  -6   0  199.18   13.90
   3   7   0    9.40    4.10
   3   7   0    7.50    2.70
   3   7   0    3.20    2.90
   3   7   0    8.70    4.10
   3   7   0   11.50    2.90
   3   7   0    3.20    3.10
   3   7   0    8.90    4.30
   3   7   0   10.10    2.90
   3   7   0    1.20    3.10
  -3  -7   0    9.40    5.50
  -3  -7   0   12.10    3.80
  -3  -7   0   10.60    5.00
  -3  -7   0    1.90    2.10
  -3  -7   0    9.80    4.40
  -3  -7   0    9.80    3.00
   3   8   0   49.10    5.60
   3   8   0   51.29    9.10
   3   8   0   55.39    9.40
  -3  -8   0   39.00    9.10
  -3  -8   0   48.40   11.90
  -3  -8   0   55.79    7.70
  -3  -8   0   48.10    6.70
  -3  -8   0   52.89    6.30
   3   9   0   11.40    7.80
   3   9   0    9.90    2.50
   3   9   0   12.60    5.40
   3   9   0    8.90    5.40
  -3  -9   0   13.70    7.50
  -3  -9   0    3.10    2.30
  -3  -9   0    4.30    2.90
  -3  -9   0   18.50    6.70
   3  10   0   50.09   10.70
   3  10   0   44.60   13.10
  -3 -10   0   34.20    9.60
  -3 -10   0   48.10    7.10
  -3 -10   0   37.50   12.30
   3  11   0    5.60    6.80
   3  11   0    2.20    5.10
  -3 -11   0   -1.10    2.70
  -3 -11   0    6.70    7.70
  -3 -11   0    5.70    5.80
  -4  11   0    1.80    5.70
  -4  11   0    1.50    6.10
   4 -10   0  122.89   18.30
   4 -10   0  112.09   13.30
  -4  10   0   69.29   15.10
  -4  10   0  113.99   16.80
  -4  10   0   99.69   15.80
   4  -9   0    0.30    5.20
   4  -9   0   -0.70    2.30
   4  -9   0   -0.20    2.70
   4  -9   0    0.00    4.00
  -4   9   0    1.20    4.70
  -4   9   0    0.10    4.20
  -4   9   0    4.40    4.40
   4  -8   0  264.37   18.60
   4  -8   0  232.28   17.90
   4  -8   0  263.67   21.00
   4  -8   0  275.67   21.80
  -4   8   0  245.58   17.00
  -4   8   0  253.17   21.00
  -4   8   0  219.88   24.80
  -4   8   0  247.68   21.00
   4  -7   0    2.40    3.70
   4  -7   0    6.80    3.00
   4  -7   0   11.00    5.40
   4  -7   0    0.80    3.10
   4  -7   0    7.30    3.30
   4  -7   0    1.90    2.90
  -4   7   0   -0.80    3.10
  -4   7   0   -0.90    2.20
  -4   7   0    2.40    4.40
  -4   7   0    7.60    2.00
  -4   7   0    1.90    4.30
   4  -6   0   24.90    5.30
   4  -6   0   30.40    5.70
   4  -6   0   24.30    6.40
   4  -6   0   28.20    6.40
   4  -6   0   22.70    6.30
   4  -6   0   30.20    6.40
   4  -6   0   31.00    5.30
   4  -6   0   21.00    5.10
  -4   6   0   35.60    7.00
  -4   6   0   43.00    8.40
  -4   6   0   30.60    7.70
  -4   6   0   35.20    8.00
  -4   6   0   19.60    4.50
  -4   6   0   34.20    7.40
  -4   6   0   28.60    7.30
   4  -5   0   44.90    6.90
   4  -5   0   41.10    7.70
   4  -5   0   49.40    7.70
   4  -5   0   45.80    6.10
   4  -5   0   35.10    7.10
   4  -5   0   45.40    7.00
   4  -5   0   54.89    7.80
   4  -5   0   39.50    6.40
  -4   5   0   42.20    8.40
  -4   5   0   43.70    8.50
  -4   5   0   43.30    8.60
  -4   5   0   47.70    8.40
  -4   5   0   51.29    6.80
  -4   5   0   54.29    6.40
  -4   5   0   40.50    9.20
   4  -4   0   67.49    7.40
   4  -4   0   68.69    8.40
   4  -4   0   75.79    8.70
   4  -4   0   70.89    9.60
   4  -4   0   70.69    7.20
   4  -4   0   63.09    9.10
   4  -4   0   68.99    8.50
  -4   4   0   90.29   10.80
  -4   4   0   63.99    9.60
  -4   4   0   94.69   11.60
  -4   4   0   91.79    9.20
  -4   4   0   71.59    9.50
  -4   4   0   81.59    7.20
   4  -3   0  147.69   10.40
   4  -3   0  143.19   10.40
   4  -3   0  141.19   11.70
  -4   3   0  154.68   11.90
  -4   3   0  130.29   10.60
  -4   3   0  160.28   11.10
  -4   3   0  176.18   17.30
  -4   3   0  160.78   12.40
  -4   3   0  162.68   12.40
   4  -2   0    1.50    2.10
   4  -2   0   -2.60    1.90
   4  -2   0   -0.10    1.00
   4  -2   0   -0.30    1.60
   4  -2   0    0.10    2.00
   4  -2   0    1.50    2.10
   4  -2   0    5.20    2.70
   4  -2   0   -0.60    1.50
  -4   2   0    1.90    2.30
  -4   2   0    0.10    2.10
  -4   2   0   -1.30    1.70
  -4   2   0   -1.00    1.80
  -4   2   0    2.10    1.80
  -4   2   0    0.50    2.20
  -4   2   0    0.90    1.20
  -4   2   0    2.30    1.80
   4  -1   0  722.03   38.60
   4  -1   0  760.02   38.90
   4  -1   0  746.63   38.10
   4  -1   0  729.23   37.70
   4  -1   0  759.92   38.30
   4  -1   0  762.72   38.10
   4  -1   0  726.93   36.40
   4  -1   0  803.42   40.20
  -4   1   0  692.73   38.00
  -4   1   0  707.23   37.50
  -4   1   0  736.63   37.90
  -4   1   0  742.73   38.90
  -4   1   0  708.23   37.60
  -4   1   0  751.82   38.50
  -4   1   0  784.02   39.00
  -4   1   0  721.93   36.60
  -4   1   0  751.32   39.50
   4   0   0 1149.58   58.19
   4   0   0 1183.48   58.69
   4   0   0 1131.79   57.29
   4   0   0 1197.38   56.69
   4   0   0 1164.98   57.69
   4   0   0 1179.18   58.49
   4   0   0 1202.98   58.79
   4   0   0 1174.18   57.59
  -4   0   0 1159.28   56.49
  -4   0   0 1201.98   57.89
  -4   0   0 1164.08   57.49
  -4   0   0 1213.98   58.89
  -4   0   0 1126.79   58.39
  -4   0   0 1195.28   57.79
  -4   0   0 1235.58   58.99
  -4   0   0 1188.58   58.49
   4   1   0  697.53   37.70
   4   1   0  707.93   34.70
   4   1   0  737.93   38.80
   4   1   0  718.83   36.20
   4   1   0  697.53   37.40
   4   1   0  734.53   36.80
   4   1   0  765.72   37.70
   4   1   0  747.53   37.80
   4   1   0  742.43   39.10
  -4  -1   0  699.83   37.70
  -4  -1   0  725.03   34.60
  -4  -1   0  720.53   36.20
  -4  -1   0  721.23   37.80
  -4  -1   0  701.53   38.70
  -4  -1   0  713.43   37.70
  -4  -1   0  739.63   38.00
  -4  -1   0  722.03   36.60
   4   2   0    5.80    2.80
   4   2   0    0.40    1.20
   4   2   0   -0.40    1.40
   4   2   0    5.00    2.40
   4   2   0   -1.70    1.60
   4   2   0    0.60    1.70
   4   2   0    2.70    3.10
   4   2   0    2.10    2.20
   4   2   0    2.50    1.00
  -4  -2   0    0.60    2.10
  -4  -2   0    1.60    1.40
  -4  -2   0    3.50    2.40
  -4  -2   0    1.60    2.30
  -4  -2   0    0.70    1.90
  -4  -2   0    6.10    3.00
  -4  -2   0    1.40    0.90
   4   3   0  145.49    8.20
   4   3   0  156.38   10.70
   4   3   0  142.19   11.10
   4   3   0  137.29   12.90
   4   3   0  165.98   11.00
   4   3   0  126.19   11.50
   4   3   0  144.59   10.10
   4   3   0  138.29    8.80
   4   3   0  157.98   14.00
  -4  -3   0  144.29   10.50
  -4  -3   0  154.98   16.40
  -4  -3   0  135.69   13.90
  -4  -3   0  163.38   11.70
  -4  -3   0  146.89    8.30
  -4  -3   0  134.19   11.50
  -4  -3   0  151.18   10.90
  -4  -3   0  136.89    8.60
   4   4   0   71.59    5.40
   4   4   0   66.49    9.90
   4   4   0   77.49    6.50
   4   4   0   86.49    9.50
   4   4   0   83.39   12.40
   4   4   0   77.79    5.70
   4   4   0   90.89   13.20
   4   4   0   79.19    8.10
  -4  -4   0   61.59    5.50
  -4  -4   0   65.79    8.00
  -4  -4   0   61.19    9.60
  -4  -4   0   70.39    8.40
  -4  -4   0   75.19    9.30
  -4  -4   0   76.59    8.50
  -4  -4   0   67.99    5.10
  -4  -4   0  113.69   14.40
   4   5   0   47.60    7.30
   4   5   0   49.00    7.60
   4   5   0   51.19    5.50
   4   5   0   47.10    5.90
   4   5   0   68.19   12.40
   4   5   0   53.39    6.50
   4   5   0   49.20   10.20
   4   5   0   54.19    5.20
   4   5   0   47.20    6.20
   4   5   0   42.30    7.80
  -4  -5   0   46.00    6.60
  -4  -5   0   56.79    6.50
  -4  -5   0   54.59    7.70
  -4  -5   0   63.19    8.30
  -4  -5   0   36.50    8.00
  -4  -5   0   43.50    4.00
  -4  -5   0   45.40    6.40
  -4  -5   0   56.49   10.90
   4   6   0   17.50    6.50
   4   6   0   28.90    8.70
   4   6   0   22.90    5.30
   4   6   0   33.80    4.20
   4   6   0   25.00    4.90
   4   6   0   19.00    3.90
   4   6   0   31.50    4.50
   4   6   0   22.80    3.30
   4   6   0   23.10    3.50
   4   6   0   27.00    5.90
   4   6   0   20.10    6.30
   4   6   0   13.60    4.70
  -4  -6   0   25.60    4.90
  -4  -6   0   31.40    5.50
  -4  -6   0   27.40    5.40
  -4  -6   0   28.10    8.30
  -4  -6   0   20.50    5.10
  -4  -6   0   34.30    7.10
  -4  -6   0   17.50    6.00
   4   7   0    1.60    2.10
   4   7   0    1.70    4.90
   4   7   0    3.30    2.70
   4   7   0    0.90    2.80
   4   7   0    6.40    4.00
   4   7   0    2.70    1.80
  -4  -7   0    3.50    5.00
  -4  -7   0    3.30    2.40
  -4  -7   0    8.00    4.10
  -4  -7   0    5.20    3.00
  -4  -7   0    7.20    4.70
  -4  -7   0    1.50    2.30
   4   8   0  262.67   18.30
   4   8   0  270.97   20.00
   4   8   0  250.27   25.90
   4   8   0  252.97   15.50
  -4  -8   0  290.07   23.00
  -4  -8   0  263.87   25.30
  -4  -8   0  231.88   16.80
  -4  -8   0  247.88   16.20
  -4  -8   0  236.08   17.60
   4   9   0    0.70    4.40
   4   9   0   -0.10    2.90
   4   9   0   -0.50    1.80
  -4  -9   0   -1.30    2.70
  -4  -9   0    0.20    2.20
  -4  -9   0   -1.20    4.20
  -4  -9   0    0.70    2.10
   4  10   0  109.09    7.60
   4  10   0  122.99   16.20
   4  10   0  112.49   21.50
  -4 -10   0  104.39   16.90
  -4 -10   0   80.79   18.10
  -4 -10   0   78.29   10.30
   4  11   0    7.90    8.00
   4  11   0   -2.60    3.40
  -4 -11   0   -0.60    3.20
  -4 -11   0   10.90    8.30
  -4 -11   0    2.80    5.50
   5 -11   0    2.60    5.90
   5 -11   0    3.30    3.90
  -5  11   0   -1.40    4.50
  -5  11   0    3.60    6.60
  -5  11   0    0.70    5.20
   5 -10   0   73.79   14.10
   5 -10   0   78.89   12.10
  -5  10   0   69.49   13.70
  -5  10   0   77.69   15.80
  -5  10   0   59.29   12.50
   5  -9   0   -1.30    3.30
   5  -9   0    4.90    3.50
  -5   9   0    8.30    6.00
  -5   9   0    1.20    4.00
  -5   9   0    0.10    4.20
   5  -8   0    1.70    3.10
   5  -8   0    1.70    3.30
   5  -8   0   -0.40    3.20
  -5   8   0    6.60    5.10
  -5   8   0    5.40    3.70
  -5   8   0    0.80    4.80
   5  -7   0    5.80    3.70
   5  -7   0    9.80    5.30
   5  -7   0    2.90    3.30
   5  -7   0   10.60    4.20
  -5   7   0    8.70    5.60
  -5   7   0    2.10    4.30
  -5   7   0    3.40    3.10
   5  -6   0  390.06   23.90
   5  -6   0  397.36   25.70
   5  -6   0  424.36   28.00
   5  -6   0  449.76   25.90
   5  -6   0  443.06   27.00
  -5   6   0  408.36   28.90
  -5   6   0  435.26   28.60
  -5   6   0  392.56   24.70
  -5   6   0  380.86   25.40
   5  -5   0   10.50    4.80
   5  -5   0   11.70    4.20
   5  -5   0    4.00    3.10
   5  -5   0    9.80    3.30
   5  -5   0   22.30    5.60
   5  -5   0   26.40    6.70
   5  -5   0   22.40    5.20
  -5   5   0   15.50    5.70
  -5   5   0    2.80    3.80
  -5   5   0   19.30    4.70
  -5   5   0   19.90    6.40
  -5   5   0   10.80    4.60
  -5   5   0   11.00    5.20
  -5   5   0   19.40    4.40
   5  -4   0   63.69    9.50
   5  -4   0   38.40    7.10
   5  -4   0   64.89    8.00
   5  -4   0   55.59    9.00
   5  -4   0   63.99    7.80
  -5   4   0   79.29   10.10
  -5   4   0   78.79    9.90
  -5   4   0   64.99   10.00
  -5   4   0   61.19    9.50
  -5   4   0   72.79   10.30
  -5   4   0   65.59    8.50
  -5   4   0   81.89    9.30
   5  -3   0    0.90    2.20
   5  -3   0    3.80    2.30
   5  -3   0    4.30    2.40
   5  -3   0    1.80    0.90
   5  -3   0    0.60    2.30
   5  -3   0    3.10    2.50
   5  -3   0    6.40    3.30
  -5   3   0    1.50    2.50
  -5   3   0    3.60    3.00
  -5   3   0    1.50    2.40
  -5   3   0    3.70    2.20
  -5   3   0    6.20    3.50
  -5   3   0    2.80    3.20
  -5   3   0    2.80    2.90
  -5   3   0    4.50    2.60
  -5   3   0    2.10    1.10
   5  -2   0  207.98   15.30
   5  -2   0  248.18   17.60
   5  -2   0  189.28   14.50
   5  -2   0  213.38   14.50
   5  -2   0  193.28   14.80
   5  -2   0  223.78   12.20
   5  -2   0  201.08   15.20
  -5   2   0  225.48   15.10
  -5   2   0  213.28   15.50
  -5   2   0  217.28   12.50
  -5   2   0  213.28   14.90
  -5   2   0  220.38   15.50
  -5   2   0  236.88   15.40
  -5   2   0  226.58   15.50
  -5   2   0  203.18   14.10
   5  -1   0   35.40    5.80
   5  -1   0   30.70    6.10
   5  -1   0   29.10    5.70
   5  -1   0   36.50    4.90
   5  -1   0   32.70    6.30
   5  -1   0   35.80    6.00
   5  -1   0   31.50    5.50
   5  -1   0   29.20    5.40
  -5   1   0   44.20    6.60
  -5   1   0   42.70    6.90
  -5   1   0   38.00    6.20
  -5   1   0   38.90    6.10
  -5   1   0   35.50    5.50
  -5   1   0   39.80    5.80
  -5   1   0   39.10    6.50
  -5   1   0   27.10    4.50
  -5   1   0   22.70    5.50
   5   0   0 2082.69  100.39
   5   0   0 2178.58  102.09
   5   0   0 2130.79  100.79
   5   0   0 2134.19  101.69
   5   0   0 2118.89  101.69
   5   0   0 2186.08  102.09
   5   0   0 2009.70  100.99
   5   0   0 2038.30   98.99
   5   0   0 2064.29  100.09
  -5   0   0 2094.39  103.09
  -5   0   0 2175.38  100.79
  -5   0   0 2085.79  101.89
  -5   0   0 2042.80  100.19
  -5   0   0 2135.99  102.09
  -5   0   0 2058.49  100.49
  -5   0   0 2033.90   98.89
  -5   0   0 2072.29  101.59
  -5   0   0 2091.49   99.09
   5   1   0   28.90    5.00
   5   1   0   39.60    6.20
   5   1   0   34.80    5.60
   5   1   0   33.80    4.00
   5   1   0   34.40    6.10
   5   1   0   25.80    5.80
   5   1   0   35.70    6.50
   5   1   0   37.10    6.40
   5   1   0   40.30    6.50
  -5  -1   0   39.20    5.50
  -5  -1   0   26.10    5.60
  -5  -1   0   23.90    4.60
  -5  -1   0   31.70    6.00
  -5  -1   0   31.70    3.80
  -5  -1   0   27.10    5.30
  -5  -1   0   55.89    7.80
   5   2   0  243.48   16.30
   5   2   0  223.38   13.50
   5   2   0  214.88   17.30
   5   2   0  192.18   14.10
   5   2   0  218.98   15.40
   5   2   0  201.08   14.60
   5   2   0  192.28   14.80
   5   2   0  201.68   16.40
   5   2   0  232.68   11.60
  -5  -2   0  238.98   15.90
  -5  -2   0  225.78   11.40
  -5  -2   0  222.28   17.80
  -5  -2   0  257.37   16.40
  -5  -2   0  227.58   13.50
  -5  -2   0  213.58   15.40
  -5  -2   0  216.18   14.30
   5   3   0    3.70    1.20
   5   3   0    3.60    2.90
   5   3   0    1.70    3.60
   5   3   0    4.30    2.90
   5   3   0   -1.30    1.60
   5   3   0    3.00    3.10
   5   3   0   -0.70    1.50
   5   3   0    1.20    2.40
   5   3   0    1.20    1.60
  -5  -3   0    2.20    1.10
  -5  -3   0    3.80    1.60
  -5  -3   0    4.80    2.40
  -5  -3   0    2.10    2.50
  -5  -3   0    1.50    2.10
  -5  -3   0    7.60    3.70
  -5  -3   0    3.00    3.00
   5   4   0   61.19    4.70
   5   4   0   85.69   13.00
   5   4   0   69.79   12.20
   5   4   0   65.09    8.80
   5   4   0   58.69    7.80
   5   4   0   61.69    5.30
   5   4   0   69.29    9.00
   5   4   0   80.09    8.40
   5   4   0   47.90    8.60
  -5  -4   0   69.19    5.30
  -5  -4   0   70.79    4.90
  -5  -4   0   44.20    8.60
  -5  -4   0   58.69    8.30
  -5  -4   0   62.39    9.10
  -5  -4   0   49.30   10.40
  -5  -4   0   71.69    8.80
  -5  -4   0   73.29    9.10
   5   5   0   13.60    4.50
   5   5   0   17.70    3.30
   5   5   0    9.00    3.70
   5   5   0   10.50    4.60
   5   5   0   14.30    6.50
   5   5   0   17.20    3.20
   5   5   0   22.20    5.40
   5   5   0   16.10    2.90
   5   5   0   11.00    3.10
   5   5   0   18.10    6.40
  -5  -5   0   13.00    4.30
  -5  -5   0   16.60    3.30
  -5  -5   0   19.10    2.90
  -5  -5   0   14.00    6.20
  -5  -5   0   17.30    5.00
  -5  -5   0   15.30    4.80
  -5  -5   0   17.70    4.50
  -5  -5   0   23.20    6.70
   5   6   0  400.36   20.60
   5   6   0  397.86   25.40
   5   6   0  426.96   32.30
   5   6   0  366.76   23.20
   5   6   0  383.16   22.20
   5   6   0  420.96   25.70
   5   6   0  380.86   21.70
   5   6   0  439.66   27.80
   5   6   0  408.46   22.50
  -5  -6   0  426.56   31.40
  -5  -6   0  405.36   25.50
  -5  -6   0  402.56   25.60
  -5  -6   0  416.26   24.60
  -5  -6   0  393.36   28.40
  -5  -6   0  397.96   24.50
   5   7   0    6.90    3.30
   5   7   0    2.00    3.20
   5   7   0    3.20    5.00
   5   7   0    9.90    3.50
   5   7   0    5.10    3.80
  -5  -7   0    4.00    3.30
  -5  -7   0    8.10    6.20
  -5  -7   0    8.30    5.00
  -5  -7   0    4.30    3.10
  -5  -7   0   14.60    5.30
   5   8   0    0.40    2.40
   5   8   0   -1.50    3.00
   5   8   0    5.30    6.30
  -5  -8   0    6.00    6.10
  -5  -8   0    8.10    3.70
  -5  -8   0    3.40    3.20
  -5  -8   0    3.90    3.40
  -5  -8   0    5.90    6.20
   5   9   0    3.90    2.60
   5   9   0   -6.20    3.80
   5   9   0    4.70    4.10
  -5  -9   0    4.30    3.20
  -5  -9   0   10.90    7.50
  -5  -9   0    6.90    5.20
   5  10   0  113.29   15.90
   5  10   0   77.79   18.70
  -5 -10   0   77.09   10.90
  -5 -10   0   84.39   16.50
  -5 -10   0   77.69   17.50
   5  11   0   17.40    7.00
   5  11   0   -3.90    4.90
  -5 -11   0    1.10    5.20
  -5 -11   0    4.40    6.70
  -5 -11   0    2.70    3.30
   6 -10   0   71.09   15.00
   6 -10   0   92.99   13.80
  -6  10   0   47.00   13.10
  -6  10   0   96.29   16.40
  -6  10   0   80.59   15.70
   6  -9   0    1.90    4.00
   6  -9   0    7.10    5.40
  -6   9   0    1.70    4.90
  -6   9   0    6.40    6.40
   6  -8   0   28.10    6.50
   6  -8   0   31.10    9.00
   6  -8   0   33.00    8.00
  -6   8   0   35.80    9.50
  -6   8   0   37.90    7.80
  -6   8   0   34.20    9.90
   6  -7   0    0.10    2.70
   6  -7   0   -0.20    3.40
  -6   7   0    1.70    4.40
  -6   7   0    0.60    3.20
  -6   7   0   -1.40    4.40
   6  -6   0   55.09    8.70
   6  -6   0   51.09    8.90
   6  -6   0   49.10   10.00
   6  -6   0   52.29    9.40
   6  -6   0   36.00    7.30
  -6   6   0   42.40    7.80
  -6   6   0   36.10    9.20
  -6   6   0   42.80    9.70
   6  -5   0    4.30    2.80
   6  -5   0    2.50    2.70
   6  -5   0    8.10    4.50
   6  -5   0    3.10    3.30
   6  -5   0    3.10    3.30
  -6   5   0    5.80    4.30
  -6   5   0    2.80    3.40
  -6   5   0    6.30    4.00
  -6   5   0    5.70    4.40
  -6   5   0    1.60    3.60
  -6   5   0    2.80    3.10
   6  -4   0  565.14   33.70
   6  -4   0  579.84   34.20
   6  -4   0  547.25   33.90
   6  -4   0  583.24   31.30
   6  -4   0  531.95   31.40
   6  -4   0  555.14   33.40
  -6   4   0  568.04   31.80
  -6   4   0  494.25   33.50
  -6   4   0  553.84   33.60
  -6   4   0  576.64   32.80
  -6   4   0  583.64   34.80
  -6   4   0  582.84   32.80
  -6   4   0  564.74   34.20
   6  -3   0   15.30    2.40
   6  -3   0   15.60    4.90
   6  -3   0   12.70    4.70
   6  -3   0   17.80    4.60
   6  -3   0   15.80    5.20
   6  -3   0   18.30    4.70
   6  -3   0   17.80    5.60
  -6   3   0   17.00    4.90
  -6   3   0   15.30    5.10
  -6   3   0   15.40    4.20
  -6   3   0   13.20    4.40
  -6   3   0   14.90    5.40
  -6   3   0   10.10    3.90
  -6   3   0    7.90    3.50
  -6   3   0   14.60    2.60
  -6   3   0   22.40    5.90
   6  -2   0   61.59    5.60
   6  -2   0   56.69    8.50
   6  -2   0   63.59    9.40
   6  -2   0   61.99    8.70
   6  -2   0   71.89    9.80
   6  -2   0   51.39    8.10
  -6   2   0   72.89    6.30
  -6   2   0   56.39    8.60
  -6   2   0   63.09    9.60
  -6   2   0   72.39    9.90
  -6   2   0   66.99    8.60
  -6   2   0   62.89    9.20
  -6   2   0   81.49    9.80
  -6   2   0   68.99    9.20
  -6   2   0   54.89    8.50
   6  -1   0   12.90    4.00
   6  -1   0   26.50    4.80
   6  -1   0   21.20    4.70
   6  -1   0   16.90    4.80
   6  -1   0   17.80    5.10
   6  -1   0   23.50    5.80
   6  -1   0   21.30    5.10
   6  -1   0   18.30    4.90
  -6   1   0   16.40    4.20
  -6   1   0   33.60    6.40
  -6   1   0   18.90    4.30
  -6   1   0   18.30    4.00
  -6   1   0   15.50    4.60
  -6   1   0   17.20    5.40
  -6   1   0    5.40    3.30
  -6   1   0   19.40    4.80
  -6   1   0   12.00    4.30
   6   0   0   50.39    6.10
   6   0   0   42.40    6.60
   6   0   0   30.90    6.20
   6   0   0   35.10    6.50
   6   0   0   37.20    6.90
   6   0   0   33.20    5.90
   6   0   0   37.50    6.30
   6   0   0   29.80    5.90
   6   0   0   35.30    7.10
  -6   0   0   36.00    5.10
  -6   0   0   39.70    7.40
  -6   0   0   28.90    5.60
  -6   0   0   41.00    7.50
  -6   0   0   32.90    5.10
  -6   0   0   30.00    6.60
  -6   0   0   36.70    6.30
  -6   0   0   38.80    6.90
  -6   0   0   41.70    6.60
   6   1   0   21.00    5.10
   6   1   0   14.70    3.80
   6   1   0   25.80    6.80
   6   1   0   18.00    4.80
   6   1   0   19.80    5.60
   6   1   0   15.20    4.80
   6   1   0   12.30    4.40
   6   1   0   21.50    5.20
   6   1   0   17.90    3.20
  -6  -1   0   16.80    3.10
  -6  -1   0   24.10    4.90
  -6  -1   0   11.00    4.10
  -6  -1   0   21.10    5.30
  -6  -1   0   15.80    5.00
  -6  -1   0   19.00    4.30
  -6  -1   0   18.30    3.20
  -6  -1   0   20.50    5.20
   6   2   0   56.59    8.80
   6   2   0   61.09    8.90
   6   2   0   55.29    8.00
   6   2   0   64.89    8.40
   6   2   0   69.89    4.80
   6   2   0   64.89   10.50
   6   2   0   63.39   10.30
   6   2   0   77.09    8.30
   6   2   0   60.69    8.90
  -6  -2   0   75.99    8.00
  -6  -2   0   63.59    9.20
  -6  -2   0   59.89    9.00
  -6  -2   0   69.59    8.50
  -6  -2   0   65.49    4.50
  -6  -2   0   53.99    8.90
  -6  -2   0   64.89    9.30
   6   3   0   10.70    3.70
   6   3   0   14.50    4.60
   6   3   0   16.10    4.40
   6   3   0   12.20    3.10
   6   3   0   10.90    5.10
   6   3   0    9.30    4.80
   6   3   0   14.60    4.70
   6   3   0   17.60    5.30
  -6  -3   0    5.20    4.10
  -6  -3   0   13.70    4.80
  -6  -3   0   12.50    3.20
  -6  -3   0   12.40    4.40
  -6  -3   0    8.30    3.00
   6   4   0  576.94   27.40
   6   4   0  585.64   29.70
   6   4   0  583.94   32.90
   6   4   0  581.44   33.00
   6   4   0  595.64   27.40
   6   4   0  547.15   35.00
   6   4   0  596.34   32.20
   6   4   0  543.75   37.30
   6   4   0  609.24   38.90
   6   4   0  561.44   33.70
  -6  -4   0  595.14   29.50
  -6  -4   0  576.74   36.00
  -6  -4   0  580.94   33.60
  -6  -4   0  534.95   33.70
  -6  -4   0  560.24   32.40
  -6  -4   0  551.64   33.40
   6   5   0    8.40    1.90
   6   5   0    7.60    3.90
   6   5   0    5.40    3.70
   6   5   0    4.80    3.10
   6   5   0    3.20    3.10
   6   5   0    5.20    5.80
   6   5   0   -1.90    2.50
  -6  -5   0    4.90    5.40
  -6  -5   0    7.80    5.10
  -6  -5   0    6.00    3.80
  -6  -5   0   16.20    5.30
  -6  -5   0    7.00    2.00
  -6  -5   0    4.70    3.80
   6   6   0   59.79   13.80
   6   6   0   46.50    8.90
   6   6   0   51.99    7.80
   6   6   0   49.90    8.90
  -6  -6   0   61.69    9.30
  -6  -6   0   48.20   11.60
  -6  -6   0   63.09    9.50
  -6  -6   0   39.60    9.60
  -6  -6   0   58.59    9.80
  -6  -6   0   42.90    8.10
   6   7   0    0.60    2.90
   6   7   0    3.30    3.30
   6   7   0    0.80    5.20
   6   7   0    3.20    3.40
  -6  -7   0    1.70    3.40
  -6  -7   0    1.50    3.40
  -6  -7   0    0.20    2.70
  -6  -7   0   -0.40    4.70
  -6  -7   0    1.50    4.10
   6   8   0   32.90    6.40
   6   8   0   32.90   12.50
  -6  -8   0   33.20    7.90
  -6  -8   0   24.20    6.30
  -6  -8   0   41.10   12.40
  -6  -8   0   30.50    9.50
  -6  -8   0   34.30    7.00
   6   9   0   -1.00    3.70
   6   9   0   17.60    9.90
  -6  -9   0   11.70    8.00
   6  10   0   84.49   14.30
   6  10   0   86.29   19.90
  -6 -10   0   78.59   15.70
  -6 -10   0   64.79   10.80
   7 -10   0    4.80    5.90
   7 -10   0   15.70    6.90
  -7  10   0   17.30   10.30
  -7  10   0   17.70    8.50
  -7  10   0   26.30   10.40
   7  -9   0    8.70    5.50
   7  -9   0   10.90    6.80
  -7   9   0    7.50    6.60
  -7   9   0    8.70    7.30
   7  -8   0    1.10    4.20
   7  -8   0    6.40    5.00
  -7   8   0    7.90    6.30
  -7   8   0    4.50    5.60
   7  -7   0    9.20    5.10
   7  -7   0    3.50    4.10
   7  -7   0    1.10    3.50
  -7   7   0    2.20    3.50
  -7   7   0   -0.80    4.10
  -7   7   0   -1.10    3.70
   7  -6   0    6.70    5.00
   7  -6   0   -1.60    2.40
   7  -6   0    3.60    4.40
   7  -6   0    7.20    5.30
  -7   6   0    2.50    3.80
  -7   6   0    9.00    6.00
  -7   6   0    8.20    4.60
   7  -5   0   75.09   11.70
   7  -5   0   70.39   11.60
   7  -5   0   75.29    9.80
   7  -5   0   73.39   10.20
   7  -5   0   72.49   12.10
  -7   5   0   77.19   11.00
  -7   5   0   87.49   14.10
  -7   5   0   93.49   14.00
   7  -4   0  496.05   31.20
   7  -4   0  480.65   30.90
   7  -4   0  491.75   28.90
   7  -4   0  483.55   27.70
  -7   4   0  450.05   30.50
  -7   4   0  465.75   30.60
  -7   4   0  477.85   29.70
  -7   4   0  466.05   32.30
  -7   4   0  461.85   30.70
  -7   4   0  488.75   31.60
   7  -3   0   20.20    6.10
   7  -3   0   15.20    5.40
   7  -3   0    6.40    3.90
   7  -3   0   11.40    5.00
   7  -3   0    6.90    2.40
   7  -3   0   10.20    4.10
   7  -3   0   10.70    5.10
  -7   3   0   17.10    5.70
  -7   3   0   11.70    4.70
  -7   3   0    6.20    4.50
  -7   3   0    9.10    5.00
  -7   3   0   12.80    4.90
  -7   3   0   15.20    4.80
  -7   3   0   12.70    3.00
  -7   3   0    7.90    4.20
   7  -2   0  154.08   17.10
   7  -2   0  161.58   11.00
   7  -2   0  140.99   15.70
   7  -2   0  132.89   15.70
   7  -2   0  172.18   14.40
  -7   2   0  164.88   13.50
  -7   2   0  169.28   14.00
  -7   2   0  172.68   17.40
  -7   2   0  129.89   15.30
  -7   2   0  194.88   12.20
  -7   2   0  151.78   16.70
  -7   2   0  165.78   13.40
  -7   2   0  154.48   13.20
  -7   2   0  163.68   14.30
   7  -1   0    7.80    4.50
   7  -1   0    8.70    3.40
   7  -1   0   10.40    4.20
   7  -1   0   16.70    5.60
   7  -1   0   17.40    5.50
   7  -1   0   14.10    4.70
  -7   1   0   13.70    4.70
  -7   1   0   13.00    4.00
  -7   1   0   13.10    4.70
  -7   1   0    9.30    4.30
  -7   1   0    5.10    3.10
  -7   1   0   10.00    4.60
  -7   1   0    9.60    3.60
  -7   1   0    8.30    3.70
  -7   1   0   22.20    6.30
   7   0   0   42.20    7.20
   7   0   0   46.90    8.40
   7   0   0   44.70    7.60
   7   0   0   39.30    7.60
   7   0   0   36.40    6.60
   7   0   0   53.19    8.80
   7   0   0   48.00    8.70
  -7   0   0   45.90    7.50
  -7   0   0   43.20    8.50
  -7   0   0   30.20    5.20
  -7   0   0   32.60    7.10
  -7   0   0   33.80    7.10
  -7   0   0   50.29    9.00
  -7   0   0   37.20    6.60
  -7   0   0   32.70    5.30
  -7   0   0   47.60    7.90
   7   1   0    3.30    3.20
   7   1   0   13.10    3.00
   7   1   0   15.20    4.30
   7   1   0    0.30    2.70
   7   1   0   11.00    4.70
   7   1   0   15.90    5.00
   7   1   0    9.50    4.40
   7   1   0   13.80    4.50
   7   1   0   12.20    5.10
  -7  -1   0   10.60    4.40
  -7  -1   0    6.30    2.30
  -7  -1   0    7.80    2.40
  -7  -1   0    6.80    3.90
  -7  -1   0   16.10    5.20
  -7  -1   0   24.30    6.70
  -7  -1   0   16.10    4.60
   7   2   0  158.38   13.10
   7   2   0  173.38   15.80
   7   2   0  164.68   13.80
   7   2   0  160.68   15.70
   7   2   0  167.98   14.30
   7   2   0  161.18   13.90
   7   2   0  157.78   16.60
   7   2   0  153.18   11.70
  -7  -2   0  161.98   12.10
  -7  -2   0  142.59    8.90
  -7  -2   0  159.58   14.20
  -7  -2   0  150.78   16.50
  -7  -2   0  170.78   19.60
  -7  -2   0  156.48    9.20
  -7  -2   0  168.08   12.90
  -7  -2   0  170.28   14.60
   7   3   0   16.20    4.90
   7   3   0    9.30    4.20
   7   3   0   13.60    6.60
   7   3   0    8.60    4.70
   7   3   0   13.10    3.60
   7   3   0   12.80    5.10
  -7  -3   0   10.60    4.60
  -7  -3   0    5.60    4.00
  -7  -3   0   14.10    3.70
  -7  -3   0   10.20    4.90
  -7  -3   0   15.70    5.60
  -7  -3   0    8.90    3.70
   7   4   0  482.05   29.20
   7   4   0  485.35   30.50
   7   4   0  468.05   34.60
   7   4   0  465.45   29.50
   7   4   0  497.65   34.50
  -7  -4   0  491.95   30.70
  -7  -4   0  480.85   25.90
  -7  -4   0  482.25   32.60
  -7  -4   0  491.25   31.10
  -7  -4   0  505.55   31.00
   7   5   0   99.39   14.90
   7   5   0   63.39    9.50
   7   5   0   80.69   10.80
   7   5   0   67.89   14.80
  -7  -5   0   77.09   11.40
  -7  -5   0   91.69   12.90
  -7  -5   0   59.29   11.50
  -7  -5   0   62.69   10.30
  -7  -5   0   81.09   11.00
   7   6   0    5.30    3.50
   7   6   0    5.00    4.00
  -7  -6   0    7.80    5.20
  -7  -6   0    3.40    3.70
  -7  -6   0    1.60    4.50
   7   7   0    0.40    2.90
   7   7   0    3.20    3.70
   7   7   0   -2.60    4.40
  -7  -7   0    1.40    3.60
  -7  -7   0   -1.50    3.10
  -7  -7   0   -3.00    3.30
  -7  -7   0    3.60    3.70
   7   8   0   -3.50    4.90
   7   8   0    0.80    3.40
  -7  -8   0   -1.00    2.80
  -7  -8   0    5.40    5.60
  -7  -8   0    0.60    3.60
   7   9   0   16.90   10.30
   7   9   0   -0.20    5.10
  -7  -9   0    6.30    4.90
  -7  -9   0   10.20    6.70
   7  10   0   31.20    9.30
   7  10   0    2.50    7.10
  -7 -10   0    7.40    7.20
  -7 -10   0    5.10    4.60
   8  -9   0    5.20    8.80
   8  -8   0    1.40    4.70
   8  -8   0   -2.00    4.20
  -8   8   0   -0.30    5.10
  -8   8   0    5.40    6.00
   8  -7   0   11.00    7.00
   8  -7   0   26.50    8.50
  -8   7   0   17.20    7.50
  -8   7   0   14.00    7.40
  -8   7   0   36.00    8.50
   8  -6   0   54.09   11.40
   8  -6   0   52.89   10.90
   8  -6   0   52.69   11.30
  -8   6   0   55.39   12.10
  -8   6   0   41.30    8.90
  -8   6   0   42.80   10.60
   8  -5   0   99.39   15.10
   8  -5   0   80.79   12.90
   8  -5   0   86.09   21.00
  -8   5   0   67.99   12.50
  -8   5   0   87.79   14.50
  -8   5   0   83.49   12.50
   8  -4   0  198.68   21.40
   8  -4   0  217.28   22.40
  -8   4   0  225.78   18.80
  -8   4   0  200.48   22.00
  -8   4   0  207.48   18.30
   8  -3   0    0.80    7.30
   8  -3   0    0.80    3.60
  -8   3   0    1.60    4.00
  -8   3   0    0.80    1.90
  -8   3   0    4.40    5.20
  -8   3   0    3.90    3.50
  -8   3   0    1.70    2.90
  -8   3   0    2.70    3.60
   8  -2   0  251.77   19.50
   8  -2   0  210.88   17.60
   8  -2   0  270.07   20.50
   8  -2   0  213.88   18.90
   8  -2   0  214.98   17.80
  -8   2   0  228.78   18.70
  -8   2   0  220.98   17.80
  -8   2   0  206.88   18.50
  -8   2   0  229.18   15.30
  -8   2   0  213.28   18.30
  -8   2   0  240.18   17.40
  -8   2   0  211.68   16.80
  -8   2   0  212.98   16.80
  -8   2   0  204.38   17.90
   8  -1   0   22.30    6.50
   8  -1   0   17.10    6.00
   8  -1   0   20.60    5.90
   8  -1   0   19.00    5.70
   8  -1   0    9.40    4.40
   8  -1   0   20.30    6.50
   8  -1   0   14.10    4.30
  -8   1   0   11.80    4.70
  -8   1   0   21.40    5.30
  -8   1   0   17.80    5.90
  -8   1   0   25.80    6.60
  -8   1   0    8.60    4.70
  -8   1   0    8.60    5.40
  -8   1   0   34.70    7.50
  -8   1   0   12.00    5.00
  -8   1   0   22.00    5.30
   8   0   0   -0.10    3.10
   8   0   0    5.60    3.80
   8   0   0    5.70    4.20
   8   0   0   -1.70    2.90
   8   0   0   -0.50    2.60
   8   0   0    2.70    3.30
   8   0   0   -2.00    2.20
   8   0   0    0.20    2.70
  -8   0   0   -2.60    2.80
  -8   0   0    2.80    3.10
  -8   0   0   -1.90    2.30
  -8   0   0    5.50    4.70
  -8   0   0    2.80    2.40
  -8   0   0    0.60    3.00
  -8   0   0   -0.50    1.90
  -8   0   0    0.40    3.10
   8   1   0   32.80    7.10
   8   1   0   21.30    6.40
   8   1   0   15.50    6.20
   8   1   0   14.00    4.50
   8   1   0   24.00    6.80
   8   1   0   19.40    5.90
   8   1   0   18.30    6.50
  -8  -1   0   18.60    6.50
  -8  -1   0   15.00    3.50
  -8  -1   0   19.20    5.90
  -8  -1   0   32.00    8.00
  -8  -1   0   19.30    5.60
  -8  -1   0   21.00    6.20
  -8  -1   0   18.30    6.00
   8   2   0  192.48   17.10
   8   2   0  229.08   17.40
   8   2   0  217.28   15.70
   8   2   0  239.38   20.50
   8   2   0  228.58   18.00
  -8  -2   0  247.98   17.10
  -8  -2   0  194.58   17.90
  -8  -2   0  234.38   19.20
  -8  -2   0  210.58   15.70
  -8  -2   0  212.18   18.20
  -8  -2   0  210.38   18.10
   8   3   0    7.20    5.20
   8   3   0   -0.70    3.30
   8   3   0    7.30    4.10
   8   3   0    2.10    3.70
  -8  -3   0    5.50    3.50
  -8  -3   0   -1.50    3.10
  -8  -3   0    2.40    3.60
  -8  -3   0   -2.40    1.80
  -8  -3   0    0.30    3.50
  -8  -3   0    6.20    4.70
   8   4   0  224.28   17.80
   8   4   0  204.38   17.70
   8   4   0  250.67   23.40
  -8  -4   0  228.28   20.50
  -8  -4   0  255.87   20.10
  -8  -4   0  215.68   17.10
  -8  -4   0  205.88   21.20
  -8  -4   0  233.88   19.30
   8   5   0   96.49   12.80
   8   5   0   81.89   16.20
   8   5   0   77.89   11.50
  -8  -5   0   70.99   12.30
  -8  -5   0   70.49   11.70
  -8  -5   0   48.30   10.70
  -8  -5   0   85.39   12.60
   8   6   0   35.50    7.70
   8   6   0   61.29   10.50
   8   6   0   39.80   11.60
  -8  -6   0   44.40    9.60
  -8  -6   0   46.00    9.50
  -8  -6   0   35.90   10.40
   8   7   0   24.30   10.90
   8   7   0   31.70    8.20
   8   7   0   20.10    7.30
  -8  -7   0   25.70    8.10
  -8  -7   0   39.50    9.20
  -8  -7   0   34.80   10.60
   8   8   0   -1.10    5.60
   8   8   0   -0.60    3.10
  -8  -8   0   -1.00    3.50
  -8  -8   0    0.60    3.60
  -8  -8   0    0.10    4.10
   8   9   0    7.60    5.80
  -8  -9   0   -2.70    4.40
   9  -9   0   12.60    7.60
   9  -9   0   10.00    7.70
  -9   9   0   11.30    7.60
  -9   9   0   10.50    8.00
   9  -8   0   22.10    9.10
   9  -8   0    1.70    4.30
  -9   8   0    4.70    6.80
   9  -7   0   50.59   11.60
   9  -7   0   22.30    8.00
  -9   7   0   32.10   10.10
  -9   7   0   35.40    9.20
  -9   7   0   37.50   10.90
   9  -6   0  149.59   19.70
   9  -6   0  168.38   19.80
   9  -6   0  174.18   21.50
  -9   6   0  143.89   20.50
  -9   6   0  155.18   20.70
  -9   6   0  188.88   20.50
   9  -5   0    2.80    5.60
   9  -5   0    0.10    3.80
   9  -5   0   -0.60    4.10
  -9   5   0    8.50    6.20
  -9   5   0    4.60    5.60
  -9   5   0   -2.10    3.70
   9  -4   0   51.59   10.50
   9  -4   0   48.20   11.00
  -9   4   0   49.00   10.80
  -9   4   0   43.80   10.50
  -9   4   0   52.69   11.90
   9  -3   0   28.70    8.40
  -9   3   0   17.20    6.40
  -9   3   0   15.40    6.40
  -9   3   0   32.70    8.10
   9  -2   0  223.68   18.90
  -9   2   0  211.18   18.80
  -9   2   0  233.58   19.70
  -9   2   0  209.78   17.20
   9  -1   0   23.30    6.80
   9  -1   0   19.80    7.10
   9  -1   0    6.80    4.80
   9  -1   0   19.60    6.90
  -9   1   0    8.10    4.10
  -9   1   0   11.40    6.50
  -9   1   0   19.40    6.60
  -9   1   0   10.50    4.20
  -9   1   0   29.00    8.50
  -9   1   0   14.50    5.90
   9   0   0   48.90    8.50
   9   0   0   49.10    8.90
   9   0   0   56.59   11.00
   9   0   0   53.99   10.90
   9   0   0   58.89   11.80
   9   0   0   58.69   10.00
  -9   0   0   52.69   10.30
  -9   0   0   45.60    8.60
  -9   0   0   55.39   10.90
  -9   0   0   56.49    7.80
  -9   0   0   34.00    7.80
  -9   0   0   40.00   11.10
  -9   0   0   44.60    9.70
   9   1   0   18.90    7.80
   9   1   0   11.50    5.20
   9   1   0   14.60    5.00
   9   1   0   12.80    5.50
   9   1   0   17.30    6.10
   9   1   0   20.90    7.20
  -9  -1   0   28.50    6.70
  -9  -1   0   12.70    6.00
  -9  -1   0   18.80    6.80
  -9  -1   0   21.60    6.60
  -9  -1   0   22.50    8.00
  -9  -1   0   14.70    5.10
   9   2   0  244.38   21.30
   9   2   0  247.98   22.00
   9   2   0  199.18   17.70
   9   2   0  232.38   19.80
  -9  -2   0  232.48   20.20
  -9  -2   0  197.08   22.00
  -9  -2   0  243.28   20.60
  -9  -2   0  241.18   17.30
  -9  -2   0  203.88   21.70
  -9  -2   0  218.08   19.50
   9   3   0   36.50   10.40
   9   3   0   21.10    6.70
   9   3   0   20.20    6.80
  -9  -3   0   19.60    7.40
  -9  -3   0   20.70    7.20
  -9  -3   0   31.30    8.60
   9   4   0   52.19   10.30
   9   4   0   34.30    8.50
   9   4   0   47.20   12.50
  -9  -4   0   39.30    9.80
  -9  -4   0   79.69   13.70
  -9  -4   0   54.59   11.30
  -9  -4   0   47.30   10.70
   9   5   0   -3.30    3.10
   9   5   0   -3.80    3.80
   9   5   0    0.50    3.90
  -9  -5   0   -1.90    3.80
  -9  -5   0    1.10    3.80
  -9  -5   0    3.20    4.70
  -9  -5   0    1.30    4.80
   9   6   0  185.08   18.70
   9   6   0  182.38   19.60
   9   6   0  182.68   26.60
  -9  -6   0  203.28   22.50
  -9  -6   0  149.29   19.30
  -9  -6   0  118.09   19.10
   9   7   0   28.60   12.20
   9   7   0   32.40    8.60
  -9  -7   0   24.10    8.60
  -9  -7   0   24.50    9.40
  -9  -7   0   29.80    8.10
   9   8   0    1.90    6.40
   9   8   0    1.40    4.50
  -9  -8   0    2.20   10.20
  -9  -8   0   13.30    7.20
  -9  -8   0    3.70    5.10
   9   9   0   12.70    8.60
  -9  -9   0    5.20    5.30
  -9  -9   0   13.60    7.80
  10  -8   0    7.70    7.50
  10  -8   0   -2.50    4.80
 -10   8   0    6.70    6.40
 -10   8   0    9.00    7.30
  10  -7   0   50.29   12.70
  10  -7   0   24.90    9.40
 -10   7   0   50.49   12.70
 -10   7   0   46.40   10.90
  10  -6   0   44.40   11.70
  10  -6   0   73.59   15.00
 -10   6   0   52.99   12.30
 -10   6   0   57.69   13.30
 -10   6   0   38.70   10.40
  10  -5   0    1.60    3.80
  10  -5   0    3.90    5.20
  10  -5   0    5.00    6.20
 -10   5   0   -4.00    3.60
 -10   5   0   -5.50    2.80
 -10   5   0   -3.80    3.60
  10  -4   0  298.37   34.30
  10  -4   0  282.87   24.30
 -10   4   0  286.97   24.20
 -10   4   0  290.17   25.00
 -10   4   0  288.07   23.70
  10  -3   0   66.19   12.20
 -10   3   0   55.49   11.20
 -10   3   0   70.29   12.20
 -10   3   0   36.60   10.20
  10  -2   0   -1.40    3.40
 -10   2   0    4.20    5.00
 -10   2   0   -3.90    5.90
 -10   2   0    4.60    4.20
  10  -1   0   16.30    6.30
 -10   1   0   38.50    9.70
 -10   1   0   14.10    5.40
 -10   1   0   23.20    7.70
  10   0   0  147.09   18.80
  10   0   0  143.89   17.40
 -10   0   0  108.39   16.40
 -10   0   0  138.99   17.70
 -10   0   0  160.58   17.60
 -10   0   0  144.89   26.50
 -10   0   0  123.09   15.60
  10   1   0   25.10    8.40
  10   1   0   15.60    7.10
  10   1   0    8.50    5.40
 -10  -1   0   16.90    7.40
 -10  -1   0   18.10    6.30
 -10  -1   0   14.80    5.60
 -10  -1   0   12.20    7.20
 -10  -1   0   16.60    6.70
  10   2   0    3.50    5.40
  10   2   0    4.20    4.80
  10   2   0   -0.40    4.00
 -10  -2   0    5.10    5.50
 -10  -2   0   -3.80    2.80
 -10  -2   0    4.10    5.40
 -10  -2   0    2.40    4.70
 -10  -2   0    4.90    5.20
  10   3   0   52.49   10.70
  10   3   0   40.40    9.80
  10   3   0   46.50   12.60
 -10  -3   0   49.20   11.60
 -10  -3   0   64.29   12.50
 -10  -3   0   59.69   12.10
 -10  -3   0   72.39   13.40
  10   4   0  247.18   22.40
  10   4   0  306.47   28.10
 -10  -4   0  282.77   24.10
 -10  -4   0  270.57   27.70
 -10  -4   0  343.77   26.00
 -10  -4   0  214.18   25.20
  10   5   0    6.40    5.20
  10   5   0    2.90    6.30
  10   5   0    2.00    4.10
 -10  -5   0   -1.00    3.70
 -10  -5   0   -1.10    3.70
 -10  -5   0    9.50    6.40
  10   6   0   59.49   16.20
  10   6   0   53.89   10.90
 -10  -6   0   47.10   11.10
 -10  -6   0   53.99   11.90
 -10  -6   0   42.60   11.60
  10   7   0   51.59   11.10
  10   7   0   31.10   13.80
 -10  -7   0   80.19   14.80
 -10  -7   0   47.70   11.80
  10   8   0   -0.50    6.30
 -10  -8   0   11.00    7.40
 -10  -8   0    3.00    5.90
  11  -6   0   43.00   12.40
  11  -6   0   24.20   14.90
 -11   6   0   42.20   11.00
 -11   6   0   22.80    9.50
 -11   6   0   21.80    9.70
  11  -5   0    6.70    6.70
  11  -5   0    0.10    5.90
 -11   5   0    1.80    5.70
 -11   5   0   -1.00    4.70
 -11   5   0   10.10    6.20
  11  -4   0  104.09   17.10
  11  -4   0  159.28   22.80
  11  -4   0  115.89   23.80
 -11   4   0  127.79   18.00
 -11   4   0  117.59   18.30
  11  -3   0   16.70    7.50
 -11   3   0   16.40    6.90
 -11   3   0   35.10   10.20
  11  -2   0   44.50   10.90
 -11   2   0   73.59   13.40
 -11   2   0   70.89   14.10
  11  -1   0   24.60    7.70
 -11   1   0   31.50    8.80
 -11   1   0   38.50   10.30
  11   0   0   31.90    8.50
 -11   0   0   40.90   10.70
 -11   0   0   36.10    9.10
 -11   0   0   27.10    8.80
  11   1   0   44.70    9.80
 -11  -1   0   43.40   10.30
 -11  -1   0   29.30    9.80
  11   2   0   91.79   16.60
  11   2   0   34.50    9.10
 -11  -2   0   86.79   15.30
 -11  -2   0   72.39   14.40
 -11  -2   0   55.89   11.90
 -11  -2   0   85.09   16.90
  11   3   0   21.60    8.40
  11   3   0   19.80    9.40
  11   3   0    9.10    5.50
 -11  -3   0   18.40    8.30
 -11  -3   0   19.10    8.60
 -11  -3   0   35.20   10.90
 -11  -3   0   36.90   10.90
  11   4   0  113.79   16.00
  11   4   0   98.29   19.50
  11   4   0   75.79   20.90
 -11  -4   0  133.49   19.20
 -11  -4   0  134.39   19.80
 -11  -4   0  105.69   17.80
  11   5   0    1.20    6.20
  11   5   0    2.10    5.20
 -11  -5   0   -1.90    4.30
 -11  -5   0    5.70    5.70
 -11  -5   0    9.70    6.40
  11   6   0   36.30   13.00
 -11  -6   0   16.20    8.30
 -11  -6   0   28.30    9.50
  12  -5   0    6.10    6.30
 -12   5   0    1.00    5.90
  12  -4   0  117.09   19.00
 -12   4   0  154.28   22.30
 -12   4   0  107.49   18.10
  12  -3   0   24.90    9.50
 -12   3   0   24.80    9.30
 -12   3   0    5.40    5.90
  12  -2   0   61.89   13.50
 -12   2   0   68.09   14.70
 -12   2   0   74.19   14.60
  12  -1   0   24.70    8.40
 -12   1   0    5.50    6.30
 -12   1   0   25.50    9.60
  12   0   0   30.30    9.30
 -12   0   0   23.50    9.40
  12   1   0   23.40    8.60
 -12  -1   0   22.70    9.60
  12   2   0   59.59   12.10
 -12  -2   0   55.99   12.00
 -12  -2   0   68.69   14.40
  12   3   0   10.40    7.00
 -12  -3   0    3.90    6.40
 -12  -3   0    5.10    5.00
  12   4   0  136.19   23.00
 -12  -4   0  143.19   21.90
 -12  -4   0  117.29   19.30
  12   5   0    1.30    6.80
 -12  -5   0   -0.30    4.70
 -12  -5   0    1.80    5.90
 -12  -5   0   -2.10    4.80
  13  -2   0   36.80   11.20
 -13   2   0   44.30   12.10
 -13   2   0   41.90   11.90
 -13   1   0   22.50   10.80
  13   0   0   85.19   15.20
 -13   0   0   59.99   15.20
  13   1   0    2.50    5.80
 -13  -1   0    0.00    5.60
 -13  -2   0   27.80   11.80
 -13  -2   1    1.00    6.10
 -13  -1   1    1.50    6.30
 -13   0   1    2.10    8.40
  13   0  -1    0.10    4.40
 -13   1   1   -7.20    4.40
  13  -1  -1    3.50    5.30
 -13   2   1   10.00    8.30
 -13   2   1    1.70    5.50
  13  -2  -1    4.30    5.80
 -12  -5   1    9.90    8.00
 -12  -5   1    9.90    7.70
 -12  -5   1    6.20    7.50
  12   5  -1    8.30    8.30
 -12  -4   1   -4.70    3.90
 -12  -4   1   -3.70    8.70
 -12  -4   1   -6.40    4.60
  12   4  -1    0.40    5.90
 -12  -3   1    2.90    4.70
 -12  -3   1   12.40    7.30
  12   3  -1    3.30    6.90
 -12  -2   1   20.20    8.70
 -12  -2   1   20.50    8.90
  12   2  -1   17.10    7.30
 -12  -1   1   25.30   10.60
  12   1  -1   42.40   10.40
 -12   0   1   -7.50    3.60
  12   0  -1   -3.00    3.70
 -12   1   1   21.20    8.20
 -12   1   1   64.99   14.00
  12  -1  -1   28.40    8.70
 -12   2   1   19.20    8.00
 -12   2   1    1.40    5.20
  12  -2  -1   19.00    7.60
 -12   3   1    9.10    6.50
 -12   3   1    6.20    6.50
  12  -3  -1    9.30    6.60
 -12   4   1    1.50    5.20
 -12   4   1    3.10    5.60
  12  -4  -1   -3.20    4.00
 -12   5   1   -0.90    4.60
 -12   5   1    8.90    7.70
  12  -5  -1   -2.30    4.90
 -11  -6   1   30.60   14.80
 -11  -6   1    8.10    6.80
 -11  -6   1   12.00    7.40
  11   6  -1   14.80   10.20
 -11  -5   1   26.20   10.10
 -11  -5   1   46.10   11.20
 -11  -5   1   39.60   11.90
  11   5  -1   49.10   14.50
 -11  -4   1    0.30    4.60
 -11  -4   1   14.70    7.50
 -11  -4   1    4.60    5.40
  11   4  -1   14.50    6.90
  11   4  -1    2.60    6.40
 -11  -3   1   39.60   11.40
 -11  -3   1   42.70   11.20
 -11  -3   1   42.40   11.40
 -11  -3   1   55.39   12.50
  11   3  -1   77.59   12.80
  11   3  -1   49.60   13.70
  11   3  -1   39.20   10.60
 -11  -2   1    6.80    5.70
 -11  -2   1   -2.00    3.50
 -11  -2   1    5.30    5.50
  11   2  -1   -0.90    3.70
 -11  -1   1    2.70    4.00
 -11  -1   1   -4.90    2.90
 -11  -1   1    6.60    5.50
  11   1  -1    6.10    5.00
  11   1  -1   -0.80    4.20
 -11   0   1    3.70    5.00
 -11   0   1    1.70    5.20
 -11   0   1    2.00    3.70
  11   0  -1    0.00    3.60
 -11   1   1    3.00    4.90
 -11   1   1    0.30    4.10
  11  -1  -1   -3.40    2.50
 -11   2   1    1.10    4.60
 -11   2   1   12.10    6.70
  11  -2  -1    5.10    5.00
 -11   3   1   43.70   11.20
 -11   3   1   57.09   12.60
  11  -3  -1   70.89   13.40
 -11   4   1    8.10    5.70
 -11   4   1    7.90    5.80
  11  -4  -1    0.10    4.10
  11  -4  -1    1.90    5.30
 -11   5   1   37.00   10.50
 -11   5   1   37.90   11.20
 -11   5   1   29.60   10.00
  11  -5  -1   32.80   10.20
  11  -5  -1   34.90   12.00
 -11   6   1   15.00    8.00
 -11   6   1   22.70    8.90
 -11   6   1   12.40    7.70
  11  -6  -1   11.50    8.00
  11  -6  -1   12.70    8.90
 -10  -8   1    8.40    6.60
 -10  -8   1    2.50    5.60
 -10  -8   1   -1.50    4.20
  10   8  -1   -3.70    4.10
 -10  -7   1   50.89   12.10
 -10  -7   1   30.30   10.00
  10   7  -1   49.90   15.20
 -10  -6   1   39.70   10.30
 -10  -6   1   21.80    8.00
 -10  -6   1   12.40    7.00
  10   6  -1   34.20   12.70
  10   6  -1   20.10    7.50
 -10  -5   1   12.40    6.60
 -10  -5   1    2.00    4.40
 -10  -5   1    3.40    4.70
  10   5  -1   -4.50    3.80
  10   5  -1   -6.50    2.30
  10   5  -1    4.50    5.70
 -10  -4   1   -0.70    4.30
 -10  -4   1   -7.00    3.00
 -10  -4   1    9.80    6.60
 -10  -4   1   18.10    8.10
  10   4  -1    3.80    4.80
  10   4  -1    2.50    6.20
  10   4  -1   19.30    7.10
 -10  -3   1   25.70    8.40
 -10  -3   1   41.30   10.40
 -10  -3   1   38.30    9.80
 -10  -3   1   45.00   11.10
  10   3  -1   46.20   10.80
  10   3  -1   40.60   13.10
  10   3  -1   52.39   10.30
 -10  -2   1   40.20   10.00
 -10  -2   1   47.20   10.40
 -10  -2   1   73.99   10.90
 -10  -2   1   34.50    9.80
 -10  -2   1   67.99   12.20
  10   2  -1   47.10    9.80
  10   2  -1   55.29   11.20
  10   2  -1   79.59   15.50
 -10  -1   1   48.40   10.30
 -10  -1   1   62.49   12.60
 -10  -1   1   43.90   10.20
 -10  -1   1   46.30   10.30
 -10  -1   1   68.19   11.20
  10   1  -1   45.80    9.90
  10   1  -1   60.69   10.60
  10   1  -1   46.40   11.10
 -10   0   1    1.90    3.40
 -10   0   1    2.60    4.80
 -10   0   1   -2.70    3.00
 -10   0   1   -0.50    4.00
 -10   0   1    0.70    3.40
  10   0  -1    1.90    5.00
  10   0  -1    8.10    5.00
 -10   1   1   62.39    9.80
 -10   1   1   44.10   10.20
 -10   1   1   53.49   10.90
  10  -1  -1   39.70   12.10
  10  -1  -1   59.39   10.80
 -10   2   1   52.69   10.80
 -10   2   1   57.69   11.70
 -10   2   1   47.40   10.90
  10  -2  -1   51.89   12.30
 -10   3   1   53.69   10.00
 -10   3   1   37.90   10.40
 -10   3   1   46.50   10.90
  10  -3  -1   57.09   11.60
  10  -3  -1   31.70   10.40
  10  -3  -1   61.49   12.60
 -10   4   1    5.20    5.00
 -10   4   1    2.20    5.40
 -10   4   1    6.30    5.10
  10  -4  -1    5.50    5.60
  10  -4  -1    1.20    4.20
 -10   5   1    0.50    3.80
 -10   5   1    3.30    5.40
 -10   5   1   -3.50    4.10
  10  -5  -1   10.70    6.20
  10  -5  -1    0.70    4.00
  10  -5  -1    8.40    6.20
 -10   6   1   27.80    9.40
 -10   6   1   10.70    7.30
 -10   6   1   20.70    8.00
  10  -6  -1   24.90    8.90
  10  -6  -1   26.30   10.10
 -10   7   1   35.20   10.90
  10  -7  -1   54.59   13.60
  10  -7  -1   23.90    9.10
 -10   8   1    3.80    6.10
 -10   8   1   -2.50    4.20
  10  -8  -1    0.20    5.70
  10  -8  -1   -0.60    6.10
  -9  -9   1   27.60    8.70
  -9  -9   1   21.00    9.60
   9   9  -1   10.70    9.70
  -9  -8   1    1.70    5.90
  -9  -8   1   11.60    6.80
   9   8  -1   11.20    8.60
  -9  -7   1   21.60    8.10
  -9  -7   1   22.40    7.80
  -9  -7   1   32.00   10.90
   9   7  -1   34.70   12.00
   9   7  -1   22.60    7.10
  -9  -6   1   20.40    7.20
  -9  -6   1   22.00    8.30
  -9  -6   1   15.50    7.90
   9   6  -1   27.70   10.70
   9   6  -1    7.70    5.10
  -9  -5   1   38.00    9.50
  -9  -5   1   34.10    9.20
  -9  -5   1   38.20   11.30
  -9  -5   1   37.90    9.50
   9   5  -1   22.20    6.90
   9   5  -1   17.90    6.60
   9   5  -1   27.40   10.40
  -9  -4   1   64.19   11.70
  -9  -4   1  108.79   15.40
  -9  -4   1   63.99   12.20
  -9  -4   1   70.49   13.40
   9   4  -1   59.39   14.00
   9   4  -1   62.49   10.70
   9   4  -1   62.29   11.20
  -9  -3   1    7.90    3.50
  -9  -3   1    6.10    4.70
  -9  -3   1    0.10    4.20
  -9  -3   1   -2.90    2.50
  -9  -3   1   -2.40    3.00
   9   3  -1   -2.80    3.00
   9   3  -1    0.10    4.80
   9   3  -1   -3.20    3.50
  -9  -2   1    2.70    3.60
  -9  -2   1   14.50    6.30
  -9  -2   1    4.60    5.50
  -9  -2   1    2.30    3.40
  -9  -2   1    2.20    4.30
  -9  -2   1   12.10    5.90
   9   2  -1    8.20    5.70
   9   2  -1   12.70    6.10
   9   2  -1    2.40    4.10
   9   2  -1    8.00    5.80
  -9  -1   1   37.40    7.80
  -9  -1   1   38.40    8.50
  -9  -1   1   36.30    9.10
  -9  -1   1   37.90    9.30
  -9  -1   1   48.60    9.80
  -9  -1   1   45.40    8.40
   9   1  -1   44.60   10.30
   9   1  -1   46.50    9.30
   9   1  -1   44.00    8.70
   9   1  -1   40.00   10.10
   9   1  -1   47.60    8.80
   9   1  -1   31.50    8.30
  -9   0   1    0.60    3.70
  -9   0   1   -0.80    3.40
  -9   0   1   -1.40    2.00
  -9   0   1    0.60    3.30
  -9   0   1   -2.90    2.10
  -9   0   1    0.70    3.00
  -9   0   1    3.20    4.10
   9   0  -1   -0.80    3.30
   9   0  -1   -4.50    2.10
   9   0  -1   -1.20    2.60
   9   0  -1    2.20    3.70
   9   0  -1   -0.90    2.40
   9   0  -1   -2.80    3.10
   9   0  -1    2.20    4.40
  -9   1   1   46.40    7.90
  -9   1   1   56.89   12.60
  -9   1   1   47.00    9.60
  -9   1   1   37.20    7.50
  -9   1   1   40.60    8.60
  -9   1   1   63.79   12.00
   9  -1  -1   35.80    9.60
   9  -1  -1   25.70    7.80
   9  -1  -1   31.70    7.70
  -9   2   1   10.30    5.70
  -9   2   1    1.80    3.50
  -9   2   1    6.80    5.10
  -9   2   1    9.60    4.60
   9  -2  -1   31.10   11.90
   9  -2  -1    5.90    4.60
  -9   3   1    4.90    5.00
  -9   3   1    0.40    3.00
  -9   3   1   -0.80    3.30
   9  -3  -1    5.60    4.90
   9  -3  -1   -0.70    3.20
  -9   4   1   66.19   12.60
  -9   4   1   72.39   12.50
  -9   4   1   51.29   10.80
   9  -4  -1   63.19   12.60
   9  -4  -1   79.49   13.30
   9  -4  -1   71.99   12.90
  -9   5   1   15.10    7.50
  -9   5   1   16.70   10.80
   9  -5  -1   25.50    9.90
   9  -5  -1   48.60   11.20
  -9   6   1   19.20    6.70
  -9   6   1   21.50    8.70
  -9   6   1   16.00    7.90
   9  -6  -1   25.90    8.50
   9  -6  -1    9.70    5.80
   9  -6  -1    2.00    4.60
  -9   7   1   31.90    8.80
  -9   7   1   14.50    7.70
  -9   7   1   28.00    8.90
   9  -7  -1   22.30    8.50
   9  -7  -1   32.60    9.80
  -9   8   1   13.10    8.10
  -9   8   1   31.30   15.80
   9  -8  -1    9.30    7.20
   9  -8  -1   14.00    7.10
  -9   9   1   26.40   10.30
  -9   9   1   34.00   11.70
   9  -9  -1   11.70    7.80
   9  -9  -1   10.70    7.10
  -8  -9   1   25.20   11.30
   8   9  -1   38.60   10.00
  -8  -8   1    3.30    4.50
  -8  -8   1   -3.00    3.00
  -8  -8   1   -0.90    3.10
   8   8  -1    0.80    5.50
   8   8  -1    4.70    4.00
  -8  -7   1   95.69   16.60
  -8  -7   1  102.09   14.20
  -8  -7   1  149.88   18.60
   8   7  -1   93.99   17.30
   8   7  -1  109.89   20.60
   8   7  -1   99.59   18.60
  -8  -6   1   59.19   12.70
  -8  -6   1   38.20    8.90
  -8  -6   1   41.30   10.80
  -8  -6   1   41.30    9.00
   8   6  -1   54.89    9.50
   8   6  -1   57.29   10.00
   8   6  -1   46.00   13.40
  -8  -5   1   14.10    6.70
  -8  -5   1   17.70    6.20
  -8  -5   1   16.10    7.30
  -8  -5   1   11.50    5.60
   8   5  -1    5.90    4.20
   8   5  -1   14.90    5.60
   8   5  -1    8.90    7.10
  -8  -4   1    7.80    5.10
  -8  -4   1    1.60    3.10
  -8  -4   1    5.20    4.50
  -8  -4   1    4.50    4.70
  -8  -4   1    3.30    3.80
  -8  -4   1   12.40    5.40
   8   4  -1   -0.80    4.20
   8   4  -1    7.40    4.30
   8   4  -1    4.60    4.20
  -8  -3   1   14.70    6.10
  -8  -3   1   11.90    4.40
  -8  -3   1   26.30    7.40
  -8  -3   1   16.70    6.10
  -8  -3   1   16.10    6.50
   8   3  -1   18.30    6.90
   8   3  -1   15.80    5.20
   8   3  -1   14.00    6.90
   8   3  -1   15.20    5.90
  -8  -2   1   -2.90    2.20
  -8  -2   1   -1.10    2.10
  -8  -2   1   -0.40    3.60
  -8  -2   1   -1.80    2.50
  -8  -2   1    0.70    4.00
  -8  -2   1   -0.40    3.30
   8   2  -1    3.40    4.30
   8   2  -1    1.40    3.00
   8   2  -1    2.50    3.40
   8   2  -1    3.70    3.90
   8   2  -1    4.50    3.30
   8   2  -1    3.40    2.80
   8   2  -1    1.30    3.30
  -8  -1   1   48.60    9.70
  -8  -1   1   60.39    8.90
  -8  -1   1   64.99    9.40
  -8  -1   1   62.19   10.10
  -8  -1   1   48.40    9.60
  -8  -1   1   62.49    6.50
   8   1  -1   49.60   10.40
   8   1  -1   56.89   11.00
   8   1  -1   44.90    8.90
   8   1  -1   59.29   11.50
   8   1  -1   38.50    7.80
   8   1  -1   54.39    9.00
   8   1  -1   60.19    9.10
  -8   0   1    0.40    3.00
  -8   0   1    1.00    2.00
  -8   0   1    2.00    3.50
  -8   0   1   -1.30    1.60
  -8   0   1    0.30    2.50
  -8   0   1    4.10    3.30
  -8   0   1   -0.50    3.20
  -8   0   1    3.30    3.50
   8   0  -1   -2.00    2.30
   8   0  -1    1.90    3.40
   8   0  -1    4.60    3.70
   8   0  -1   -1.60    2.50
   8   0  -1    1.80    3.10
   8   0  -1   -0.90    2.00
   8   0  -1   -1.90    2.10
   8   0  -1   -0.90    3.10
  -8   1   1   56.59    9.70
  -8   1   1   52.39    9.90
  -8   1   1   54.59    9.00
  -8   1   1   56.69    9.60
  -8   1   1   58.49    9.70
  -8   1   1   58.49    9.20
  -8   1   1   48.30    9.70
  -8   1   1   58.39   10.60
  -8   1   1   59.49    8.40
   8  -1  -1   43.00    9.10
   8  -1  -1   66.09    8.50
   8  -1  -1   48.30    9.70
   8  -1  -1   57.29    9.80
   8  -1  -1   51.69    9.10
   8  -1  -1   72.99   11.90
   8  -1  -1   44.60    8.60
   8  -1  -1   75.19   10.50
  -8   2   1    3.60    3.30
  -8   2   1    4.60    3.80
  -8   2   1   -2.00    2.50
  -8   2   1    4.80    4.10
  -8   2   1   -0.60    3.10
  -8   2   1    1.30    2.30
  -8   2   1    3.60    3.20
  -8   2   1   -3.20    2.40
  -8   2   1    3.00    3.00
   8  -2  -1   -2.30    3.30
   8  -2  -1    3.60    3.20
   8  -2  -1    3.20    3.30
   8  -2  -1    0.60    3.10
   8  -2  -1    3.20    7.50
   8  -2  -1    2.30    3.70
  -8   3   1   15.70    5.80
  -8   3   1   24.40    4.30
  -8   3   1   27.60    6.70
  -8   3   1   20.50    6.60
   8  -3  -1   10.00    5.40
   8  -3  -1   22.90    8.70
   8  -3  -1    1.60    8.30
  -8   4   1    1.20    3.70
  -8   4   1    9.30    5.20
  -8   4   1   16.50    6.00
  -8   4   1    2.00    3.70
   8  -4  -1    1.60    3.60
   8  -4  -1    1.40    4.30
   8  -4  -1    3.30    3.30
   8  -4  -1    5.10    4.70
  -8   5   1   13.60    6.00
  -8   5   1   13.00    5.20
  -8   5   1   10.20    6.00
   8  -5  -1   11.40    6.20
   8  -5  -1   24.80    7.90
  -8   6   1   63.09   12.70
  -8   6   1   80.99   14.00
  -8   6   1   62.69   10.90
   8  -6  -1   44.20   10.00
   8  -6  -1   83.39   13.80
   8  -6  -1   35.90    9.60
  -8   7   1  126.49   18.50
  -8   7   1  108.19   17.60
  -8   7   1  116.69   15.00
   8  -7  -1  117.19   17.50
   8  -7  -1  138.89   18.30
  -8   8   1   -6.80    3.60
  -8   8   1   -1.60    4.00
   8  -8  -1    3.10    5.00
   8  -8  -1   -1.30    3.70
   8  -9  -1   23.80   11.70
  -7 -10   1    6.70    6.90
  -7 -10   1   10.30    5.40
   7  10  -1    7.00    5.50
   7  10  -1   10.70    9.30
  -7  -9   1   48.30   12.10
  -7  -9   1   42.40    8.90
   7   9  -1   14.70   10.50
   7   9  -1   40.90    9.20
  -7  -8   1   -0.10    4.50
  -7  -8   1    4.00    3.60
  -7  -8   1   13.30    7.00
   7   8  -1    2.30    4.00
   7   8  -1   11.50    7.60
  -7  -7   1    4.40    5.10
  -7  -7   1   13.60    5.50
  -7  -7   1    1.00    3.50
  -7  -7   1    5.90    4.40
   7   7  -1    2.80    3.10
   7   7  -1   12.10    8.10
   7   7  -1    6.60    4.80
  -7  -6   1  232.58   20.70
  -7  -6   1  281.17   21.30
  -7  -6   1  258.77   31.40
  -7  -6   1  260.17   23.20
   7   6  -1  282.47   20.10
   7   6  -1  274.77   19.20
  -7  -5   1   16.50    5.30
  -7  -5   1   13.30    5.40
  -7  -5   1   26.60    8.00
  -7  -5   1   24.80    6.80
  -7  -5   1   15.70    5.60
   7   5  -1   20.50    5.60
   7   5  -1   21.40    9.10
   7   5  -1   22.70    5.90
  -7  -4   1   81.39   10.10
  -7  -4   1   79.99   11.60
  -7  -4   1   52.79   10.40
  -7  -4   1   62.89    7.30
  -7  -4   1   75.29   11.20
  -7  -4   1   51.99    9.60
   7   4  -1   55.39   11.90
   7   4  -1   75.09   10.00
   7   4  -1   75.09   14.20
   7   4  -1   52.79    9.60
   7   4  -1   56.59    9.20
  -7  -3   1    4.20    3.80
  -7  -3   1    7.70    4.80
  -7  -3   1    0.00    2.10
  -7  -3   1    8.90    4.30
  -7  -3   1    6.00    4.00
  -7  -3   1   11.30    3.60
   7   3  -1    8.10    3.90
   7   3  -1    8.30    4.20
   7   3  -1   11.70    3.30
   7   3  -1    6.50    5.10
   7   3  -1    6.90    5.20
   7   3  -1    9.60    3.70
   7   3  -1    2.70    3.50
   7   3  -1    7.10    4.30
  -7  -2   1   36.80    7.80
  -7  -2   1   23.60    6.40
  -7  -2   1   27.20    2.30
  -7  -2   1   27.50    5.60
  -7  -2   1   26.20    5.20
  -7  -2   1   18.10    5.50
  -7  -2   1   25.60    2.20
   7   2  -1   39.60    7.50
   7   2  -1   23.10    5.20
   7   2  -1   24.30    7.30
   7   2  -1   22.60    7.40
   7   2  -1   13.80    5.20
   7   2  -1   24.80    6.30
   7   2  -1   23.90    6.10
   7   2  -1   36.50    6.90
  -7  -1   1   86.89    6.80
  -7  -1   1   84.49   12.40
  -7  -1   1  116.89   12.10
  -7  -1   1  111.89   13.50
  -7  -1   1  101.29   11.10
  -7  -1   1  100.79   12.60
  -7  -1   1  105.59    7.30
  -7  -1   1  132.09   13.90
  -7  -1   1   61.19   10.50
   7   1  -1  101.09   12.50
   7   1  -1   88.89   12.00
   7   1  -1  103.39   12.10
   7   1  -1   85.39   12.80
   7   1  -1   81.69   10.50
   7   1  -1  112.29   12.50
   7   1  -1  100.09   10.80
   7   1  -1   78.59   12.00
  -7   0   1   -0.80    1.40
  -7   0   1   -1.70    1.90
  -7   0   1    0.30    2.40
  -7   0   1   -0.50    1.50
  -7   0   1    3.90    3.60
  -7   0   1    2.60    3.20
  -7   0   1   -1.80    1.70
  -7   0   1   -3.90    1.50
  -7   0   1    3.40    2.70
   7   0  -1   -1.40    2.30
   7   0  -1   -1.30    2.00
   7   0  -1    0.20    2.00
   7   0  -1    8.00    4.20
   7   0  -1   -1.10    1.70
   7   0  -1    1.60    2.20
  -7   1   1   91.89   11.90
  -7   1   1  101.89   10.70
  -7   1   1   98.89   11.30
  -7   1   1   75.79   10.80
  -7   1   1  103.49   12.70
  -7   1   1   79.19    9.50
  -7   1   1  102.59   10.60
  -7   1   1   81.79   11.60
  -7   1   1   89.19   11.60
   7  -1  -1   78.99   11.70
   7  -1  -1   90.19    9.80
   7  -1  -1  115.09   13.80
   7  -1  -1   79.79   10.90
   7  -1  -1  112.29   12.50
   7  -1  -1   96.39   12.40
  -7   2   1   36.20    5.60
  -7   2   1   22.40    5.80
  -7   2   1   23.40    5.90
  -7   2   1   25.50    6.40
  -7   2   1   34.80    7.20
  -7   2   1   29.80    6.90
  -7   2   1   41.70    8.10
  -7   2   1   16.80    5.70
  -7   2   1   37.00    6.80
   7  -2  -1   27.30    4.50
   7  -2  -1   38.60    7.60
   7  -2  -1   23.20    6.50
  -7   3   1    3.20    1.90
  -7   3   1    7.00    5.00
  -7   3   1    5.60    3.80
  -7   3   1    0.30    3.20
  -7   3   1   12.10    4.40
  -7   3   1    5.10    3.90
  -7   3   1    6.70    3.80
  -7   3   1    7.00    3.90
   7  -3  -1   16.60    5.70
   7  -3  -1    8.40    4.30
   7  -3  -1    3.90    2.00
   7  -3  -1    8.00    4.50
   7  -3  -1    6.90    4.00
   7  -3  -1    6.90    4.40
   7  -3  -1   11.40    5.30
  -7   4   1   69.69   10.90
  -7   4   1   71.79   10.80
  -7   4   1   67.59    9.80
  -7   4   1   76.29   11.00
  -7   4   1   82.59   12.50
  -7   4   1   64.79   10.80
   7  -4  -1   69.29    9.30
   7  -4  -1   68.79   11.10
   7  -4  -1   60.59   10.70
   7  -4  -1   73.89   11.50
   7  -4  -1   66.99    9.30
  -7   5   1   20.30    6.30
  -7   5   1   14.00    6.00
  -7   5   1   20.00    7.40
   7  -5  -1   15.20    4.70
   7  -5  -1   25.20    7.50
   7  -5  -1   17.90    6.50
   7  -5  -1   27.80    7.70
   7  -5  -1   18.50    5.00
  -7   6   1  300.27   24.00
  -7   6   1  284.97   23.20
  -7   6   1  244.28   19.50
   7  -6  -1  248.08   20.40
   7  -6  -1  288.67   22.30
  -7   7   1   13.10    6.90
  -7   7   1    5.00    5.40
  -7   7   1    8.50    4.50
   7  -7  -1   10.80    5.40
   7  -7  -1   10.00    5.30
   7  -7  -1    0.10    3.70
  -7   8   1    4.10    5.30
  -7   8   1    5.10    5.80
   7  -8  -1    8.40    5.40
   7  -8  -1    3.90    5.00
  -7   9   1   49.99   13.60
  -7   9   1   40.30   11.40
   7  -9  -1   29.70    9.60
   7  -9  -1   29.60    8.70
  -7  10   1   11.70    7.10
  -7  10   1   15.00    7.30
   7 -10  -1   20.10    8.00
   7 -10  -1   14.10    7.40
  -6 -10   1   10.40    4.90
  -6 -10   1    3.30    5.80
   6  10  -1    8.40    8.40
   6  10  -1    2.20    4.50
  -6  -9   1   64.89   13.90
  -6  -9   1   69.09   10.60
   6   9  -1   92.69   13.80
   6   9  -1  112.99   21.20
  -6  -8   1   14.50    4.80
  -6  -8   1    9.50    4.90
  -6  -8   1    5.90    3.80
  -6  -8   1   13.30    6.80
   6   8  -1    9.50    4.70
   6   8  -1   12.20    4.10
   6   8  -1    2.60    5.70
  -6  -7   1   34.50   10.60
  -6  -7   1   37.80    9.40
  -6  -7   1   44.20    9.00
  -6  -7   1   43.20    7.90
   6   7  -1   51.69    8.90
   6   7  -1   31.70    5.90
   6   7  -1   52.29   13.60
  -6  -6   1  315.47   22.20
  -6  -6   1  305.67   21.10
  -6  -6   1  307.07   21.30
  -6  -6   1  305.37   20.80
   6   6  -1  279.57   21.70
   6   6  -1  331.27   21.60
   6   6  -1  284.27   19.60
   6   6  -1  352.76   29.00
  -6  -5   1   11.70    4.30
  -6  -5   1   21.00    5.60
  -6  -5   1   13.90    3.00
  -6  -5   1   13.70    6.00
  -6  -5   1   11.60    4.50
  -6  -5   1   13.10    5.40
   6   5  -1    4.00    3.40
   6   5  -1   13.20    3.30
   6   5  -1   12.70    6.80
   6   5  -1   12.70    2.50
   6   5  -1   13.40    5.00
   6   5  -1   15.90    6.30
   6   5  -1   18.90    5.20
   6   5  -1    6.30    3.60
  -6  -4   1   11.10    4.30
  -6  -4   1    2.60    3.10
  -6  -4   1   14.20    5.60
  -6  -4   1   11.10    3.90
  -6  -4   1    5.90    3.60
  -6  -4   1   11.40    2.80
   6   4  -1    7.70    4.10
   6   4  -1    8.10    3.30
   6   4  -1    8.00    3.30
   6   4  -1    3.70    4.40
   6   4  -1    2.60    2.80
   6   4  -1   12.00    5.00
   6   4  -1   14.50    3.30
   6   4  -1   10.60    6.20
  -6  -3   1   27.70    5.50
  -6  -3   1   58.19    9.30
  -6  -3   1   38.10    8.10
  -6  -3   1   49.70    8.20
  -6  -3   1   42.30    5.80
  -6  -3   1   40.40    8.30
   6   3  -1   35.10    8.40
   6   3  -1   31.10    5.70
   6   3  -1   34.50    5.30
   6   3  -1   39.50    9.00
   6   3  -1   33.00    7.30
   6   3  -1   49.80    8.30
   6   3  -1   42.80    6.80
   6   3  -1   32.00    6.50
  -6  -2   1   -1.00    2.40
  -6  -2   1    2.10    2.00
  -6  -2   1    2.30    2.10
  -6  -2   1    3.00    2.90
  -6  -2   1    0.40    2.80
  -6  -2   1   -1.60    2.30
   6   2  -1   -0.70    1.90
   6   2  -1    2.40    2.10
   6   2  -1    4.40    3.80
   6   2  -1    1.60    2.60
   6   2  -1    2.20    2.60
   6   2  -1    3.00    3.30
   6   2  -1   -2.50    1.90
   6   2  -1    1.70    2.80
  -6  -1   1  102.49   13.10
  -6  -1   1   95.29    6.30
  -6  -1   1   93.09   11.30
  -6  -1   1   86.59   11.00
  -6  -1   1   92.59    9.70
  -6  -1   1   65.09    9.60
  -6  -1   1   76.59    6.10
  -6  -1   1   98.49   12.40
  -6  -1   1   89.79    9.50
   6   1  -1   98.39   12.10
   6   1  -1   71.39    9.90
   6   1  -1   68.19    8.60
   6   1  -1   78.29   10.10
   6   1  -1  104.29   11.10
   6   1  -1   96.89   12.50
   6   1  -1   99.49   11.10
   6   1  -1   92.39   11.00
  -6   0   1   -0.70    1.60
  -6   0   1   -0.70    2.00
  -6   0   1   -1.30    2.10
  -6   0   1    2.20    2.30
  -6   0   1   -1.20    1.80
  -6   0   1   -0.20    1.50
  -6   0   1   -2.50    1.80
  -6   0   1   -4.80    1.60
  -6   0   1   -0.20    1.50
   6   0  -1   -1.10    2.30
   6   0  -1   -2.90    1.20
   6   0  -1    1.20    2.20
   6   0  -1   -1.00    1.80
   6   0  -1   -1.40    1.80
   6   0  -1    1.20    2.20
  -6   1   1   82.09   10.40
  -6   1   1   90.19    9.60
  -6   1   1   82.89    9.20
  -6   1   1   88.69   11.00
  -6   1   1   95.39    9.60
  -6   1   1   96.49   10.40
  -6   1   1   80.59    8.90
  -6   1   1   96.79   11.50
  -6   1   1   89.19   11.30
   6  -1  -1   93.99   10.70
   6  -1  -1  103.19   12.20
   6  -1  -1   85.39    7.60
   6  -1  -1  114.99   12.70
   6  -1  -1  105.39   11.50
   6  -1  -1   80.09    9.90
   6  -1  -1   97.79    9.70
  -6   2   1    1.80    2.90
  -6   2   1    1.60    2.60
  -6   2   1   -0.20    1.40
  -6   2   1   -2.00    1.60
  -6   2   1   -1.90    1.30
  -6   2   1    2.10    2.40
  -6   2   1    1.40    2.20
  -6   2   1   -2.10    1.90
  -6   2   1    3.00    3.00
   6  -2  -1   -2.50    1.50
   6  -2  -1    0.00    2.60
   6  -2  -1   -0.20    1.80
   6  -2  -1    1.80    2.50
   6  -2  -1    0.00    1.30
   6  -2  -1    1.40    2.90
   6  -2  -1    1.40    2.20
  -6   3   1   24.10    5.90
  -6   3   1   41.50    7.80
  -6   3   1   40.30    4.00
  -6   3   1   38.60    7.30
  -6   3   1   43.10    7.90
  -6   3   1   34.50    7.40
  -6   3   1   28.70    6.70
  -6   3   1   24.60    5.70
   6  -3  -1   32.30    6.90
   6  -3  -1   38.00    7.00
   6  -3  -1   31.70    6.10
   6  -3  -1   42.00    7.90
   6  -3  -1   24.30    6.40
   6  -3  -1   36.10    3.60
   6  -3  -1   28.70    6.40
  -6   4   1   10.40    4.50
  -6   4   1    7.90    3.70
  -6   4   1    6.90    3.90
  -6   4   1    5.20    3.90
  -6   4   1    7.00    4.20
  -6   4   1    4.50    3.30
  -6   4   1    5.50    4.00
   6  -4  -1    4.20    3.60
   6  -4  -1    9.60    4.50
   6  -4  -1   17.00    5.40
   6  -4  -1    8.60    4.50
   6  -4  -1    8.70    3.60
   6  -4  -1    6.50    4.20
   6  -4  -1   12.70    4.10
  -6   5   1   12.60    5.10
  -6   5   1   13.40    4.50
  -6   5   1   13.10    5.40
  -6   5   1   12.80    5.70
  -6   5   1   13.30    5.70
  -6   5   1    8.90    4.60
   6  -5  -1   12.60    4.60
   6  -5  -1   12.20    3.90
   6  -5  -1   10.60    4.70
   6  -5  -1   15.40    5.50
   6  -5  -1    9.70    4.80
   6  -5  -1    8.70    4.90
  -6   6   1  275.47   19.90
  -6   6   1  299.57   23.80
  -6   6   1  309.87   23.70
   6  -6  -1  288.97   20.90
   6  -6  -1  302.27   22.30
   6  -6  -1  324.87   23.40
   6  -6  -1  279.97   19.10
  -6   7   1   27.70    8.80
  -6   7   1   37.90    7.30
  -6   7   1   46.10   10.30
   6  -7  -1   29.40    8.20
   6  -7  -1   41.10    8.70
  -6   8   1    5.00    6.00
  -6   8   1   11.30    6.80
   6  -8  -1    6.80    5.10
   6  -8  -1    6.90    4.70
   6  -8  -1   20.50    5.50
  -6   9   1   74.99   13.90
  -6   9   1   85.99   15.80
  -6   9   1  115.79   18.30
   6  -9  -1   61.69   12.90
   6  -9  -1   87.59   13.10
  -6  10   1   17.30    7.50
  -6  10   1   -3.80    5.00
  -6  10   1    7.50    7.10
   6 -10  -1   12.60    6.10
   6 -10  -1    6.80    5.50
  -5 -11   1    1.20    3.40
  -5 -11   1   12.00    7.40
   5  11  -1    5.10    5.90
   5  11  -1   21.70   11.60
  -5 -10   1    0.50    6.40
  -5 -10   1   12.30    4.80
  -5 -10   1   17.20    8.00
   5  10  -1    5.00    7.90
   5  10  -1   24.10    7.70
  -5  -9   1   65.29    9.30
  -5  -9   1   70.39   16.60
  -5  -9   1   66.99   13.70
  -5  -9   1   74.69    9.30
   5   9  -1   63.79   15.30
   5   9  -1   75.39   12.40
   5   9  -1   55.89    7.00
  -5  -8   1   45.00   12.10
  -5  -8   1   39.10    7.10
  -5  -8   1   38.50    7.70
  -5  -8   1   47.80    7.20
  -5  -8   1   37.90    9.80
   5   8  -1   40.70   12.50
   5   8  -1   40.30    5.90
   5   8  -1   42.70    8.70
  -5  -7   1   46.80    8.40
  -5  -7   1   49.70    7.80
  -5  -7   1   34.40    7.40
  -5  -7   1   38.20    9.70
  -5  -7   1   43.20    6.90
  -5  -7   1   40.80   11.70
   5   7  -1   40.80   11.90
   5   7  -1   34.30    5.70
   5   7  -1   30.70    7.20
   5   7  -1   34.70    6.00
   5   7  -1   46.20    8.60
  -5  -6   1  419.26   24.90
  -5  -6   1  430.46   26.50
  -5  -6   1  388.46   30.80
  -5  -6   1  435.46   21.80
  -5  -6   1  434.96   29.50
  -5  -6   1  427.96   25.30
   5   6  -1  438.46   24.30
   5   6  -1  375.56   25.80
   5   6  -1  454.65   23.00
   5   6  -1  393.56   22.20
   5   6  -1  402.16   21.90
   5   6  -1  394.46   31.70
   5   6  -1  376.56   25.20
  -5  -5   1   10.00    4.80
  -5  -5   1   23.40    5.30
  -5  -5   1   15.80    4.40
  -5  -5   1   19.60    5.30
  -5  -5   1   13.10    5.80
  -5  -5   1   15.40    2.90
  -5  -5   1   13.10    4.20
   5   5  -1   15.60    4.80
   5   5  -1   13.50    3.90
   5   5  -1    7.90    2.60
   5   5  -1   19.40    3.50
   5   5  -1    7.50    5.30
   5   5  -1   12.00    5.10
   5   5  -1    8.00    3.50
   5   5  -1   10.80    5.40
   5   5  -1   18.20    3.20
   5   5  -1   12.70    2.70
   5   5  -1   20.00    4.40
  -5  -4   1   -2.20    1.40
  -5  -4   1    0.60    2.30
  -5  -4   1    2.10    2.40
  -5  -4   1   -2.10    1.70
  -5  -4   1   -2.40    0.90
  -5  -4   1    1.50    2.90
   5   4  -1   -0.50    2.40
   5   4  -1    1.40    1.00
   5   4  -1   -0.80    2.40
   5   4  -1   -3.00    1.30
   5   4  -1    0.40    0.80
   5   4  -1    0.30    1.90
   5   4  -1    0.00    3.20
   5   4  -1   -1.10    2.00
   5   4  -1   -1.10    1.40
   5   4  -1   -0.20    1.50
  -5  -3   1  242.28   15.60
  -5  -3   1  233.78   16.90
  -5  -3   1  314.07   19.50
  -5  -3   1  203.18   15.90
  -5  -3   1  243.18   14.40
  -5  -3   1  237.48   16.50
   5   3  -1  277.67   16.90
   5   3  -1  242.98   14.50
   5   3  -1  259.97   20.20
   5   3  -1  247.88   18.00
   5   3  -1  234.78   15.70
   5   3  -1  253.97   19.50
   5   3  -1  240.18   17.10
   5   3  -1  247.98   15.90
  -5  -2   1  507.05   27.50
  -5  -2   1  491.05   31.80
  -5  -2   1  533.35   29.70
  -5  -2   1  509.95   27.10
  -5  -2   1  490.25   28.90
  -5  -2   1  533.45   29.30
   5   2  -1  534.05   31.80
   5   2  -1  520.85   27.20
   5   2  -1  512.25   27.80
   5   2  -1  529.75   29.40
   5   2  -1  507.75   28.90
   5   2  -1  530.45   28.70
   5   2  -1  469.75   30.60
   5   2  -1  462.55   29.10
  -5  -1   1    5.20    3.20
  -5  -1   1    4.50    3.10
  -5  -1   1    8.20    3.40
  -5  -1   1    7.40    3.40
  -5  -1   1   10.20    2.00
  -5  -1   1    8.00    2.80
  -5  -1   1    5.80    1.60
  -5  -1   1    8.50    2.90
   5   1  -1   10.00    3.20
   5   1  -1    9.20    3.00
   5   1  -1    4.60    2.90
   5   1  -1    4.30    2.80
   5   1  -1    7.50    3.50
   5   1  -1   11.50    4.20
   5   1  -1    7.00    3.50
   5   1  -1    5.60    3.00
  -5   0   1   -0.50    2.00
  -5   0   1   -1.00    1.20
  -5   0   1   -1.00    1.80
  -5   0   1    0.30    2.20
  -5   0   1    1.00    2.10
  -5   0   1    3.00    2.50
  -5   0   1    0.00    1.30
  -5   0   1   -2.10    2.20
  -5   0   1   -1.10    2.10
   5   0  -1    0.90    2.40
   5   0  -1   -1.40    1.50
   5   0  -1    3.80    3.00
   5   0  -1    0.90    2.40
   5   0  -1    0.40    1.60
   5   0  -1   -2.50    1.30
   5   0  -1   -3.60    1.50
  -5   1   1    1.50    2.10
  -5   1   1    7.10    2.60
  -5   1   1    4.20    2.80
  -5   1   1    8.30    3.70
  -5   1   1   10.60    3.40
  -5   1   1    7.10    3.40
  -5   1   1    5.50    3.00
  -5   1   1    3.60    2.40
  -5   1   1    9.80    3.60
   5  -1  -1    8.00    3.30
   5  -1  -1    3.90    2.70
   5  -1  -1   13.40    4.10
   5  -1  -1    5.50    2.80
   5  -1  -1    4.70    2.90
   5  -1  -1    8.00    3.10
   5  -1  -1    4.10    2.00
  -5   2   1  521.85   29.00
  -5   2   1  503.85   28.70
  -5   2   1  536.05   29.70
  -5   2   1  528.65   29.80
  -5   2   1  499.15   28.80
  -5   2   1  513.35   26.00
  -5   2   1  533.35   30.00
  -5   2   1  513.55   29.10
  -5   2   1  480.15   28.70
   5  -2  -1  470.65   29.00
   5  -2  -1  449.16   34.40
   5  -2  -1  539.65   29.90
   5  -2  -1  501.95   28.30
   5  -2  -1  536.55   25.80
   5  -2  -1  518.65   29.70
  -5   3   1  256.97   12.50
  -5   3   1  225.78   17.10
  -5   3   1  235.78   17.30
  -5   3   1  248.58   16.60
  -5   3   1  250.07   18.10
  -5   3   1  271.37   17.40
  -5   3   1  272.57   17.60
   5  -3  -1  234.18   17.10
   5  -3  -1  246.38   17.60
   5  -3  -1  244.28   17.40
   5  -3  -1  257.87   16.20
   5  -3  -1  269.47   17.80
   5  -3  -1  258.37   16.60
   5  -3  -1  243.78   12.40
  -5   4   1    1.00    2.80
  -5   4   1    2.90    2.80
  -5   4   1    0.90    2.20
  -5   4   1    0.60    2.10
  -5   4   1    1.10    2.90
  -5   4   1   -1.80    2.60
  -5   4   1   -0.90    2.00
   5  -4  -1   -3.20    1.10
   5  -4  -1   -1.40    2.00
   5  -4  -1    0.90    1.60
   5  -4  -1   -1.50    1.80
   5  -4  -1   -0.20    2.10
   5  -4  -1    0.60    0.90
  -5   5   1   16.50    5.70
  -5   5   1   14.70    5.60
  -5   5   1   17.10    5.50
  -5   5   1    9.70    3.70
  -5   5   1   16.90    5.20
  -5   5   1   17.80    4.60
   5  -5  -1   33.90    7.60
   5  -5  -1    4.30    3.10
   5  -5  -1   13.60    3.70
   5  -5  -1   18.40    5.10
   5  -5  -1   16.70    4.80
   5  -5  -1   10.80    4.40
   5  -5  -1   20.50    5.40
  -5   6   1  411.36   28.80
  -5   6   1  436.46   25.70
  -5   6   1  402.46   29.20
   5  -6  -1  394.66   27.90
   5  -6  -1  450.65   24.90
   5  -6  -1  446.96   27.70
   5  -6  -1  437.56   28.70
   5  -6  -1  432.16   26.40
  -5   7   1   29.40    8.70
  -5   7   1   20.90    6.70
  -5   7   1   32.40    6.30
   5  -7  -1   36.20    8.10
   5  -7  -1   37.40    8.10
   5  -7  -1   28.30    6.40
   5  -7  -1   35.50    7.50
  -5   8   1   54.39   12.60
  -5   8   1   42.90   10.30
  -5   8   1   45.60    7.60
   5  -8  -1   37.30    7.10
   5  -8  -1   34.70    7.60
   5  -8  -1   43.40    9.50
   5  -8  -1   32.90    8.50
  -5   9   1   71.79   12.90
  -5   9   1  120.49   17.70
  -5   9   1   48.10   12.20
   5  -9  -1   58.89   10.10
   5  -9  -1   42.10   10.30
  -5  10   1   11.20    7.70
  -5  10   1   29.40    9.10
  -5  10   1   13.80    7.00
   5 -10  -1    8.80    5.00
   5 -10  -1    4.00    5.50
  -5  11   1   13.90    7.80
  -5  11   1   16.40    9.10
  -5  11   1    6.80    5.90
   5 -11  -1    2.50    5.30
   5 -11  -1    7.70    5.00
  -4 -11   1   15.50    9.20
  -4 -11   1    8.80    4.50
  -4 -11   1   15.40    7.80
   4  11  -1   12.00    9.10
   4  11  -1   19.90    7.80
  -4 -10   1   81.39   17.80
  -4 -10   1   64.39   12.80
  -4 -10   1   78.79    9.70
   4  10  -1   72.29    4.90
   4  10  -1   80.29   19.30
   4  10  -1   73.99   12.80
  -4  -9   1    2.90    2.30
  -4  -9   1    3.50    2.70
  -4  -9   1   -1.00    3.60
  -4  -9   1   -2.90    3.00
   4   9  -1   -0.20    1.70
   4   9  -1    6.80    4.60
   4   9  -1    5.80    6.40
  -4  -8   1    0.80    2.70
  -4  -8   1    2.20    2.50
  -4  -8   1   -0.30    1.80
  -4  -8   1    2.50    3.90
  -4  -8   1   -3.90    3.00
   4   8  -1    4.80    6.00
   4   8  -1   -0.10    2.70
   4   8  -1   -0.40    3.00
   4   8  -1    0.20    1.80
  -4  -7   1  108.89    9.40
  -4  -7   1  102.39   12.90
  -4  -7   1   85.99   10.80
  -4  -7   1  103.19    8.90
  -4  -7   1  107.29   17.10
  -4  -7   1  109.39   15.10
   4   7  -1  101.59    8.20
   4   7  -1  120.99   13.40
   4   7  -1  110.99   17.50
   4   7  -1  110.49   13.70
   4   7  -1  117.69    8.30
   4   7  -1   91.99   11.60
   4   7  -1  100.89   11.00
  -4  -6   1   76.29    8.40
  -4  -6   1   61.69    5.70
  -4  -6   1   70.29    9.50
  -4  -6   1   71.69    9.60
  -4  -6   1   68.09   12.60
  -4  -6   1   78.99    8.70
  -4  -6   1   80.49   12.00
   4   6  -1   77.09    7.90
   4   6  -1   74.69    6.20
   4   6  -1   69.29    9.50
   4   6  -1   79.49   11.10
   4   6  -1   83.39   10.30
   4   6  -1   59.19   12.30
   4   6  -1   80.99   12.50
   4   6  -1   82.49    8.80
   4   6  -1   80.29    6.20
   4   6  -1   62.59   11.80
  -4  -5   1    5.30    2.90
  -4  -5   1    6.50    2.00
  -4  -5   1   -0.10    3.20
  -4  -5   1    3.30    2.40
  -4  -5   1    5.30    3.60
  -4  -5   1    2.50    2.00
  -4  -5   1    0.70    2.10
   4   5  -1    6.30    3.30
   4   5  -1    1.00    2.70
   4   5  -1    3.70    1.80
   4   5  -1    5.00    2.30
   4   5  -1    1.30    1.20
   4   5  -1    4.80    2.20
   4   5  -1    6.30    4.10
   4   5  -1    0.00    1.30
   4   5  -1    0.90    2.20
   4   5  -1    4.40    4.50
  -4  -4   1    8.10    3.00
  -4  -4   1   18.40    3.00
  -4  -4   1   12.10    5.00
  -4  -4   1   13.90    3.50
  -4  -4   1   12.10    3.40
  -4  -4   1   11.40    4.30
   4   4  -1   22.60    4.60
   4   4  -1   12.30    2.80
   4   4  -1   22.10    3.10
   4   4  -1   15.10    3.60
   4   4  -1   16.90    3.30
   4   4  -1   14.30    5.60
   4   4  -1   20.20    3.00
   4   4  -1   21.30    5.30
   4   4  -1   24.40    5.10
   4   4  -1   16.60    5.80
  -4  -3   1  104.69    7.40
  -4  -3   1  107.09    9.50
  -4  -3   1  122.19    9.30
  -4  -3   1  115.79    8.70
  -4  -3   1  113.69   14.10
   4   3  -1  108.59    7.60
   4   3  -1  109.19    8.60
   4   3  -1  112.59   11.30
   4   3  -1  111.99    6.20
   4   3  -1  102.49    8.20
   4   3  -1  106.89   10.90
   4   3  -1  113.79    9.10
   4   3  -1  107.89   11.90
   4   3  -1  113.59    6.20
  -4  -2   1  112.49    9.20
  -4  -2   1  127.39   10.30
  -4  -2   1  105.69    7.70
  -4  -2   1  103.59    9.30
  -4  -2   1  118.79    9.40
  -4  -2   1  125.39    8.60
   4   2  -1  120.49    9.60
   4   2  -1  112.29   10.60
   4   2  -1  119.19    9.90
   4   2  -1  108.19    9.00
   4   2  -1  116.19   11.00
   4   2  -1  111.79    8.70
   4   2  -1  104.09    7.70
   4   2  -1  103.09    8.20
  -4  -1   1  949.31   48.60
  -4  -1   1  956.80   47.10
  -4  -1   1  949.40   49.80
  -4  -1   1  956.20   45.10
  -4  -1   1  945.61   48.50
  -4  -1   1  922.61   44.90
  -4  -1   1  922.81   48.40
  -4  -1   1  934.41   47.10
  -4  -1   1  958.30   48.60
   4   1  -1  971.50   48.30
   4   1  -1  995.30   48.60
   4   1  -1  988.00   47.40
   4   1  -1  973.90   45.10
   4   1  -1  987.80   48.60
   4   1  -1  930.51   49.60
   4   1  -1 1016.40   50.39
   4   1  -1  941.11   47.10
   4   1  -1  951.50   48.50
  -4   0   1    0.50    1.50
  -4   0   1    2.10    1.80
  -4   0   1    0.00    1.70
  -4   0   1   -0.10    1.80
  -4   0   1    0.40    2.20
  -4   0   1   -2.00    1.00
  -4   0   1    1.00    2.00
  -4   0   1   -0.10    1.10
  -4   0   1    0.80    1.70
   4   0  -1   -1.30    1.20
   4   0  -1    0.40    1.60
   4   0  -1   -1.50    1.20
   4   0  -1   -0.40    1.40
   4   0  -1   -0.50    1.40
   4   0  -1    0.00    1.80
   4   0  -1   -1.70    1.40
   4   0  -1   -0.20    2.20
  -4   1   1 1020.00   48.30
  -4   1   1  945.91   48.90
  -4   1   1  940.21   49.10
  -4   1   1 1043.00   49.20
  -4   1   1  920.61   48.90
  -4   1   1  954.20   48.00
  -4   1   1  978.90   47.20
  -4   1   1  972.50   48.50
   4  -1  -1  974.40   49.30
   4  -1  -1 1036.20   49.50
   4  -1  -1  922.51   48.40
   4  -1  -1  972.40   49.99
   4  -1  -1  986.70   49.50
   4  -1  -1  930.01   46.80
  -4   2   1   84.09    9.50
  -4   2   1  115.59    9.10
  -4   2   1  116.89    9.30
  -4   2   1  111.59   11.10
  -4   2   1  113.99    9.30
  -4   2   1  118.29    9.90
  -4   2   1  119.29    9.10
  -4   2   1  109.39    6.70
   4  -2  -1  116.79    6.60
   4  -2  -1  115.39    9.50
   4  -2  -1  101.49    9.20
   4  -2  -1  101.99    9.20
   4  -2  -1  115.29    9.50
   4  -2  -1  101.19    9.30
  -4   3   1   94.29   12.30
  -4   3   1   79.49   10.30
  -4   3   1  101.89    8.90
  -4   3   1  114.99   12.00
  -4   3   1  114.29    8.80
  -4   3   1  124.39   10.40
  -4   3   1  114.89    9.80
   4  -3  -1  106.29   10.90
   4  -3  -1   92.79   10.30
   4  -3  -1  112.09    8.50
   4  -3  -1  103.89   11.10
   4  -3  -1  121.39    9.30
   4  -3  -1  122.99   10.30
  -4   4   1   15.90    4.90
  -4   4   1   22.40    5.50
  -4   4   1   22.40    5.60
  -4   4   1    4.10    3.70
  -4   4   1   15.30    3.80
  -4   4   1   16.70    4.00
  -4   4   1   10.20    4.60
   4  -4  -1   21.50    4.10
   4  -4  -1   12.40    4.30
   4  -4  -1   17.20    4.50
   4  -4  -1   22.30    4.90
   4  -4  -1   20.00    4.60
   4  -4  -1   11.30    3.90
   4  -4  -1    9.40    3.80
  -4   5   1    1.30    1.70
  -4   5   1   -0.70    2.10
  -4   5   1    5.80    3.70
  -4   5   1    6.50    3.00
  -4   5   1    4.70    3.50
  -4   5   1   -2.80    2.20
  -4   5   1    3.00    3.30
   4  -5  -1    2.90    2.30
   4  -5  -1    6.80    3.40
   4  -5  -1    7.00    3.40
   4  -5  -1    5.20    3.30
   4  -5  -1    4.10    2.10
   4  -5  -1    4.00    2.80
   4  -5  -1    5.60    3.00
   4  -5  -1    6.20    3.40
  -4   6   1   73.79   10.90
  -4   6   1   76.49   11.90
  -4   6   1   77.59    8.70
  -4   6   1   71.29   11.50
  -4   6   1   65.59   11.40
  -4   6   1   74.29   11.50
  -4   6   1   80.49    6.80
   4  -6  -1   89.59   11.60
   4  -6  -1   62.29    8.70
   4  -6  -1   68.59    8.50
   4  -6  -1   67.49    9.10
   4  -6  -1   80.09   11.40
   4  -6  -1   68.99    9.00
   4  -6  -1   64.89    7.70
  -4   7   1  128.59   16.60
  -4   7   1  114.69    9.80
  -4   7   1  129.09   17.10
  -4   7   1  110.79    8.00
  -4   7   1  111.09   15.00
   4  -7  -1  114.99   11.60
   4  -7  -1  138.59   14.10
   4  -7  -1  109.29   14.30
   4  -7  -1  116.19   14.90
  -4   8   1    2.80    4.80
  -4   8   1    3.40    4.00
  -4   8   1   -1.00    3.20
  -4   8   1   -0.40    2.50
   4  -8  -1   -1.70    2.70
   4  -8  -1    1.20    2.90
   4  -8  -1    0.50    3.60
   4  -8  -1    0.40    3.70
  -4   9   1    1.40    4.10
  -4   9   1   -0.10    3.50
  -4   9   1   -3.70    3.50
   4  -9  -1    7.20    5.40
   4  -9  -1   -1.60    2.20
   4  -9  -1   -1.60    2.70
   4  -9  -1    4.50    3.00
  -4  10   1   60.89   13.70
  -4  10   1   78.79   15.00
  -4  10   1   75.59   13.80
   4 -10  -1   53.09   12.20
   4 -10  -1   70.09   10.60
  -4  11   1   29.00   10.10
  -4  11   1   37.80   16.90
  -3 -11   1   20.70    4.70
  -3 -11   1   13.80    8.90
  -3 -11   1   14.90    7.10
   3  11  -1   10.40    8.70
   3  11  -1   18.50    8.20
  -3 -10   1   38.50    6.30
  -3 -10   1   41.10   10.50
  -3 -10   1   34.30   11.70
   3  10  -1   57.09   15.50
   3  10  -1   35.40    8.90
  -3  -9   1   28.80    5.10
  -3  -9   1   22.40    7.80
  -3  -9   1   21.80    3.00
  -3  -9   1   21.10    8.80
   3   9  -1   26.80   10.50
   3   9  -1   17.70    6.50
   3   9  -1   16.80    4.90
   3   9  -1   17.40    2.60
  -3  -8   1   86.09    8.80
  -3  -8   1   74.39   12.40
  -3  -8   1   75.19    6.40
  -3  -8   1   83.39   15.20
  -3  -8   1   97.99   10.60
   3   8  -1   78.49    8.90
   3   8  -1   83.39   11.40
   3   8  -1   55.59    9.60
   3   8  -1   68.19   14.50
   3   8  -1   82.49    6.20
  -3  -7   1   59.69    9.50
  -3  -7   1   71.79   13.20
  -3  -7   1   87.19    7.50
  -3  -7   1   92.69   13.10
  -3  -7   1   91.49   10.30
  -3  -7   1   84.79    7.00
   3   7  -1   74.29    9.70
   3   7  -1   85.29   11.20
   3   7  -1   92.99    7.80
   3   7  -1   87.89   15.50
   3   7  -1   94.79    6.80
   3   7  -1   75.19   10.20
   3   7  -1   83.89   11.80
   3   7  -1   89.59   10.70
   3   7  -1   79.89   15.80
   3   7  -1   98.09   13.40
  -3  -6   1   56.39    8.50
  -3  -6   1   36.30    7.80
  -3  -6   1   38.70    9.20
  -3  -6   1   51.59    6.10
  -3  -6   1   50.09    5.90
  -3  -6   1   47.40    7.00
   3   6  -1   51.09    8.10
   3   6  -1   58.89    6.30
   3   6  -1   56.09    7.70
   3   6  -1   29.80    8.50
   3   6  -1   43.20    7.00
   3   6  -1   44.40    6.60
   3   6  -1   54.69    6.00
   3   6  -1   42.40    7.40
   3   6  -1   65.39   11.90
   3   6  -1   39.70    8.40
  -3  -5   1  215.68   16.60
  -3  -5   1  227.98   13.40
  -3  -5   1  221.38   12.60
  -3  -5   1  182.28   17.30
  -3  -5   1  230.68   14.90
  -3  -5   1  216.18   14.80
  -3  -5   1  209.68   13.20
   3   5  -1  213.28   12.60
   3   5  -1  217.18   12.80
   3   5  -1  217.78   12.70
   3   5  -1  215.18   16.60
   3   5  -1  229.58   18.70
   3   5  -1  213.68   10.80
   3   5  -1  210.68   18.70
   3   5  -1  231.48   15.10
   3   5  -1  195.08   14.40
   3   5  -1  231.48   14.20
   3   5  -1  209.88   13.70
   3   5  -1  209.68   10.80
  -3  -4   1  537.35   29.20
  -3  -4   1  542.85   26.90
  -3  -4   1  510.25   28.80
  -3  -4   1  540.85   27.90
  -3  -4   1  546.85   33.00
  -3  -4   1  538.65   28.00
  -3  -4   1  520.55   27.50
  -3  -4   1  545.15   31.50
   3   4  -1  537.05   26.60
   3   4  -1  533.15   32.70
   3   4  -1  524.55   29.20
   3   4  -1  555.94   33.60
   3   4  -1  532.65   27.00
   3   4  -1  527.25   27.50
   3   4  -1  532.85   27.00
   3   4  -1  525.25   30.90
   3   4  -1  517.65   28.60
   3   4  -1  556.04   27.60
   3   4  -1  547.05   27.60
  -3  -3   1  150.18   10.30
  -3  -3   1  144.59   10.10
  -3  -3   1  173.08   10.70
  -3  -3   1  145.29    9.10
  -3  -3   1  169.78   12.50
  -3  -3   1  150.08    8.90
  -3  -3   1  155.18   11.00
  -3  -3   1  154.18   13.20
   3   3  -1  152.28    9.00
   3   3  -1  172.08   10.40
   3   3  -1  154.08    9.50
   3   3  -1  157.08    8.90
   3   3  -1  149.39   11.90
   3   3  -1  168.88    9.50
   3   3  -1  157.98   12.10
   3   3  -1  171.48   10.70
   3   3  -1  146.19   13.30
   3   3  -1  151.68   13.10
  -3  -2   1   45.40    5.90
  -3  -2   1   55.49    6.00
  -3  -2   1   51.29    5.40
  -3  -2   1   40.00    6.30
  -3  -2   1   44.40    4.50
  -3  -2   1   43.80    5.50
   3   2  -1   46.20    6.50
   3   2  -1   53.89    5.60
   3   2  -1   53.99    5.40
   3   2  -1   52.89    6.30
   3   2  -1   39.90    6.70
   3   2  -1   47.30    2.80
   3   2  -1   47.90    5.60
   3   2  -1   40.90    6.90
   3   2  -1   49.80    4.20
  -3  -1   1   39.00    6.10
  -3  -1   1   56.09    5.30
  -3  -1   1   37.50    2.60
  -3  -1   1   44.80    5.50
  -3  -1   1   37.60    5.30
  -3  -1   1   43.10    5.60
  -3  -1   1   43.30    4.60
  -3  -1   1   41.40    5.30
   3   1  -1   43.10    4.60
   3   1  -1   40.60    6.20
   3   1  -1   47.00    5.50
   3   1  -1   39.00    5.30
   3   1  -1   43.80    6.30
   3   1  -1   41.90    2.70
   3   1  -1   42.40    5.70
   3   1  -1   41.10    4.50
   3   1  -1   42.30    6.10
  -3   0   1    0.40    1.50
  -3   0   1    1.30    1.60
  -3   0   1    0.70    2.10
  -3   0   1   -0.30    1.40
  -3   0   1    0.40    1.10
  -3   0   1    1.20    1.50
  -3   0   1    3.30    2.20
  -3   0   1   -0.60    1.30
  -3   0   1    0.30    1.10
   3   0  -1    1.80    1.70
   3   0  -1   -0.50    1.50
   3   0  -1   -0.90    1.30
   3   0  -1   -1.70    1.70
   3   0  -1    0.00    1.50
   3   0  -1   -0.50    0.90
   3   0  -1   -2.30    1.20
   3   0  -1   -0.60    1.20
  -3   1   1   43.50    5.10
  -3   1   1   37.50    3.50
  -3   1   1   39.20    5.00
  -3   1   1   39.80    5.00
  -3   1   1   46.40    5.80
  -3   1   1   40.70    4.90
  -3   1   1   40.80    5.20
  -3   1   1   34.80    5.10
  -3   1   1   37.30    5.20
   3  -1  -1   45.50    3.60
   3  -1  -1   42.10    5.50
   3  -1  -1   42.30    6.00
   3  -1  -1   34.40    4.70
   3  -1  -1   50.09    5.50
   3  -1  -1   43.90    5.70
   3  -1  -1   37.60    5.20
  -3   2   1   39.70    5.90
  -3   2   1   48.80    6.50
  -3   2   1   46.40    2.70
  -3   2   1   49.00    6.30
  -3   2   1   49.70    6.10
  -3   2   1   30.00    5.30
  -3   2   1   50.49    5.70
  -3   2   1   41.90    5.80
   3  -2  -1   39.20    5.60
   3  -2  -1   52.79    6.30
   3  -2  -1   48.30    6.10
   3  -2  -1   54.99    6.40
   3  -2  -1   38.10    4.90
  -3   3   1  169.28   12.30
  -3   3   1  163.38   11.70
  -3   3   1  157.98   10.40
  -3   3   1  152.48   10.50
  -3   3   1  173.98   12.40
  -3   3   1  168.38   12.10
   3  -3  -1  153.08   11.60
   3  -3  -1  136.49   10.80
   3  -3  -1  178.88   12.10
   3  -3  -1  148.49   11.00
   3  -3  -1  158.68   12.10
   3  -3  -1  160.98   10.10
   3  -3  -1  155.98   11.10
  -3   4   1  559.74   30.50
  -3   4   1  534.25   30.20
  -3   4   1  557.54   27.90
  -3   4   1  536.45   27.70
  -3   4   1  552.24   31.20
  -3   4   1  540.05   31.00
   3  -4  -1  552.14   29.80
   3  -4  -1  554.94   30.30
   3  -4  -1  529.05   27.40
   3  -4  -1  480.25   29.40
   3  -4  -1  514.75   28.50
   3  -4  -1  486.15   28.50
   3  -4  -1  489.55   28.40
   3  -4  -1  543.15   29.30
  -3   5   1  232.48   13.30
  -3   5   1  182.78   16.20
  -3   5   1  220.38   15.90
  -3   5   1  215.98   17.00
  -3   5   1  225.98   11.30
  -3   5   1  246.88   16.90
  -3   5   1  218.78   13.70
  -3   5   1  224.28   11.30
  -3   5   1  213.08   16.20
   3  -5  -1  242.08   16.90
   3  -5  -1  231.28   16.40
   3  -5  -1  219.88   15.00
   3  -5  -1  197.98   14.10
   3  -5  -1  236.78   16.30
   3  -5  -1  204.88   15.70
   3  -5  -1  222.88   14.30
   3  -5  -1  224.48   14.70
  -3   6   1   53.59    9.00
  -3   6   1   58.09    6.90
  -3   6   1   46.00    3.90
  -3   6   1   46.60    8.60
  -3   6   1   45.40    4.00
  -3   6   1   44.60    8.80
  -3   6   1   59.69    9.20
  -3   6   1   45.30    4.90
  -3   6   1   38.20    8.40
   3  -6  -1   41.10    8.10
   3  -6  -1   45.10    7.10
   3  -6  -1   40.70    7.40
   3  -6  -1   37.50    6.30
   3  -6  -1   51.49    9.20
   3  -6  -1   51.29    6.00
   3  -6  -1   49.10    6.90
   3  -6  -1   36.60    5.70
  -3   7   1   84.89    8.80
  -3   7   1   71.49   12.40
  -3   7   1   91.89    5.20
  -3   7   1   89.19    6.50
  -3   7   1   97.59   13.00
  -3   7   1   83.19   12.20
  -3   7   1  100.39   12.80
  -3   7   1   86.49    8.80
   3  -7  -1   67.69   10.40
   3  -7  -1   84.69    8.90
   3  -7  -1   81.89    8.40
   3  -7  -1   62.49    8.50
   3  -7  -1   71.59   11.90
   3  -7  -1  104.59   11.00
   3  -7  -1   81.59    9.40
   3  -7  -1  101.79   14.10
  -3   8   1   74.49   12.00
  -3   8   1   78.79   12.20
  -3   8   1   83.19   13.00
  -3   8   1  112.49   16.10
   3  -8  -1   68.09   12.70
   3  -8  -1   99.49   14.20
   3  -8  -1   80.89    8.60
   3  -8  -1   89.09   10.60
  -3   9   1   10.90    6.40
  -3   9   1   24.90    7.30
  -3   9   1   26.30    8.40
   3  -9  -1   24.70    8.30
   3  -9  -1   23.40    4.80
   3  -9  -1   12.60    4.50
   3  -9  -1   14.90    6.30
  -3  10   1   49.30   12.00
  -3  10   1   58.09   12.70
  -3  10   1   22.70    8.30
   3 -10  -1   32.40    9.60
   3 -10  -1   40.70    7.70
  -3  11   1   12.20    7.30
  -3  11   1   18.10    7.70
  -3  11   1   27.40    9.50
   3 -11  -1   11.00    4.70
  -2 -12   1   21.50    4.80
   2  12  -1   15.10   11.30
  -2 -11   1    9.50    3.30
  -2 -11   1    3.70    5.70
   2  11  -1   -1.30    3.80
   2  11  -1    8.80    7.80
   2  11  -1   11.30    6.30
  -2 -10   1   68.99   15.60
  -2 -10   1   68.79    8.00
   2  10  -1   62.29   11.60
   2  10  -1   53.49   14.30
   2  10  -1   73.39   13.00
  -2  -9   1   18.20    8.10
  -2  -9   1   39.80    9.10
  -2  -9   1   27.00    4.70
   2   9  -1   36.80    6.40
   2   9  -1   20.00    8.70
   2   9  -1   29.80    7.40
   2   9  -1   21.50    7.70
  -2  -8   1   48.30    5.80
  -2  -8   1   48.50    3.90
  -2  -8   1   41.80    5.40
  -2  -8   1   45.90    6.90
  -2  -8   1   39.70   10.90
  -2  -8   1   74.79   11.80
   2   8  -1   52.69    9.80
   2   8  -1   45.00    7.90
   2   8  -1   39.40    8.40
   2   8  -1   44.10    3.70
   2   8  -1   42.40    6.60
   2   8  -1   50.59   10.20
   2   8  -1   52.39    9.20
  -2  -7   1   98.99    6.80
  -2  -7   1   92.79    7.20
  -2  -7   1   84.69    7.10
  -2  -7   1   92.29   10.60
  -2  -7   1  108.09   13.60
  -2  -7   1   96.89   15.60
   2   7  -1  110.19   15.50
   2   7  -1  101.99    8.70
   2   7  -1  102.09    6.60
   2   7  -1   90.29   10.20
   2   7  -1   96.79    9.90
   2   7  -1  109.39   12.60
   2   7  -1  109.79   12.50
   2   7  -1  116.19   13.20
   2   7  -1  106.59   12.80
   2   7  -1   96.29   13.10
  -2  -6   1  221.58   19.30
  -2  -6   1  205.18   15.60
  -2  -6   1  226.38   13.00
  -2  -6   1  227.08   17.20
  -2  -6   1  208.48   14.40
  -2  -6   1  225.28   12.70
   2   6  -1  231.18   12.40
   2   6  -1  234.68   16.10
   2   6  -1  226.98   15.10
   2   6  -1  232.28   14.20
   2   6  -1  220.28   16.40
   2   6  -1  231.88   16.10
   2   6  -1  221.88   14.00
   2   6  -1  233.78   15.90
   2   6  -1  206.38   18.50
   2   6  -1  214.38   16.80
  -2  -5   1 1096.19   50.89
  -2  -5   1 1022.20   53.59
  -2  -5   1 1055.79   57.79
  -2  -5   1 1025.50   52.59
  -2  -5   1 1017.60   50.79
  -2  -5   1 1032.10   55.19
   2   5  -1 1107.59   53.49
   2   5  -1 1048.80   53.09
   2   5  -1 1118.79   54.59
   2   5  -1 1092.29   55.49
   2   5  -1 1089.49   51.69
   2   5  -1 1030.90   50.39
   2   5  -1 1011.30   57.29
   2   5  -1 1084.99   51.69
  -2  -4   1   85.99    7.10
  -2  -4   1   86.49    7.10
  -2  -4   1   72.09    9.40
  -2  -4   1   75.09    5.90
  -2  -4   1   79.19    5.80
  -2  -4   1   80.69    6.00
  -2  -4   1  100.79   12.00
  -2  -4   1   91.99    9.00
   2   4  -1   93.09    7.60
   2   4  -1   94.49   10.30
   2   4  -1   81.39    6.00
   2   4  -1   78.49    6.70
   2   4  -1   88.09    7.30
   2   4  -1   90.79    6.30
   2   4  -1   86.99    7.10
   2   4  -1   80.69    5.70
   2   4  -1   83.69   11.00
  -2  -3   1   57.59    4.70
  -2  -3   1   83.99    8.80
  -2  -3   1   57.69    4.60
  -2  -3   1   83.29    8.20
  -2  -3   1   56.89    4.90
  -2  -3   1   67.89    5.80
  -2  -3   1   69.39    6.90
  -2  -3   1   61.19    5.10
   2   3  -1   74.89   10.40
   2   3  -1   68.79    5.00
   2   3  -1   70.49    4.30
   2   3  -1   84.69    8.90
   2   3  -1   59.79    4.70
   2   3  -1   61.49    6.60
   2   3  -1   54.59    4.80
   2   3  -1   67.69    5.70
   2   3  -1   70.39    5.30
  -2  -2   1  104.99    7.00
  -2  -2   1  119.99    8.70
  -2  -2   1  113.59    7.70
  -2  -2   1  100.29    6.10
  -2  -2   1  106.79    6.50
  -2  -2   1   94.99    8.70
  -2  -2   1  105.49    6.90
  -2  -2   1  111.59    7.20
   2   2  -1  107.09    9.00
   2   2  -1  108.49    6.50
   2   2  -1  113.29    6.10
   2   2  -1  115.59    9.40
   2   2  -1  104.49    8.20
   2   2  -1  104.59    7.00
   2   2  -1  109.49    6.20
   2   2  -1   98.99    7.50
   2   2  -1  103.39    7.00
   2   2  -1  109.89    6.70
  -2  -1   1  146.69    9.60
  -2  -1   1  147.89    9.30
  -2  -1   1  137.59   10.10
  -2  -1   1  145.69    8.30
  -2  -1   1  152.58    9.00
  -2  -1   1  145.09    9.00
  -2  -1   1  140.09    8.30
   2   1  -1  145.29    8.40
   2   1  -1  153.58    9.30
   2   1  -1  153.78   10.40
   2   1  -1  143.19   10.10
   2   1  -1  133.89    8.90
   2   1  -1  148.59    8.40
   2   1  -1  159.38    8.90
   2   1  -1  139.69    9.40
  -2   0   1    0.40    1.10
  -2   0   1    0.00    0.90
  -2   0   1   -0.70    1.60
  -2   0   1   -0.60    1.20
  -2   0   1    0.10    1.40
  -2   0   1   -1.50    0.80
  -2   0   1    0.40    1.10
  -2   0   1   -0.10    1.30
  -2   0   1   -2.00    1.10
   2   0  -1   -0.90    1.20
   2   0  -1    0.40    1.40
   2   0  -1    0.20    1.20
   2   0  -1   -0.70    1.60
   2   0  -1   -1.40    1.10
   2   0  -1    0.20    1.20
   2   0  -1   -0.40    1.10
  -2   1   1  146.79    9.20
  -2   1   1  149.88    9.10
  -2   1   1  143.49    9.30
  -2   1   1  149.49    9.00
  -2   1   1  127.49    8.90
  -2   1   1  158.58    7.70
  -2   1   1  147.49    8.80
  -2   1   1  160.58    9.60
  -2   1   1  143.19    9.30
   2  -1  -1  138.59    9.00
   2  -1  -1  151.58    7.90
   2  -1  -1  139.19    8.60
   2  -1  -1  146.19    9.00
   2  -1  -1  130.39    9.10
   2  -1  -1  132.09    9.00
  -2   2   1  103.19    7.90
  -2   2   1   99.39    7.20
  -2   2   1  101.59    8.10
  -2   2   1  110.69    8.30
  -2   2   1  113.19    8.20
  -2   2   1  113.19    7.10
   2  -2  -1  112.49    8.10
   2  -2  -1  116.79    7.90
   2  -2  -1  112.19    7.80
   2  -2  -1  116.99    8.10
   2  -2  -1  105.89    6.90
  -2   3   1   61.49    8.10
  -2   3   1   61.39    6.00
  -2   3   1   75.49    8.70
  -2   3   1   81.79    9.80
  -2   3   1   64.39    3.80
  -2   3   1   63.79    3.80
  -2   3   1   67.49    7.60
  -2   3   1   75.29    5.40
  -2   3   1   59.99    4.90
   2  -3  -1   67.09    6.40
   2  -3  -1   64.89    8.90
   2  -3  -1   66.79    7.40
   2  -3  -1   72.59    7.90
   2  -3  -1   58.99    6.40
   2  -3  -1   56.59    5.90
   2  -3  -1   67.29    5.70
   2  -3  -1   64.09    5.60
   2  -3  -1   61.09    4.80
  -2   4   1   78.49    8.00
  -2   4   1   83.29    6.00
  -2   4   1   71.09    8.60
  -2   4   1  109.69   11.50
  -2   4   1   84.49    5.50
  -2   4   1   80.39    6.10
  -2   4   1   91.79    9.80
  -2   4   1   75.89    9.60
   2  -4  -1   71.59    9.40
   2  -4  -1   87.69    8.50
   2  -4  -1   88.39    6.10
   2  -4  -1   93.09    6.90
   2  -4  -1   82.59    9.10
   2  -4  -1   76.59    6.70
   2  -4  -1  107.29   10.60
   2  -4  -1   91.29    5.60
   2  -4  -1   79.79    6.70
   2  -4  -1   80.89    7.00
  -2   5   1 1059.69   55.89
  -2   5   1 1021.70   54.79
  -2   5   1 1129.09   51.39
  -2   5   1 1082.29   55.99
  -2   5   1 1004.00   50.79
  -2   5   1 1036.50   50.19
  -2   5   1 1042.50   54.99
  -2   5   1 1074.19   51.39
   2  -5  -1 1060.39   51.69
   2  -5  -1 1017.60   50.79
   2  -5  -1 1098.19   52.29
   2  -5  -1 1028.80   55.69
   2  -5  -1 1048.20   52.09
   2  -5  -1 1129.39   55.39
   2  -5  -1 1038.00   55.39
   2  -5  -1 1034.70   53.89
   2  -5  -1 1052.39   51.09
   2  -5  -1 1079.49   52.59
  -2   6   1  220.08   13.30
  -2   6   1  231.48   17.90
  -2   6   1  225.28   13.20
  -2   6   1  213.78   16.10
  -2   6   1  202.28   17.00
  -2   6   1  212.38   13.30
  -2   6   1  212.68   16.70
  -2   6   1  205.78   16.10
  -2   6   1  228.18   17.10
   2  -6  -1  211.58   13.80
   2  -6  -1  211.18   13.80
   2  -6  -1  236.38   16.00
   2  -6  -1  213.18   16.60
   2  -6  -1  220.68   17.40
   2  -6  -1  214.48   13.20
   2  -6  -1  239.58   13.60
   2  -6  -1  198.38   13.90
  -2   7   1  128.59   14.20
  -2   7   1   88.79    7.80
  -2   7   1  100.19   11.70
  -2   7   1   97.29   13.20
  -2   7   1  117.89   14.90
  -2   7   1  110.09   13.60
  -2   7   1   90.29    8.10
  -2   7   1   80.09   11.70
  -2   7   1   89.59    7.80
  -2   7   1  112.59    8.10
  -2   7   1  100.99   14.20
   2  -7  -1   86.99    7.80
   2  -7  -1   88.39   13.00
   2  -7  -1   94.49    8.50
   2  -7  -1   91.39   11.20
   2  -7  -1   93.19    8.30
   2  -7  -1   93.89    7.60
   2  -7  -1  108.19    8.50
   2  -7  -1  109.69   13.70
  -2   8   1   54.29    7.30
  -2   8   1   42.20    8.80
  -2   8   1   57.19   10.50
  -2   8   1   40.40    8.00
  -2   8   1   41.80    9.20
  -2   8   1   58.59    6.80
  -2   8   1   40.10    9.30
   2  -8  -1   51.19    8.10
   2  -8  -1   50.89    6.60
   2  -8  -1   49.00    7.20
   2  -8  -1   60.09    6.50
   2  -8  -1   52.49   10.00
   2  -8  -1   54.79    8.90
   2  -8  -1   49.60   10.60
   2  -8  -1   60.09    7.60
  -2   9   1   40.10   10.60
  -2   9   1   32.20    8.90
  -2   9   1   38.00    8.40
   2  -9  -1   23.30    4.80
   2  -9  -1   24.40    8.30
   2  -9  -1   20.60    4.90
  -2  10   1   56.49   12.60
  -2  10   1   61.49   11.50
  -2  10   1   55.79   11.60
   2 -10  -1   68.99    6.00
   2 -10  -1   71.09    9.40
  -2  11   1   13.30    8.00
  -2  11   1   11.00    6.90
   2 -11  -1   -0.60    4.60
   2 -11  -1    8.20    4.10
  -2  12   1   20.40    9.40
  -2  12   1   19.50    8.30
   2 -12  -1   16.70    5.30
  -1 -12   1   16.10    4.70
  -1 -12   1   14.50    8.60
   1  12  -1   39.40   15.70
   1  12  -1   18.90    9.90
  -1 -11   1   32.50    5.40
  -1 -11   1   33.00   11.20
   1  11  -1   56.59   15.20
   1  11  -1   48.50   10.70
   1  11  -1   53.39   11.60
  -1 -10   1   51.79   10.30
  -1 -10   1   51.49   14.00
  -1 -10   1   65.39    7.40
   1  10  -1   81.29   15.80
   1  10  -1   65.99   12.10
  -1  -9   1   42.10   11.30
  -1  -9   1   33.90    5.50
  -1  -9   1   34.50    5.60
  -1  -9   1   35.10    8.60
   1   9  -1   30.60    8.40
   1   9  -1   24.10    8.10
   1   9  -1   39.80    6.50
   1   9  -1   41.00    7.60
  -1  -8   1   77.59   14.50
  -1  -8   1   44.20    5.40
  -1  -8   1   64.79   10.30
  -1  -8   1   54.99    6.00
   1   8  -1   45.50    9.30
   1   8  -1   31.60    7.60
   1   8  -1   41.20    7.60
   1   8  -1   56.89    8.60
   1   8  -1   50.99    6.80
   1   8  -1   57.59   10.40
  -1  -7   1    0.50    1.70
  -1  -7   1    3.10    1.30
  -1  -7   1    1.00    2.40
  -1  -7   1    1.20    1.50
  -1  -7   1    7.20    4.90
  -1  -7   1    3.70    1.80
   1   7  -1    4.10    3.20
   1   7  -1    0.20    1.90
   1   7  -1    0.20    2.30
   1   7  -1    2.70    2.20
   1   7  -1    4.80    4.00
   1   7  -1    2.60    2.90
   1   7  -1    2.40    2.50
   1   7  -1    1.90    3.10
   1   7  -1    3.50    3.10
   1   7  -1    3.20    2.40
  -1  -6   1    1.40    1.30
  -1  -6   1   -1.50    2.40
  -1  -6   1    3.90    1.90
  -1  -6   1    1.60    1.20
  -1  -6   1    3.60    2.80
  -1  -6   1    0.10    1.00
   1   6  -1   -0.70    2.00
   1   6  -1    0.10    2.10
   1   6  -1    0.80    1.70
   1   6  -1    1.00    1.70
   1   6  -1    1.30    1.10
   1   6  -1    3.60    3.30
   1   6  -1    1.40    2.00
   1   6  -1   -0.90    2.00
   1   6  -1    1.90    1.90
   1   6  -1    1.30    2.40
   1   6  -1    0.60    2.60
  -1  -5   1   16.20    4.00
  -1  -5   1   15.90    3.30
  -1  -5   1   14.00    5.40
  -1  -5   1   17.90    2.50
  -1  -5   1   19.30    2.40
   1   5  -1   11.60    4.50
   1   5  -1   22.80    5.20
   1   5  -1   19.10    3.80
   1   5  -1   16.50    2.20
   1   5  -1   13.90    4.10
   1   5  -1   19.80    3.70
   1   5  -1   15.30    4.00
   1   5  -1   26.00    4.20
   1   5  -1   24.60    5.00
  -1  -4   1   12.60    1.90
  -1  -4   1   11.70    3.10
  -1  -4   1   14.40    2.00
  -1  -4   1   11.90    3.50
  -1  -4   1    7.10    3.80
  -1  -4   1   16.30    4.20
  -1  -4   1   12.30    2.80
   1   4  -1   14.10    1.80
   1   4  -1   13.10    4.40
   1   4  -1   17.20    3.10
   1   4  -1    8.50    3.00
   1   4  -1   12.60    3.30
   1   4  -1   12.50    4.30
   1   4  -1    9.30    2.60
   1   4  -1   10.20    3.10
   1   4  -1   11.10    3.20
   1   4  -1   13.30    2.80
  -1  -3   1  432.76   21.80
  -1  -3   1  433.26   20.80
  -1  -3   1  422.76   22.80
  -1  -3   1  422.86   22.70
  -1  -3   1  455.55   21.00
  -1  -3   1  420.56   22.30
  -1  -3   1  453.65   23.80
  -1  -3   1  420.66   24.80
   1   3  -1  421.96   22.40
   1   3  -1  433.26   23.70
   1   3  -1  425.86   24.90
   1   3  -1  419.96   22.70
   1   3  -1  415.86   22.90
   1   3  -1  426.06   21.90
   1   3  -1  436.16   20.80
   1   3  -1  433.06   22.80
   1   3  -1  434.26   21.80
   1   3  -1  449.46   22.90
  -1  -2   1  152.98    8.10
  -1  -2   1  139.29    9.80
  -1  -2   1  164.58    9.10
  -1  -2   1  152.08    9.20
  -1  -2   1  161.68    9.30
  -1  -2   1  157.18    8.40
  -1  -2   1  178.58   11.30
  -1  -2   1  150.58    8.70
   1   2  -1  161.68    9.10
   1   2  -1  161.38    8.30
   1   2  -1  163.88    8.80
   1   2  -1  160.88    7.60
   1   2  -1  152.18    9.00
   1   2  -1  143.09    9.10
   1   2  -1  160.78    7.70
   1   2  -1  170.88   11.00
   1   2  -1  151.98    9.20
   1   2  -1  158.08   10.00
  -1  -1   1  318.27   16.90
  -1  -1   1  321.97   16.90
  -1  -1   1  312.77   15.80
  -1  -1   1  295.77   15.20
  -1  -1   1  307.87   15.40
  -1  -1   1  314.17   15.30
  -1  -1   1  305.17   16.20
  -1  -1   1  302.87   15.20
   1   1  -1  312.27   15.30
   1   1  -1  311.87   15.30
   1   1  -1  303.87   15.30
   1   1  -1  317.37   15.20
   1   1  -1  314.07   15.30
   1   1  -1  304.57   14.80
   1   1  -1  329.17   17.00
   1   1  -1  309.77   14.80
   1   1  -1  326.57   16.90
   1   1  -1  319.57   15.90
   1   1  -1  302.87   16.20
  -1   0   1    0.30    0.50
  -1   0   1    0.80    0.70
  -1   0   1    0.50    0.50
  -1   0   1    0.40    0.70
  -1   0   1   -0.30    0.50
  -1   0   1    0.00    0.60
   1   0  -1    0.00    0.40
   1   0  -1    0.30    0.60
   1   0  -1    0.10    0.40
   1   0  -1   -0.60    0.60
  -1   1   1  310.27   16.00
  -1   1   1  310.27   15.90
  -1   1   1  294.47   16.30
  -1   1   1  304.47   15.70
  -1   1   1  322.47   15.50
  -1   1   1  302.67   15.10
  -1   1   1  310.37   15.70
   1  -1  -1  302.17   15.90
   1  -1  -1  320.87   16.00
   1  -1  -1  299.27   15.00
   1  -1  -1  309.07   15.90
   1  -1  -1  323.27   15.70
   1  -1  -1  303.17   15.70
  -1   2   1  163.48    8.40
  -1   2   1  174.48   10.30
  -1   2   1  174.38   10.10
  -1   2   1  159.08    9.30
  -1   2   1  145.09   10.20
  -1   2   1  170.08    8.60
  -1   2   1  177.48    9.00
  -1   2   1  159.78   10.00
   1  -2  -1  145.29   10.10
   1  -2  -1  152.38   10.10
   1  -2  -1  155.08    9.10
   1  -2  -1  161.78    9.20
   1  -2  -1  160.88    8.40
   1  -2  -1  157.68    8.50
   1  -2  -1  169.68   10.10
   1  -2  -1  164.78    9.80
   1  -2  -1  150.58    9.20
  -1   3   1  419.76   21.70
  -1   3   1  433.76   24.10
  -1   3   1  436.96   22.20
  -1   3   1  455.85   24.20
  -1   3   1  428.76   23.60
  -1   3   1  438.86   21.40
  -1   3   1  422.26   24.00
  -1   3   1  453.35   23.30
  -1   3   1  446.56   21.50
   1  -3  -1  438.46   22.00
   1  -3  -1  440.46   21.90
   1  -3  -1  406.16   21.80
   1  -3  -1  430.66   22.30
   1  -3  -1  436.66   21.40
   1  -3  -1  459.85   23.30
   1  -3  -1  448.46   24.30
   1  -3  -1  418.76   24.10
   1  -3  -1  433.06   23.70
  -1   4   1    9.60    2.90
  -1   4   1   15.60    3.90
  -1   4   1   16.80    3.00
  -1   4   1   14.80    2.80
  -1   4   1   13.70    1.90
  -1   4   1   10.50    2.20
  -1   4   1   13.00    2.20
  -1   4   1   14.70    4.30
  -1   4   1   12.10    3.60
  -1   4   1   16.70    4.30
  -1   4   1    8.90    3.50
   1  -4  -1   11.90    2.50
   1  -4  -1   14.00    4.10
   1  -4  -1   16.10    4.00
   1  -4  -1   12.20    2.60
   1  -4  -1   15.60    3.70
   1  -4  -1   15.10    3.10
   1  -4  -1   14.50    4.10
   1  -4  -1    9.70    2.30
  -1   5   1   16.40    4.90
  -1   5   1   19.10    3.20
  -1   5   1   18.40    4.70
  -1   5   1   16.90    2.90
  -1   5   1   21.40    4.00
  -1   5   1   18.30    4.30
  -1   5   1   23.90    3.70
  -1   5   1   17.20    5.20
  -1   5   1   15.00    4.40
  -1   5   1   22.00    5.60
   1  -5  -1   19.00    4.20
   1  -5  -1   21.60    3.30
   1  -5  -1   14.40    3.00
   1  -5  -1   20.10    5.40
   1  -5  -1   13.50    4.30
   1  -5  -1   21.60    3.60
   1  -5  -1   17.40    4.60
   1  -5  -1   17.80    3.70
  -1   6   1   -0.50    1.90
  -1   6   1   -0.70    1.70
  -1   6   1   -0.90    1.50
  -1   6   1    0.70    2.70
  -1   6   1   -0.10    3.00
  -1   6   1   -0.90    2.20
  -1   6   1    2.00    1.60
  -1   6   1   -3.90    1.80
  -1   6   1   -0.90    1.00
  -1   6   1   -0.70    1.50
  -1   6   1    3.00    3.10
   1  -6  -1    0.70    1.50
   1  -6  -1    1.10    1.70
   1  -6  -1   -0.10    2.00
   1  -6  -1    0.90    2.00
   1  -6  -1    9.10    3.80
   1  -6  -1    0.60    1.30
   1  -6  -1    4.20    3.70
   1  -6  -1    1.20    2.40
  -1   7   1    0.50    2.00
  -1   7   1   -1.30    1.50
  -1   7   1    4.10    3.30
  -1   7   1    5.30    3.40
  -1   7   1    2.40    2.60
  -1   7   1    1.10    1.80
  -1   7   1   12.00    5.30
  -1   7   1    6.70    3.60
  -1   7   1    2.50    1.80
  -1   7   1   -2.00    2.30
   1  -7  -1    6.00    2.30
   1  -7  -1    1.80    1.70
   1  -7  -1    1.80    2.50
   1  -7  -1    0.60    2.80
   1  -7  -1    3.60    2.60
   1  -7  -1    2.90    2.00
  -1   8   1   53.49    8.80
  -1   8   1   59.69    6.80
  -1   8   1   70.49   12.70
  -1   8   1   48.70    9.80
  -1   8   1   37.40    8.60
  -1   8   1   63.79   10.00
   1  -8  -1   62.69    9.00
   1  -8  -1   56.09    7.20
   1  -8  -1   61.99    7.50
   1  -8  -1   44.70    5.90
   1  -8  -1   43.70   10.90
   1  -8  -1   54.59    5.70
  -1   9   1   36.70   10.80
  -1   9   1   40.00    9.20
  -1   9   1   32.60    8.20
  -1   9   1   31.20    6.70
   1  -9  -1   43.10    6.00
   1  -9  -1   38.70    4.70
   1  -9  -1   32.00    9.90
   1  -9  -1   27.00    5.30
  -1  10   1   67.19   12.50
  -1  10   1   49.40   11.30
  -1  10   1   56.09   10.30
   1 -10  -1   63.49    5.00
   1 -10  -1   61.39    8.30
   1 -10  -1   59.79   13.50
  -1  11   1   22.80    9.30
  -1  11   1   35.80   10.30
   1 -11  -1   41.60   13.20
   1 -11  -1   44.70    7.10
  -1  12   1    8.00    6.60
  -1  12   1   35.60   11.40
   1 -12  -1   16.70    4.70
   0 -12   1   22.80    5.30
   0 -12   1   27.10   10.80
   0  12  -1   21.80    9.80
   0  12  -1   18.90    8.80
   0  12  -1    9.70    6.60
   0 -11   1   52.09    6.90
   0 -11   1   53.89   14.20
   0  11  -1   47.30   11.70
   0  11  -1   26.10    8.80
   0 -10   1   67.89    7.80
   0 -10   1   95.49   17.50
   0  10  -1   56.69   11.40
   0  10  -1   92.79   14.70
   0  10  -1   89.19   15.60
   0  -9   1   19.60    3.80
   0  -9   1   19.60    4.80
   0  -9   1   10.20    4.50
   0  -9   1   28.30    9.20
   0   9  -1   17.60    6.30
   0   9  -1   21.70    6.20
   0   9  -1   29.00    7.40
   0   9  -1   23.30    8.00
   0  -8   1  151.48   13.30
   0  -8   1  139.09    9.80
   0  -8   1  152.38   10.10
   0  -8   1  144.69   19.20
   0   8  -1  156.28   17.90
   0   8  -1  161.18   17.90
   0   8  -1  146.39   13.00
   0   8  -1  118.69   14.90
   0   8  -1  133.09   14.20
   0   8  -1  180.88   14.20
   0   8  -1  149.59   18.70
   0   8  -1  167.08   11.50
   0  -7   1   36.40    4.50
   0  -7   1   40.20    3.20
   0  -7   1   44.30    9.20
   0  -7   1   43.40    5.00
   0  -7   1   41.50    3.40
   0  -7   1   43.30    7.50
   0   7  -1   55.09    7.90
   0   7  -1   40.20    8.00
   0   7  -1   51.89    8.60
   0   7  -1   43.90    8.60
   0   7  -1   40.00    5.60
   0   7  -1   38.70    8.10
   0   7  -1   45.00    6.50
   0   7  -1   48.20    7.70
   0   7  -1   32.10    6.70
   0   7  -1   44.60    9.50
   0  -6   1   21.80    3.20
   0  -6   1   25.00    6.50
   0  -6   1   30.00    5.80
   0  -6   1   23.60    3.10
   0  -6   1   23.80    2.60
   0   6  -1   23.60    6.50
   0   6  -1   35.40    6.60
   0   6  -1   16.40    4.30
   0   6  -1   27.30    5.30
   0   6  -1   23.90    4.80
   0   6  -1   23.40    5.90
   0   6  -1   28.00    4.30
   0   6  -1   23.50    4.80
   0   6  -1   15.00    4.50
   0   6  -1   25.20    6.30
   0  -5   1  255.67   18.70
   0  -5   1  254.77   13.20
   0  -5   1  246.08   13.50
   0  -5   1  256.37   18.70
   0  -5   1  278.17   16.80
   0   5  -1  252.67   16.10
   0   5  -1  280.17   18.90
   0   5  -1  282.07   16.50
   0   5  -1  261.77   17.20
   0   5  -1  265.87   14.90
   0   5  -1  267.57   13.50
   0   5  -1  260.57   17.60
   0   5  -1  262.57   15.40
   0   5  -1  295.47   18.20
   0   5  -1  243.38   18.20
   0  -4   1  467.35   25.80
   0  -4   1  479.15   25.20
   0  -4   1  442.76   22.20
   0  -4   1  465.45   22.50
   0  -4   1  457.35   22.20
   0  -4   1  449.46   27.00
   0  -4   1  470.35   23.90
   0   4  -1  483.85   25.40
   0   4  -1  483.25   25.90
   0   4  -1  457.35   24.10
   0   4  -1  454.05   22.40
   0   4  -1  446.96   24.60
   0   4  -1  488.25   23.80
   0   4  -1  470.25   27.60
   0   4  -1  464.75   25.50
   0   4  -1  466.45   27.00
   0   4  -1  476.45   24.80
   0   4  -1  457.45   25.90
   0  -3   1  470.85   24.60
   0  -3   1  454.45   25.50
   0  -3   1  466.65   21.70
   0  -3   1  464.65   23.30
   0  -3   1  430.66   23.90
   0  -3   1  455.45   21.90
   0  -3   1  461.45   21.80
   0   3  -1  464.55   25.50
   0   3  -1  499.65   24.70
   0   3  -1  453.15   24.20
   0   3  -1  453.95   23.70
   0   3  -1  478.75   22.00
   0   3  -1  445.76   24.60
   0   3  -1  476.65   23.10
   0   3  -1  467.15   24.30
   0   3  -1  466.75   23.40
   0   3  -1  461.45   23.80
   0   3  -1  446.56   24.70
   0  -2   1 2242.88  111.69
   0  -2   1 2366.66  135.09
   0   2  -1 2432.36  111.29
   0   2  -1 2464.65  133.49
   0  -1   1   38.50    3.10
   0  -1   1   38.10    3.00
   0  -1   1   35.60    2.70
   0  -1   1   37.90    2.80
   0  -1   1   41.80    2.80
   0  -1   1   38.10    2.60
   0   1   1   39.10    2.50
   0   1   1   40.40    2.90
   0   1   1   39.60    3.00
   0   1   1   39.70    2.60
   0  -1  -1   38.60    2.80
   0  -1  -1   38.10    3.30
   0  -1  -1   38.80    3.20
   0  -1  -1   40.20    2.60
   0  -1  -1   39.60    2.60
   0  -1  -1   36.50    2.70
   0   2   1 2611.64  185.18
   0   2   1 2513.95  122.69
   0  -2  -1 2432.46  122.19
   0  -2  -1 2443.16  181.58
   0   3   1  462.45   22.90
   0   3   1  445.46   25.00
   0   3   1  483.55   22.60
   0   3   1  455.15   22.70
   0   3   1  478.75   23.10
   0   3   1  477.25   23.90
   0   3   1  436.06   25.70
   0   3   1  522.35   24.50
   0   3   1  470.15   24.70
   0   3   1  487.75   25.10
   0  -3  -1  460.95   23.70
   0  -3  -1  472.15   23.10
   0  -3  -1  469.65   22.90
   0  -3  -1  431.46   24.10
   0  -3  -1  454.75   26.10
   0  -3  -1  477.65   22.90
   0  -3  -1  484.05   25.20
   0  -3  -1  459.45   22.90
   0   4   1  472.85   23.60
   0   4   1  453.85   23.40
   0   4   1  480.95   24.70
   0   4   1  447.26   26.00
   0   4   1  487.85   24.90
   0   4   1  468.25   23.30
   0   4   1  455.05   25.10
   0   4   1  434.26   26.00
   0   4   1  476.35   29.20
   0   4   1  474.75   25.80
   0  -4  -1  473.65   23.30
   0  -4  -1  473.45   24.50
   0  -4  -1  507.45   28.10
   0  -4  -1  477.05   23.60
   0  -4  -1  443.26   23.30
   0  -4  -1  478.15   25.40
   0   5   1  268.27   16.10
   0   5   1  245.08   14.60
   0   5   1  261.57   14.40
   0   5   1  248.98   18.50
   0   5   1  245.48   15.50
   0   5   1  301.17   17.10
   0   5   1  275.77   14.40
   0   5   1  259.57   17.50
   0   5   1  274.17   17.40
   0   5   1  250.57   17.40
   0   5   1  268.77   17.80
   0  -5  -1  245.48   17.40
   0  -5  -1  260.67   14.60
   0  -5  -1  262.57   14.40
   0  -5  -1  258.57   15.50
   0  -5  -1  250.47   16.30
   0  -5  -1  268.47   14.20
   0  -5  -1  261.47   19.10
   0   6   1   22.50    3.40
   0   6   1   23.30    4.00
   0   6   1   25.60    6.30
   0   6   1   31.80    5.70
   0   6   1   12.30    5.10
   0   6   1   20.10    4.40
   0   6   1   25.40    4.60
   0   6   1   24.50    5.60
   0   6   1   10.20    4.50
   0   6   1   19.80    5.80
   0   6   1   19.10    3.30
   0  -6  -1   22.90    5.80
   0  -6  -1   18.40    3.30
   0  -6  -1   19.60    3.40
   0  -6  -1   19.20    4.80
   0  -6  -1   22.80    4.50
   0  -6  -1   18.20    6.10
   0   7   1   25.40    6.80
   0   7   1   46.30    5.50
   0   7   1   43.40    8.50
   0   7   1   60.59    9.50
   0   7   1   42.00    7.40
   0   7   1   44.80   10.50
   0   7   1   34.10    5.30
   0   7   1   44.60    5.20
   0   7   1   45.50    8.40
   0   7   1   45.50    7.00
   0   7   1   41.80    6.90
   0  -7  -1   41.30    7.30
   0  -7  -1   52.39    5.80
   0  -7  -1   43.90    4.80
   0  -7  -1   35.40    5.20
   0  -7  -1   71.29   11.20
   0  -7  -1   41.60    9.50
   0   8   1  174.78   19.00
   0   8   1  140.39   14.90
   0   8   1  152.08   15.70
   0   8   1  171.48   16.90
   0   8   1  145.79   10.30
   0   8   1  167.08   12.90
   0   8   1  164.38   18.60
   0   8   1  143.99   16.60
   0  -8  -1  144.79    9.40
   0  -8  -1  151.88   10.80
   0  -8  -1  156.58   13.50
   0  -8  -1  134.29   10.30
   0  -8  -1  138.49   19.30
   0   9   1   26.00    7.60
   0   9   1   22.70    5.90
   0   9   1   16.90    7.00
   0  -9  -1   27.40    3.60
   0  -9  -1   12.00    6.80
   0  -9  -1   29.10    5.30
   0  -9  -1   24.30    3.70
   0  -9  -1   23.40    6.70
   0  10   1   61.89   12.00
   0  10   1   70.69   13.30
   0 -10  -1   72.29    8.40
   0 -10  -1   52.49   13.20
   0  11   1   48.40   11.20
   0  11   1   48.50   11.30
   0 -11  -1   44.60   12.90
   0 -11  -1   51.19    7.70
   0  12   1   28.00   10.10
   0  12   1    9.60    7.00
   0 -12  -1   42.60   14.00
   0 -12  -1   31.60    6.10
   1 -12   1   44.20    6.60
  -1  12  -1   29.30    9.70
  -1  12  -1   44.80   11.60
   1 -11   1    0.40    2.50
   1 -11   1    1.60    5.40
  -1  11  -1   13.00    7.40
  -1  11  -1    6.80    5.30
   1 -10   1   75.29    8.50
  -1  10  -1   93.99   15.10
  -1  10  -1   79.39   12.60
  -1  10  -1   79.99   14.00
   1  -9   1   99.59    8.60
   1  -9   1  100.89   16.70
   1  -9   1  111.69   14.30
  -1   9  -1  110.39   15.60
  -1   9  -1  108.79   12.80
  -1   9  -1   99.19   13.30
  -1   9  -1  112.49   15.20
   1  -8   1    6.30    1.80
   1  -8   1    8.00    5.20
   1  -8   1   11.70    3.20
   1  -8   1    9.80    2.20
   1  -8   1    6.50    3.40
  -1   8  -1    8.30    4.90
  -1   8  -1    4.10    4.30
  -1   8  -1   11.80    5.10
  -1   8  -1   20.10    6.30
  -1   8  -1   14.80    4.70
  -1   8  -1    7.20    2.80
   1  -7   1   81.39    9.20
   1  -7   1   63.59    4.90
   1  -7   1   66.09    5.90
   1  -7   1   58.99   10.50
   1  -7   1   63.09    6.80
   1  -7   1   69.69    5.40
   1  -7   1   74.69   10.90
  -1   7  -1   71.09   10.70
  -1   7  -1   51.49   10.00
  -1   7  -1   66.69    8.00
  -1   7  -1   74.59    7.90
  -1   7  -1   72.89    9.70
  -1   7  -1   72.89    9.20
  -1   7  -1   72.99   11.50
  -1   7  -1   73.79   11.40
  -1   7  -1   81.79   10.30
  -1   7  -1   63.49    8.50
  -1   7  -1   87.39   11.80
   1  -6   1   15.10    4.60
   1  -6   1    5.10    2.10
   1  -6   1    2.50    3.30
   1  -6   1    7.20    2.90
   1  -6   1    3.80    2.70
   1  -6   1    9.10    2.20
   1  -6   1    5.00    1.90
  -1   6  -1    8.40    3.90
  -1   6  -1    8.00    2.40
  -1   6  -1    2.10    3.50
  -1   6  -1    9.00    3.60
  -1   6  -1    5.40    4.00
  -1   6  -1   14.00    3.40
  -1   6  -1    4.00    3.00
  -1   6  -1    4.20    3.70
  -1   6  -1   10.90    4.00
  -1   6  -1    4.80    3.10
   1  -5   1  145.49    8.50
   1  -5   1  153.08   12.70
   1  -5   1  159.08   10.40
   1  -5   1  152.48    8.90
   1  -5   1  148.09    9.20
   1  -5   1  141.39   11.70
   1  -5   1  140.29    8.80
   1  -5   1  142.99   10.80
  -1   5  -1  131.79   11.80
  -1   5  -1  140.99   11.20
  -1   5  -1  141.59    9.50
  -1   5  -1  141.49    9.80
  -1   5  -1  154.08   11.20
  -1   5  -1  144.59   12.40
  -1   5  -1  175.18   13.20
  -1   5  -1  149.19   11.60
  -1   5  -1  150.68   12.00
  -1   5  -1  148.39   10.50
   1  -4   1   16.60    2.40
   1  -4   1   12.90    2.80
   1  -4   1   13.00    3.70
   1  -4   1   11.80    2.10
   1  -4   1   15.40    2.50
   1  -4   1   17.90    4.10
   1  -4   1   15.00    4.30
  -1   4  -1   12.00    3.70
  -1   4  -1   19.50    4.60
  -1   4  -1   13.90    4.00
  -1   4  -1   12.40    3.30
  -1   4  -1   10.30    3.80
  -1   4  -1    7.60    3.20
  -1   4  -1   17.90    3.40
  -1   4  -1   13.20    2.70
  -1   4  -1   18.20    3.00
   1  -3   1   66.39    5.00
   1  -3   1   66.19    5.80
   1  -3   1   64.99    7.00
   1  -3   1   61.59    4.70
   1  -3   1   75.79    8.00
   1  -3   1   70.39    4.70
   1  -3   1   77.99    5.30
   1  -3   1   69.89    4.60
   1  -3   1   74.79    6.50
  -1   3  -1   62.89    7.40
  -1   3  -1   60.09    5.90
  -1   3  -1   65.09    5.00
  -1   3  -1   68.89    7.80
  -1   3  -1   69.69    3.60
  -1   3  -1   73.09    5.30
  -1   3  -1   76.19    7.60
  -1   3  -1   82.09    6.40
  -1   3  -1   70.79    5.20
  -1   3  -1   60.09    5.00
   1  -2   1  384.26   19.20
   1  -2   1  389.26   20.90
   1  -2   1  376.86   20.50
   1  -2   1  414.66   19.20
   1  -2   1  385.86   20.30
   1  -2   1  383.46   20.10
   1  -2   1  379.76   19.40
  -1   2  -1  383.76   20.00
  -1   2  -1  387.36   20.40
  -1   2  -1  388.96   18.70
  -1   2  -1  403.96   19.10
  -1   2  -1  386.26   20.50
  -1   2  -1  378.26   20.80
  -1   2  -1  406.96   19.20
  -1   2  -1  377.96   19.40
  -1   2  -1  399.36   21.00
   1  -1   1   21.30    2.60
   1  -1   1   21.40    1.80
   1  -1   1   26.10    2.60
   1  -1   1   23.20    3.00
   1  -1   1   14.60    2.30
   1  -1   1   18.30    2.20
  -1   1  -1   21.10    2.40
  -1   1  -1   22.70    2.80
  -1   1  -1   18.00    2.10
  -1   1  -1   22.80    2.70
  -1   1  -1   18.40    1.60
  -1   1  -1   20.00    2.30
  -1   1  -1   19.90    2.90
  -1   1  -1   22.00    1.60
   1   0   1    0.10    0.50
   1   0   1    0.90    0.70
  -1   0  -1    0.20    0.70
  -1   0  -1   -0.10    0.50
  -1   0  -1   -0.10    0.50
  -1   0  -1    0.00    0.50
  -1   0  -1   -0.10    0.50
  -1   0  -1   -0.10    0.50
   1   1   1   21.30    2.80
   1   1   1   23.10    2.60
   1   1   1   24.80    3.40
   1   1   1   21.80    2.20
   1   1   1   21.00    2.30
   1   1   1   23.00    2.40
   1   1   1   18.30    2.20
  -1  -1  -1   17.90    2.10
  -1  -1  -1   17.50    2.20
  -1  -1  -1   24.50    2.60
  -1  -1  -1   19.70    3.10
  -1  -1  -1   18.30    2.20
  -1  -1  -1   20.30    2.50
  -1  -1  -1   17.80    2.60
   1   2   1  364.76   20.10
   1   2   1  380.76   21.30
   1   2   1  393.96   18.80
   1   2   1  370.36   19.50
   1   2   1  391.46   19.80
   1   2   1  369.16   19.10
   1   2   1  383.26   18.20
   1   2   1  380.56   18.90
   1   2   1  396.96   18.30
  -1  -2  -1  383.06   19.00
  -1  -2  -1  374.36   20.40
  -1  -2  -1  380.66   19.10
  -1  -2  -1  386.06   19.90
  -1  -2  -1  393.76   21.50
  -1  -2  -1  375.86   18.90
  -1  -2  -1  376.56   19.50
   1   3   1   68.39    4.50
   1   3   1   66.39    5.80
   1   3   1   69.99    7.00
   1   3   1   65.59    4.60
   1   3   1   69.19    4.80
   1   3   1   73.39    5.20
   1   3   1   76.49    8.90
   1   3   1   67.79    6.20
   1   3   1   74.09    4.90
  -1  -3  -1   61.39    8.10
  -1  -3  -1   67.79    6.00
  -1  -3  -1   73.79    7.70
  -1  -3  -1   73.29    5.00
  -1  -3  -1   78.09    5.00
  -1  -3  -1   64.19    5.80
  -1  -3  -1   73.79    5.20
   1   4   1   21.40    4.60
   1   4   1   15.20    2.70
   1   4   1    7.60    2.90
   1   4   1   11.10    4.00
   1   4   1   12.60    2.60
   1   4   1   12.40    2.40
   1   4   1   16.10    1.90
   1   4   1   16.70    2.90
   1   4   1   13.60    3.40
   1   4   1   13.00    3.70
  -1  -4  -1   20.30    2.80
  -1  -4  -1    9.80    2.40
  -1  -4  -1   13.80    3.70
  -1  -4  -1   13.90    2.40
  -1  -4  -1   15.60    3.90
  -1  -4  -1   18.60    5.10
  -1  -4  -1   14.00    3.70
   1   5   1  151.08   11.80
   1   5   1  146.59   11.50
   1   5   1  128.99   11.10
   1   5   1  145.79    9.60
   1   5   1  137.79   11.30
   1   5   1  152.68   13.50
   1   5   1  142.69    9.70
   1   5   1  149.49   11.50
   1   5   1  154.58   10.00
   1   5   1  153.08    9.10
  -1  -5  -1  151.08    9.50
  -1  -5  -1  139.19   11.20
  -1  -5  -1  145.79   11.70
  -1  -5  -1  133.49   11.20
  -1  -5  -1  144.99    9.20
  -1  -5  -1  143.79    9.00
  -1  -5  -1  149.99   13.70
  -1  -5  -1  145.69    8.90
   1   6   1    8.90    3.80
   1   6   1    7.50    2.60
   1   6   1    4.70    2.00
   1   6   1   12.40    2.90
   1   6   1    6.30    3.30
   1   6   1    5.90    2.40
   1   6   1    2.40    2.10
   1   6   1    4.80    3.10
   1   6   1    9.00    4.00
   1   6   1    6.50    3.40
   1   6   1   10.10    4.90
  -1  -6  -1    4.60    3.20
  -1  -6  -1    7.80    2.30
  -1  -6  -1    6.50    3.40
  -1  -6  -1    6.90    2.10
  -1  -6  -1    9.60    2.50
  -1  -6  -1    6.00    2.10
  -1  -6  -1    2.20    3.30
   1   7   1   78.39   11.00
   1   7   1   70.59   10.60
   1   7   1   64.89   10.00
   1   7   1   68.69   10.00
   1   7   1   72.99    7.90
   1   7   1   68.79    7.20
   1   7   1   82.89    9.20
   1   7   1   63.19   11.80
   1   7   1   75.39   10.40
   1   7   1   66.49    8.20
   1   7   1   67.69    5.80
  -1  -7  -1   58.59    9.40
  -1  -7  -1   69.69   10.30
  -1  -7  -1   62.49    6.60
  -1  -7  -1   67.69    5.60
  -1  -7  -1   82.59   13.50
  -1  -7  -1   55.09    6.50
  -1  -7  -1   79.69    6.70
   1   8   1    7.50    2.40
   1   8   1   10.00    3.00
   1   8   1   12.90    5.50
   1   8   1   13.10    5.20
   1   8   1   13.70    5.40
   1   8   1   12.20    5.70
   1   8   1    6.30    3.50
  -1  -8  -1    6.90    2.60
  -1  -8  -1    5.40    4.80
  -1  -8  -1    7.40    2.80
  -1  -8  -1    5.50    3.70
  -1  -8  -1    6.50    2.30
   1   9   1  104.39   14.40
   1   9   1  135.99   16.50
   1   9   1  110.29    7.60
   1   9   1  130.09   13.50
  -1  -9  -1  104.89    9.00
  -1  -9  -1  103.49    7.30
  -1  -9  -1   91.59   13.40
  -1  -9  -1   96.49   17.30
   1  10   1   93.49   14.60
   1  10   1   76.19   13.60
  -1 -10  -1   62.59    8.10
  -1 -10  -1   64.79   11.60
  -1 -10  -1   54.69   14.40
   1  11   1   -4.40    3.20
   1  11   1    7.70    6.50
  -1 -11  -1    0.50    2.30
  -1 -11  -1    3.10    6.00
   1  12   1   28.40    9.60
   1  12   1   35.40   13.60
  -1 -12  -1   42.10    6.90
  -1 -12  -1   43.70   13.70
   2 -12   1    3.90    3.00
  -2  12  -1    3.40    6.20
  -2  12  -1    0.80    5.30
   2 -11   1   30.90    6.10
  -2  11  -1   47.60   11.40
  -2  11  -1   31.50    9.60
  -2  11  -1   22.50    8.60
   2 -10   1    1.30    4.60
   2 -10   1    3.10    2.90
  -2  10  -1    9.00    5.20
  -2  10  -1   11.10    6.60
   2  -9   1    7.10    2.10
   2  -9   1   -2.40    3.30
   2  -9   1    7.50    3.20
   2  -9   1    8.20    2.30
  -2   9  -1   10.30    5.50
  -2   9  -1    2.20    4.70
  -2   9  -1    1.30    3.90
   2  -8   1   23.30    4.80
   2  -8   1   24.30    4.80
   2  -8   1   21.20    3.50
   2  -8   1   22.80    7.20
   2  -8   1   13.40    5.70
   2  -8   1   23.50    4.30
  -2   8  -1   14.30    5.80
  -2   8  -1   23.70    6.40
  -2   8  -1   19.30    6.10
  -2   8  -1   27.30    8.30
  -2   8  -1   25.80    4.80
  -2   8  -1   28.90    5.50
   2  -7   1   43.40    8.60
   2  -7   1   29.30    6.50
   2  -7   1   37.60    8.40
   2  -7   1   36.00    5.40
   2  -7   1   34.00    4.80
   2  -7   1   34.40    5.50
   2  -7   1   32.70    4.30
  -2   7  -1   32.40    5.40
  -2   7  -1   33.00    8.00
  -2   7  -1   36.30    7.20
  -2   7  -1   35.70    7.80
  -2   7  -1   52.19   10.30
  -2   7  -1   28.50    6.70
  -2   7  -1   31.80    5.20
  -2   7  -1   40.80    8.00
  -2   7  -1   45.40    6.50
  -2   7  -1   38.00    8.00
   2  -6   1    8.70    4.10
   2  -6   1    5.60    2.40
   2  -6   1   11.70    3.20
   2  -6   1   14.80    4.60
   2  -6   1   13.50    4.90
   2  -6   1   10.90    2.90
   2  -6   1   11.60    2.80
  -2   6  -1   19.30    5.90
  -2   6  -1   12.90    3.10
  -2   6  -1    7.30    3.40
  -2   6  -1   16.40    5.50
  -2   6  -1    8.80    4.10
  -2   6  -1   17.50    3.70
  -2   6  -1   10.70    3.10
  -2   6  -1   11.90    4.10
  -2   6  -1   11.00    3.10
  -2   6  -1   16.70    4.90
   2  -5   1  121.89   12.50
   2  -5   1   89.99    6.90
   2  -5   1   94.79    7.20
   2  -5   1   84.59    7.30
   2  -5   1   93.59    7.20
   2  -5   1   98.99   10.70
   2  -5   1   92.99    9.20
   2  -5   1   84.69    7.70
  -2   5  -1  108.29   11.10
  -2   5  -1   99.59    7.40
  -2   5  -1  103.09   12.10
  -2   5  -1  111.59   11.60
  -2   5  -1  106.09    7.80
  -2   5  -1   91.99    7.00
  -2   5  -1   83.49    6.70
  -2   5  -1   82.39   10.50
  -2   5  -1   79.69   10.80
  -2   5  -1   84.19    8.60
   2  -4   1   -0.30    1.40
   2  -4   1   -1.00    1.50
   2  -4   1    2.90    1.60
   2  -4   1   -1.40    1.30
   2  -4   1    6.00    2.80
   2  -4   1    1.20    1.40
   2  -4   1   -0.80    1.70
  -2   4  -1   -1.60    1.90
  -2   4  -1   -3.30    1.00
  -2   4  -1    0.10    1.00
  -2   4  -1    0.80    0.90
  -2   4  -1   -0.70    0.80
  -2   4  -1   -0.80    2.40
  -2   4  -1    1.00    1.30
  -2   4  -1   -0.60    1.60
  -2   4  -1    4.80    2.90
   2  -3   1   -1.50    1.20
   2  -3   1    2.10    1.70
   2  -3   1   -1.50    1.50
   2  -3   1    1.60    2.00
   2  -3   1   -2.00    1.30
   2  -3   1    1.20    1.40
   2  -3   1   -0.80    1.20
   2  -3   1    0.10    1.10
  -2   3  -1    1.10    1.10
  -2   3  -1    1.00    2.10
  -2   3  -1   -0.80    1.30
  -2   3  -1    0.60    1.20
  -2   3  -1   -1.00    0.70
  -2   3  -1    2.20    2.10
  -2   3  -1    0.00    0.70
  -2   3  -1   -0.70    0.80
   2  -2   1    2.20    0.90
   2  -2   1    5.20    2.20
   2  -2   1    2.80    1.90
   2  -2   1    0.60    1.30
   2  -2   1    3.40    1.90
   2  -2   1    1.30    1.20
   2  -2   1    2.80    2.20
  -2   2  -1    2.70    2.00
  -2   2  -1    0.40    1.60
  -2   2  -1    1.80    0.80
  -2   2  -1    1.70    1.80
  -2   2  -1    2.70    1.30
  -2   2  -1   -1.90    1.30
  -2   2  -1    6.10    1.90
  -2   2  -1   -0.10    1.50
  -2   2  -1    0.90    1.20
   2  -1   1  498.65   24.50
   2   0   1   -0.20    1.20
   2   0   1   -0.10    1.20
   2   0   1   -1.20    1.00
   2   0   1    1.40    1.40
   2   0   1    0.10    1.10
   2   0   1   -1.30    0.90
   2   0   1   -0.40    1.20
   2   0   1    0.30    1.10
  -2   0  -1   -0.70    1.50
  -2   0  -1   -0.90    1.10
  -2   0  -1    0.00    1.20
  -2   0  -1    0.20    1.30
  -2   0  -1    1.10    1.70
  -2   0  -1   -0.10    1.20
  -2   0  -1    1.40    1.30
  -2   0  -1   -0.30    1.00
   2   1   1 1551.74   70.29
   2   1   1 1402.56   69.49
   2   2   1    1.90    1.10
   2   2   1    1.20    1.40
   2   2   1    1.40    1.90
   2   2   1    1.10    1.80
   2   2   1    2.50    0.80
   2   2   1    4.90    1.90
   2   2   1    0.80    1.20
   2   2   1    3.80    2.10
  -2  -2  -1    3.70    1.50
  -2  -2  -1    1.30    1.50
  -2  -2  -1    3.50    1.80
  -2  -2  -1    1.80    1.20
  -2  -2  -1    3.30    1.70
  -2  -2  -1    3.10    0.80
  -2  -2  -1    0.80    1.80
  -2  -2  -1    1.10    2.00
   2   3   1   -0.20    1.00
   2   3   1    0.30    0.70
   2   3   1    0.50    1.30
   2   3   1   -0.20    1.10
   2   3   1    2.70    2.10
   2   3   1   -0.30    1.30
   2   3   1   -0.20    0.70
   2   3   1    1.10    1.20
  -2  -3  -1    1.40    1.80
  -2  -3  -1   -0.50    0.70
  -2  -3  -1    1.50    2.00
  -2  -3  -1   -0.40    1.00
  -2  -3  -1   -0.50    1.20
  -2  -3  -1    1.00    1.40
  -2  -3  -1    0.20    1.30
  -2  -3  -1    1.90    2.50
   2   4   1    2.60    2.60
   2   4   1   -1.60    0.90
   2   4   1   -0.10    1.30
   2   4   1   -0.60    0.80
   2   4   1   -0.30    1.70
   2   4   1   -0.10    1.70
   2   4   1   -0.10    1.30
   2   4   1    0.70    1.40
   2   4   1    0.70    1.00
  -2  -4  -1    1.70    1.70
  -2  -4  -1    0.70    1.60
  -2  -4  -1    1.10    2.40
  -2  -4  -1    0.90    1.70
  -2  -4  -1    1.70    1.30
  -2  -4  -1    1.20    1.70
  -2  -4  -1    4.90    3.10
   2   5   1   96.59    6.70
   2   5   1   90.39    7.50
   2   5   1   81.59    9.90
   2   5   1   92.09   12.50
   2   5   1   91.79    5.40
   2   5   1   84.39    6.50
   2   5   1   92.69   11.10
   2   5   1   98.29    8.50
   2   5   1   98.79   10.50
   2   5   1   98.49    6.60
  -2  -5  -1   81.29    6.70
  -2  -5  -1   91.29    7.40
  -2  -5  -1   83.69    6.80
  -2  -5  -1   82.59   12.20
  -2  -5  -1   90.89   10.20
  -2  -5  -1   98.89   10.20
  -2  -5  -1   97.29   11.60
   2   6   1    8.50    2.50
   2   6   1   17.40    3.40
   2   6   1   13.20    5.60
   2   6   1   16.10    3.30
   2   6   1   18.50    4.00
   2   6   1   13.20    4.40
   2   6   1   12.10    4.40
   2   6   1   14.10    4.50
   2   6   1   15.00    4.80
  -2  -6  -1   17.30    3.70
  -2  -6  -1   14.40    4.30
  -2  -6  -1   10.40    4.50
  -2  -6  -1    9.10    2.70
  -2  -6  -1   11.40    3.00
  -2  -6  -1   18.00    6.30
  -2  -6  -1   16.00    4.70
  -2  -6  -1   14.90    3.30
   2   7   1   41.60    5.00
   2   7   1   30.70    7.50
   2   7   1   35.70    7.90
   2   7   1   25.90    6.40
   2   7   1   39.80    6.30
   2   7   1   29.90    8.00
   2   7   1   21.20    6.00
   2   7   1   41.00    7.80
   2   7   1   32.40    5.50
   2   7   1   30.90    5.20
  -2  -7  -1   36.40    9.90
  -2  -7  -1   44.90    8.60
  -2  -7  -1   42.60    5.20
  -2  -7  -1   35.70    7.30
  -2  -7  -1   27.20    4.50
  -2  -7  -1   40.70    5.40
  -2  -7  -1   36.70    5.50
   2   8   1   17.10    6.40
   2   8   1   20.30    6.10
   2   8   1   25.90    4.10
   2   8   1   18.50    4.60
   2   8   1    9.90    4.50
   2   8   1   24.30    6.50
  -2  -8  -1   18.90    4.10
  -2  -8  -1   29.90    8.00
  -2  -8  -1   19.30    3.60
  -2  -8  -1   23.70    4.30
  -2  -8  -1   17.70    7.60
   2   9   1    2.40    4.10
   2   9   1    5.10    4.60
   2   9   1    7.10    2.40
  -2  -9  -1    8.10    6.10
  -2  -9  -1    1.60    2.30
  -2  -9  -1    6.00    2.40
  -2  -9  -1    2.90    3.80
   2  10   1    4.50    4.60
   2  10   1   12.90    6.40
  -2 -10  -1    3.50    1.60
  -2 -10  -1   11.30    7.20
  -2 -10  -1    6.00    3.30
  -2 -10  -1    2.80    7.50
   2  11   1   28.80    8.90
   2  11   1   28.50   11.80
   2  11   1   28.60   10.60
  -2 -11  -1   22.10   10.40
  -2 -11  -1   25.60    5.50
   2  12   1   -4.70    4.60
   2  12   1    1.10    4.00
  -2 -12  -1    0.40    2.70
  -2 -12  -1    7.30    7.40
   3 -11   1   62.29    9.10
  -3  11  -1   49.90   12.10
  -3  11  -1   69.59   14.00
  -3  11  -1   74.29   15.60
   3 -10   1    5.40    3.50
   3 -10   1    1.40    1.80
   3 -10   1   -3.40    3.00
  -3  10  -1   11.80    7.60
  -3  10  -1    4.90    5.20
  -3  10  -1    0.30    3.90
   3  -9   1   16.10    3.50
   3  -9   1   13.50    6.60
   3  -9   1    8.60    3.90
   3  -9   1   20.20    7.50
  -3   9  -1   14.60    6.20
  -3   9  -1    3.80    5.10
  -3   9  -1   29.70    8.30
   3  -8   1   71.09   12.10
   3  -8   1   89.59   10.30
   3  -8   1   71.69    8.30
   3  -8   1   96.99    7.80
   3  -8   1   97.19   14.50
  -3   8  -1   78.19   12.30
  -3   8  -1  104.39   14.20
  -3   8  -1  101.09   10.70
  -3   8  -1  103.99   15.30
   3  -7   1    3.90    3.80
   3  -7   1    2.70    3.40
   3  -7   1    0.50    3.00
   3  -7   1    3.50    2.50
   3  -7   1    3.90    2.60
   3  -7   1    1.20    2.20
   3  -7   1    6.40    2.70
   3  -7   1    2.00    2.10
  -3   7  -1    1.30    1.40
  -3   7  -1    4.40    2.60
  -3   7  -1    4.50    3.70
  -3   7  -1    0.30    2.00
  -3   7  -1    0.80    2.50
  -3   7  -1    1.80    2.10
  -3   7  -1   -0.10    3.20
   3  -6   1   65.99    9.40
   3  -6   1   55.09    7.00
   3  -6   1   43.30    6.10
   3  -6   1   55.69    6.60
   3  -6   1   65.39    7.40
   3  -6   1   55.79    9.10
   3  -6   1   42.00    6.60
   3  -6   1   40.50    8.10
  -3   6  -1   44.90    5.00
  -3   6  -1   41.20    8.10
  -3   6  -1   46.50    8.30
  -3   6  -1   49.80    3.60
  -3   6  -1   59.49    8.80
  -3   6  -1   61.29    7.40
  -3   6  -1   56.09    5.60
  -3   6  -1   50.19    6.50
  -3   6  -1   55.39    9.90
  -3   6  -1   58.89    9.20
  -3   6  -1   45.30    8.60
   3  -5   1  335.57   21.60
   3  -5   1  321.27   19.30
   3  -5   1  345.27   19.40
   3  -5   1  333.37   20.80
   3  -5   1  347.87   21.40
   3  -5   1  335.47   18.80
   3  -5   1  345.57   19.40
  -3   5  -1  322.17   21.60
  -3   5  -1  306.87   18.80
  -3   5  -1  335.77   17.50
  -3   5  -1  311.37   16.70
  -3   5  -1  307.07   22.00
  -3   5  -1  293.17   19.90
  -3   5  -1  339.87   17.20
  -3   5  -1  359.16   23.00
  -3   5  -1  322.77   21.40
   3  -4   1   -2.10    1.60
   3  -4   1    3.60    2.40
   3  -4   1    2.30    2.20
   3  -4   1    3.00    2.60
   3  -4   1    0.40    1.80
   3  -4   1    2.60    1.90
   3  -4   1    2.60    1.90
  -3   4  -1    1.70    2.50
  -3   4  -1    2.30    1.10
  -3   4  -1    0.80    1.40
  -3   4  -1    3.40    1.90
  -3   4  -1    3.70    2.30
  -3   4  -1    7.10    3.60
  -3   4  -1    1.20    2.40
  -3   4  -1    1.00    2.50
  -3   4  -1    1.40    0.80
   3  -3   1    4.00    2.90
   3  -3   1    5.00    2.70
   3  -3   1    9.60    3.30
   3  -3   1    5.70    1.20
   3  -3   1    8.30    2.40
   3  -3   1    6.70    3.10
   3  -3   1    5.80    2.30
   3  -3   1    9.40    2.90
  -3   3  -1    6.00    2.20
  -3   3  -1    9.40    3.50
  -3   3  -1    9.60    3.40
  -3   3  -1    3.50    2.00
  -3   3  -1    1.50    1.90
  -3   3  -1    7.90    3.70
  -3   3  -1    9.90    1.40
  -3   3  -1   -0.40    1.90
  -3   3  -1    2.80    2.20
  -3   3  -1    9.40    1.40
   3  -2   1   65.59    7.60
   3  -2   1   59.69    3.90
   3  -2   1   50.49    6.60
   3  -2   1   60.79    4.80
   3  -2   1   65.39    6.40
   3  -2   1   56.89    6.80
  -3   2  -1   68.29    6.80
  -3   2  -1   67.69    7.80
  -3   2  -1   58.09    5.20
  -3   2  -1   52.09    6.30
  -3   2  -1   68.79    7.00
  -3   2  -1   45.10    6.10
  -3   2  -1   56.89    6.90
  -3   2  -1   69.29    7.70
  -3   2  -1   60.69    4.00
   3  -1   1  886.81   42.90
   3  -1   1  896.81   42.90
   3  -1   1  896.51   42.00
   3  -1   1  810.32   42.40
   3  -1   1  831.12   43.00
   3  -1   1  818.32   42.80
   3  -1   1  821.82   41.10
   3  -1   1  899.71   43.20
  -3   1  -1  875.11   41.50
  -3   1  -1  882.81   42.80
  -3   1  -1  880.91   43.10
  -3   1  -1  861.61   42.90
  -3   1  -1  869.41   43.20
  -3   1  -1  915.61   43.30
  -3   1  -1  837.52   42.70
  -3   1  -1  829.82   41.70
   3   0   1    2.20    1.70
   3   0   1   -1.20    1.30
   3   0   1    1.70    1.70
   3   0   1   -0.40    1.10
   3   0   1    2.20    1.80
   3   0   1    0.40    1.60
   3   0   1    2.70    1.80
   3   0   1    1.10    1.50
   3   0   1    2.60    1.70
  -3   0  -1   -1.40    1.30
  -3   0  -1   -0.20    1.40
  -3   0  -1   -0.40    1.40
  -3   0  -1   -0.20    1.40
  -3   0  -1    0.40    1.90
  -3   0  -1    2.10    1.70
  -3   0  -1    1.30    1.40
  -3   0  -1   -1.30    1.30
   3   1   1  877.41   43.00
   3   1   1  870.21   42.90
   3   1   1  859.91   40.80
   3   1   1  844.32   42.60
   3   1   1  859.11   41.30
   3   1   1  870.71   42.30
   3   1   1  798.52   42.40
   3   1   1  841.62   43.70
   3   1   1  862.41   43.60
  -3  -1  -1  856.21   42.80
  -3  -1  -1  882.11   42.20
  -3  -1  -1  837.12   42.70
  -3  -1  -1  860.41   42.90
  -3  -1  -1  855.21   41.30
  -3  -1  -1  840.62   40.70
  -3  -1  -1  920.91   43.40
  -3  -1  -1  869.81   43.70
   3   2   1   51.89    6.10
   3   2   1   47.20    6.60
   3   2   1   61.19    8.10
   3   2   1   60.89    4.30
   3   2   1   73.29    5.80
   3   2   1   59.19    4.20
   3   2   1   62.69    5.60
   3   2   1   74.89    7.40
   3   2   1   55.39    8.20
  -3  -2  -1   65.99    6.80
  -3  -2  -1   69.59    7.10
  -3  -2  -1   72.29    5.90
  -3  -2  -1   59.09    4.20
  -3  -2  -1   62.19    4.40
  -3  -2  -1   54.19    7.80
  -3  -2  -1   74.29    7.50
  -3  -2  -1   63.39    7.70
   3   3   1    4.40    1.90
   3   3   1    4.70    2.30
   3   3   1    9.10    3.80
   3   3   1    5.00    1.30
   3   3   1    7.60    2.00
   3   3   1    8.20    2.50
   3   3   1    6.70    2.80
   3   3   1    4.30    2.10
  -3  -3  -1    8.00    1.40
  -3  -3  -1   14.40    4.20
  -3  -3  -1   11.30    3.00
  -3  -3  -1    6.00    2.70
  -3  -3  -1    9.10    2.20
  -3  -3  -1    6.90    3.70
  -3  -3  -1    6.60    2.60
  -3  -3  -1    6.40    2.50
   3   4   1   -0.40    1.10
   3   4   1    0.60    0.80
   3   4   1    1.20    0.90
   3   4   1    7.50    2.90
   3   4   1    0.60    1.70
   3   4   1    0.70    1.50
   3   4   1    1.90    2.90
   3   4   1    0.70    2.40
  -3  -4  -1   -1.30    1.80
  -3  -4  -1   -0.20    1.60
  -3  -4  -1    1.60    2.10
  -3  -4  -1    2.40    3.10
  -3  -4  -1    0.30    0.90
  -3  -4  -1    1.80    1.90
  -3  -4  -1    3.60    2.30
  -3  -4  -1    3.60    2.20
   3   5   1  314.67   16.80
   3   5   1  335.67   19.30
   3   5   1  330.57   23.90
   3   5   1  315.37   16.80
   3   5   1  304.27   18.20
   3   5   1  332.17   19.60
   3   5   1  329.17   20.30
   3   5   1  324.87   21.80
   3   5   1  328.87   17.30
  -3  -5  -1  329.47   18.80
  -3  -5  -1  336.47   19.60
  -3  -5  -1  331.77   22.30
  -3  -5  -1  337.57   19.10
  -3  -5  -1  328.97   19.40
  -3  -5  -1  317.17   20.50
  -3  -5  -1  331.87   24.30
   3   6   1   44.50    9.90
   3   6   1   65.69    9.60
   3   6   1   47.80    3.50
   3   6   1   58.79    7.80
   3   6   1   56.79    8.90
   3   6   1   65.19    8.20
   3   6   1   62.09    5.00
   3   6   1   47.30    5.90
   3   6   1   50.39    8.80
   3   6   1   52.39    3.50
   3   6   1   74.49    9.10
   3   6   1   55.89    4.80
  -3  -6  -1   60.59    8.70
  -3  -6  -1   40.30    9.40
  -3  -6  -1   59.39   10.10
  -3  -6  -1   47.10    6.30
  -3  -6  -1   46.10    6.20
  -3  -6  -1   50.99    7.70
  -3  -6  -1   51.59    7.10
   3   7   1    3.20    2.20
   3   7   1   -0.30    2.10
   3   7   1    6.30    3.80
   3   7   1    0.00    2.50
   3   7   1    7.30    3.30
   3   7   1    5.30    3.70
   3   7   1    7.10    4.50
   3   7   1    3.60    2.00
  -3  -7  -1   -1.00    1.70
  -3  -7  -1    3.80    2.60
  -3  -7  -1    0.10    1.80
  -3  -7  -1    3.70    3.20
  -3  -7  -1    3.80    3.60
  -3  -7  -1    1.30    2.20
  -3  -7  -1   -1.50    3.30
   3   8   1   97.69   13.20
   3   8   1   94.29   12.50
   3   8   1   93.49    7.80
  -3  -8  -1  106.79    9.00
  -3  -8  -1   99.29   17.20
  -3  -8  -1   81.29    9.60
  -3  -8  -1   95.69   14.10
  -3  -8  -1  100.29    8.40
   3   9   1   16.20    3.60
   3   9   1   22.80    7.20
   3   9   1   14.60    5.60
  -3  -9  -1   18.60    4.50
  -3  -9  -1   12.10    7.40
  -3  -9  -1   13.50    6.30
  -3  -9  -1   16.70    4.00
   3  10   1   -0.70    3.60
   3  10   1    0.90    5.60
   3  10   1    2.80    1.80
  -3 -10  -1   -3.30    1.60
  -3 -10  -1    1.00    1.70
  -3 -10  -1    3.20    4.80
  -3 -10  -1    2.70    5.60
   3  11   1   49.10   11.20
   3  11   1   47.60   15.00
  -3 -11  -1   46.90   13.50
  -3 -11  -1   63.39    8.80
  -3 -11  -1   47.80   11.90
  -4  11  -1   20.40   14.70
  -4  11  -1   26.30   10.00
   4 -10   1   35.20    7.50
   4 -10   1   36.60   10.00
  -4  10  -1   25.70    9.00
  -4  10  -1   30.20   10.10
  -4  10  -1   17.20    7.20
   4  -9   1   41.90    6.10
   4  -9   1   22.70    7.60
   4  -9   1   31.80    6.90
  -4   9  -1   23.10    7.30
  -4   9  -1   17.60    7.80
  -4   9  -1   39.30    9.60
   4  -8   1   18.50    5.30
   4  -8   1   14.20    6.30
   4  -8   1   13.90    4.00
   4  -8   1   11.80    5.30
  -4   8  -1   25.40    7.80
  -4   8  -1   20.20    7.20
  -4   8  -1   13.90    4.60
   4  -7   1   49.30    9.50
   4  -7   1   34.60    6.70
   4  -7   1   56.59    7.50
   4  -7   1   41.70    6.50
   4  -7   1   46.80    9.10
   4  -7   1   47.40    7.30
  -4   7  -1   38.80    3.30
  -4   7  -1   33.00    8.60
  -4   7  -1   55.49   10.80
  -4   7  -1   46.80    7.20
  -4   7  -1   36.10    8.10
  -4   7  -1   40.50    6.60
   4  -6   1   66.09    8.10
   4  -6   1   42.40    7.50
   4  -6   1   55.19    7.50
   4  -6   1   49.00    7.40
   4  -6   1   51.99    9.00
   4  -6   1   41.80    8.20
   4  -6   1   53.69    6.90
   4  -6   1   46.30    7.80
  -4   6  -1   44.60    3.10
  -4   6  -1   47.20    3.20
  -4   6  -1   37.30    8.60
  -4   6  -1   43.60    5.10
  -4   6  -1   41.70    6.50
  -4   6  -1   65.59    9.80
  -4   6  -1   36.80    7.90
  -4   6  -1   43.30    9.20
  -4   6  -1   58.59   10.00
   4  -5   1    2.90    2.50
   4  -5   1    4.00    3.00
   4  -5   1    4.40    2.70
   4  -5   1    2.60    3.00
   4  -5   1    2.70    2.40
   4  -5   1    5.70    2.50
   4  -5   1    9.70    4.10
  -4   5  -1    3.10    3.00
  -4   5  -1   -0.60    2.40
  -4   5  -1    6.90    3.70
  -4   5  -1    2.00    3.10
  -4   5  -1    2.80    1.90
  -4   5  -1    5.90    3.50
   4  -4   1   51.99    6.80
   4  -4   1   42.00    6.70
   4  -4   1   62.59    8.60
   4  -4   1   48.70    6.90
   4  -4   1   49.10    6.30
   4  -4   1   57.89    8.60
   4  -4   1   51.49    7.90
  -4   4  -1   38.20    5.60
  -4   4  -1   49.00    6.70
  -4   4  -1   43.60    7.40
  -4   4  -1   46.10    8.00
  -4   4  -1   56.89    9.30
  -4   4  -1   50.59    8.40
   4  -3   1   10.70    3.60
   4  -3   1    8.30    2.70
   4  -3   1    9.10    2.80
   4  -3   1    9.70    1.50
   4  -3   1    6.20    3.40
   4  -3   1    6.40    4.90
  -4   3  -1    3.90    3.50
  -4   3  -1   10.10    3.10
  -4   3  -1   12.30    3.40
  -4   3  -1   10.50    3.70
  -4   3  -1   10.30    1.70
  -4   3  -1    9.50    3.20
  -4   3  -1   14.90    4.00
  -4   3  -1    3.30    2.70
  -4   3  -1   15.60    4.00
   4  -2   1   60.79    7.70
   4  -2   1   39.20    6.00
   4  -2   1   52.99    4.20
   4  -2   1   49.10    6.80
   4  -2   1   57.19    6.90
   4  -2   1   65.49    8.00
   4  -2   1   50.59    6.90
   4  -2   1   55.79    7.10
  -4   2  -1   47.80    7.10
  -4   2  -1   72.69    8.30
  -4   2  -1   56.29    5.30
  -4   2  -1   58.79    7.50
  -4   2  -1   53.69    7.20
  -4   2  -1   54.19    7.20
  -4   2  -1   51.59    6.90
  -4   2  -1   59.49    4.50
  -4   2  -1   59.89    7.10
   4  -1   1  808.92   39.70
   4  -1   1  829.82   40.80
   4  -1   1  775.42   38.70
   4  -1   1  844.82   41.20
   4  -1   1  738.93   40.60
   4  -1   1  779.32   40.10
   4  -1   1  757.02   40.10
   4  -1   1  790.42   40.50
  -4   1  -1  817.92   41.80
  -4   1  -1  771.02   40.80
  -4   1  -1  773.42   40.50
  -4   1  -1  758.22   40.40
  -4   1  -1  772.02   39.00
  -4   1  -1  810.72   39.70
  -4   1  -1  813.42   41.20
  -4   1  -1  786.72   40.00
   4   0   1    3.70    2.70
   4   0   1    0.80    1.60
   4   0   1   -1.60    1.20
   4   0   1   -0.90    1.40
   4   0   1   -2.80    1.40
   4   0   1    2.00    2.00
   4   0   1   -0.80    1.30
   4   0   1   -0.20    1.20
   4   0   1   -0.80    1.30
  -4   0  -1    0.90    1.90
  -4   0  -1    1.40    2.30
  -4   0  -1   -0.40    1.50
  -4   0  -1    1.90    1.40
  -4   0  -1    2.30    1.80
  -4   0  -1   -2.80    1.80
  -4   0  -1    0.20    1.70
  -4   0  -1    1.50    2.00
   4   1   1  806.52   38.90
   4   1   1  741.83   41.00
   4   1   1  754.22   41.40
   4   1   1  808.62   40.00
   4   1   1  776.52   40.50
   4   1   1  761.02   40.20
   4   1   1  802.52   38.10
   4   1   1  779.82   40.30
   4   1   1  800.12   40.60
  -4  -1  -1  770.82   39.60
  -4  -1  -1  785.02   40.80
  -4  -1  -1  788.02   37.90
  -4  -1  -1  836.72   40.90
  -4  -1  -1  753.92   38.80
  -4  -1  -1  791.22   40.80
  -4  -1  -1  810.82   40.80
   4   2   1   53.59    6.60
   4   2   1   49.80    7.40
   4   2   1   64.49    9.30
   4   2   1   61.49    4.40
   4   2   1   79.29    9.70
   4   2   1   55.59    7.00
   4   2   1   61.09    4.80
   4   2   1   63.09    7.00
   4   2   1   87.39    8.90
  -4  -2  -1   48.60    6.70
  -4  -2  -1   61.39    7.80
  -4  -2  -1   64.19    7.00
  -4  -2  -1   55.19    8.20
  -4  -2  -1   47.20    7.40
  -4  -2  -1   53.79    4.20
  -4  -2  -1   60.19    7.60
  -4  -2  -1   47.30    4.50
   4   3   1    9.40    1.90
   4   3   1    8.10    4.30
   4   3   1   13.60    2.30
   4   3   1    6.60    3.40
   4   3   1    5.50    3.70
   4   3   1   15.20    3.90
   4   3   1   10.00    3.20
   4   3   1    9.60    2.80
   4   3   1   12.40    3.60
  -4  -3  -1    9.90    3.20
  -4  -3  -1   10.40    2.00
  -4  -3  -1   18.00    4.20
  -4  -3  -1    7.90    2.90
  -4  -3  -1   10.20    4.40
  -4  -3  -1    1.20    2.80
  -4  -3  -1   14.40    2.40
  -4  -3  -1   13.10    3.70
   4   4   1   50.19    8.60
   4   4   1   49.10    7.20
   4   4   1   59.99   10.90
   4   4   1   48.40    7.10
   4   4   1   42.90    3.60
   4   4   1   47.90    9.20
   4   4   1   40.80    5.90
   4   4   1   53.59    6.20
   4   4   1   44.60    5.10
  -4  -4  -1   51.49    7.10
  -4  -4  -1   46.10    6.70
  -4  -4  -1   51.79    3.60
  -4  -4  -1   63.19   10.70
  -4  -4  -1   53.09    7.00
  -4  -4  -1   64.59    9.80
  -4  -4  -1   44.10    5.30
  -4  -4  -1   54.19    7.30
   4   5   1    2.20    2.40
   4   5   1    5.20    4.00
   4   5   1    3.50    1.20
   4   5   1    4.90    2.20
   4   5   1    6.00    1.60
   4   5   1    6.50    3.10
   4   5   1    2.70    1.70
   4   5   1    5.90    3.20
   4   5   1    2.70    3.70
   4   5   1    6.10    2.70
  -4  -5  -1    3.40    3.60
  -4  -5  -1    9.00    3.50
  -4  -5  -1    3.80    2.40
  -4  -5  -1    2.80    2.20
  -4  -5  -1   12.00    4.00
  -4  -5  -1    4.90    2.80
  -4  -5  -1    2.00    3.40
   4   6   1   58.39   10.70
   4   6   1   50.09    6.80
   4   6   1   48.00    4.10
   4   6   1   50.69    4.00
   4   6   1   44.00    7.80
   4   6   1   46.50    5.00
   4   6   1   39.20    6.70
   4   6   1   46.20    6.50
   4   6   1   61.39    7.80
   4   6   1   26.80    8.20
  -4  -6  -1   41.00    8.80
  -4  -6  -1   60.79   12.30
  -4  -6  -1   43.70    6.70
  -4  -6  -1   48.70    7.60
  -4  -6  -1   49.70    7.20
  -4  -6  -1   50.69    7.40
   4   7   1   28.00    4.90
   4   7   1   46.70    9.20
   4   7   1   50.89    7.70
   4   7   1   44.20   11.50
   4   7   1   49.00    9.50
   4   7   1   41.60    8.10
   4   7   1   33.10    6.60
  -4  -7  -1   47.10   11.60
  -4  -7  -1   43.30    7.10
  -4  -7  -1   41.30    6.40
  -4  -7  -1   40.90    6.60
  -4  -7  -1   36.80    7.60
  -4  -7  -1   35.50    8.70
   4   8   1   24.80    9.70
   4   8   1   19.30    5.70
   4   8   1   24.80    6.70
   4   8   1   18.40    4.10
  -4  -8  -1   13.20    4.10
  -4  -8  -1   21.80    8.80
  -4  -8  -1   12.80    6.30
  -4  -8  -1   20.60    5.50
  -4  -8  -1   14.50    4.30
   4   9   1   31.70    5.10
   4   9   1   11.30    7.60
   4   9   1   42.80    9.50
  -4  -9  -1   38.50   11.40
  -4  -9  -1   31.60    6.20
  -4  -9  -1   37.40    9.90
  -4  -9  -1   30.40    5.50
   4  10   1   23.30   10.50
   4  10   1   33.10    8.40
  -4 -10  -1   17.90   10.00
  -4 -10  -1   17.00    5.00
  -4 -10  -1   43.00   11.00
   4  11   1   24.90    9.00
   4  11   1   30.60   14.70
  -4 -11  -1   49.90   12.20
  -4 -11  -1   21.10   12.10
   5 -11   1    1.20    5.80
   5 -11   1    4.60    4.00
  -5  11  -1   -4.60    3.70
  -5  11  -1    1.30    5.00
  -5  11  -1    2.70    5.30
   5 -10   1   73.79   14.30
   5 -10   1   98.79   13.60
  -5  10  -1   80.69   15.30
  -5  10  -1   70.69   14.20
  -5  10  -1  109.29   18.60
   5  -9   1    4.00    4.50
   5  -9   1    3.10    3.90
  -5   9  -1    7.00    5.80
  -5   9  -1    6.20    5.70
  -5   9  -1    9.50    6.00
   5  -8   1   14.10    6.10
   5  -8   1   14.30    5.60
   5  -8   1   11.20    4.30
  -5   8  -1   16.20    6.70
  -5   8  -1    3.30    5.00
  -5   8  -1    8.70    3.90
   5  -7   1   38.10    7.70
   5  -7   1   34.90    7.70
   5  -7   1   53.39   10.20
   5  -7   1   36.50    6.90
  -5   7  -1   36.30    6.90
  -5   7  -1   32.00    8.30
  -5   7  -1   43.50   10.30
   5  -6   1   -0.70    2.00
   5  -6   1    2.30    3.10
   5  -6   1    1.60    3.20
   5  -6   1   -0.50    2.60
   5  -6   1   -2.20    2.20
   5  -6   1    2.20    2.60
  -5   6  -1    0.80    3.70
  -5   6  -1   -1.80    2.60
  -5   6  -1    0.10    2.00
  -5   6  -1    1.70    2.50
  -5   6  -1   -2.40    2.10
   5  -5   1  111.69    9.80
   5  -5   1  105.79    9.60
   5  -5   1  110.09   12.20
   5  -5   1  144.39   13.90
   5  -5   1  101.79   13.10
   5  -5   1  116.79   13.80
  -5   5  -1  115.49   12.10
  -5   5  -1  108.39   13.40
  -5   5  -1  119.59    9.70
  -5   5  -1  130.29   14.80
  -5   5  -1  146.59   16.50
  -5   5  -1  105.99   13.90
   5  -4   1   45.50    8.30
   5  -4   1   64.99    8.00
   5  -4   1   62.89    6.50
   5  -4   1   83.99   11.20
   5  -4   1   68.59    9.10
  -5   4  -1   68.99    8.70
  -5   4  -1   70.99    9.00
  -5   4  -1   68.59   10.30
  -5   4  -1   62.39    8.20
  -5   4  -1   99.79   12.00
  -5   4  -1   75.29   10.90
  -5   4  -1   65.29   10.00
   5  -3   1   76.69   10.10
   5  -3   1   66.99    4.60
   5  -3   1   89.89   10.90
   5  -3   1   56.09    8.20
   5  -3   1   77.49    8.80
   5  -3   1   61.59    8.90
   5  -3   1   75.49    6.60
  -5   3  -1   59.69    6.30
  -5   3  -1   73.09    9.80
  -5   3  -1   74.29    9.60
  -5   3  -1   75.09   10.00
  -5   3  -1   59.69    4.80
  -5   3  -1   87.89   10.70
  -5   3  -1   85.09   10.30
  -5   3  -1   75.79   10.30
  -5   3  -1   75.69    9.10
   5  -2   1  366.86   22.00
   5  -2   1  371.96   21.80
   5  -2   1  338.97   21.60
   5  -2   1  330.07   21.50
   5  -2   1  341.87   21.40
   5  -2   1  344.37   18.40
   5  -2   1  336.47   20.60
  -5   2  -1  355.36   21.50
  -5   2  -1  377.06   22.00
  -5   2  -1  349.67   21.90
  -5   2  -1  328.37   19.70
  -5   2  -1  310.27   21.40
  -5   2  -1  326.57   21.10
  -5   2  -1  362.16   18.90
  -5   2  -1  362.86   21.80
  -5   2  -1  367.66   23.20
   5  -1   1  145.19   10.60
   5  -1   1  121.59   10.90
   5  -1   1  138.79   10.60
   5  -1   1  138.19    9.40
   5  -1   1  146.09   11.50
   5  -1   1  137.39   10.80
   5  -1   1  136.69   10.30
   5  -1   1  141.09   10.80
  -5   1  -1  132.89   10.90
  -5   1  -1  127.09    9.60
  -5   1  -1  135.19   10.20
  -5   1  -1  122.69    9.90
  -5   1  -1  137.09   11.30
  -5   1  -1  134.39   10.70
  -5   1  -1  122.19   10.10
  -5   1  -1  124.99   11.10
   5   0   1    0.00    1.90
   5   0   1    0.30    1.80
   5   0   1   -0.30    2.30
   5   0   1   -0.40    1.80
   5   0   1   -1.30    1.70
   5   0   1    0.00    1.50
   5   0   1    1.70    2.10
   5   0   1    0.00    1.80
   5   0   1   -1.70    1.50
  -5   0  -1    1.30    2.30
  -5   0  -1   -0.50    1.90
  -5   0  -1    0.30    2.00
  -5   0  -1   -1.00    1.40
  -5   0  -1    3.90    2.90
  -5   0  -1   -0.10    2.10
  -5   0  -1   -1.00    1.80
  -5   0  -1   -0.10    1.90
   5   1   1  146.39    9.80
   5   1   1  119.39   10.40
   5   1   1  135.19   12.80
   5   1   1  126.29   10.40
   5   1   1  124.09    8.60
   5   1   1  141.09   11.00
   5   1   1  140.29   11.30
   5   1   1  142.79   10.90
   5   1   1  131.69   11.60
  -5  -1  -1  134.29   11.30
  -5  -1  -1  149.39   11.40
  -5  -1  -1  134.19   10.20
  -5  -1  -1  128.69    9.60
  -5  -1  -1  126.69   11.10
  -5  -1  -1  134.09    8.50
   5   2   1  336.47   22.50
   5   2   1  344.07   21.50
   5   2   1  380.06   23.80
   5   2   1  318.27   20.00
   5   2   1  335.07   20.80
   5   2   1  363.96   18.80
   5   2   1  328.47   17.50
   5   2   1  309.67   20.60
   5   2   1  345.97   20.60
  -5  -2  -1  337.07   21.30
  -5  -2  -1  347.07   20.20
  -5  -2  -1  297.37   21.30
  -5  -2  -1  301.77   20.60
  -5  -2  -1  346.27   18.70
  -5  -2  -1  352.56   17.40
  -5  -2  -1  332.07   21.10
   5   3   1   71.49   11.00
   5   3   1   79.09    8.90
   5   3   1   62.89    9.30
   5   3   1   75.69   11.50
   5   3   1   78.39    9.50
   5   3   1   91.99    9.50
   5   3   1   68.09    8.40
   5   3   1   73.89    5.10
   5   3   1   60.59    5.30
  -5  -3  -1   68.59    8.80
  -5  -3  -1   75.39    9.20
  -5  -3  -1   71.29    8.50
  -5  -3  -1   54.69    4.70
  -5  -3  -1   67.89    5.40
  -5  -3  -1   72.09   10.30
  -5  -3  -1   61.89   10.10
  -5  -3  -1   78.89    9.50
   5   4   1   72.49    9.10
   5   4   1   56.89    7.10
   5   4   1   58.69    7.70
   5   4   1   57.09    4.90
   5   4   1   55.69    4.60
   5   4   1   82.49   13.20
   5   4   1   56.39   10.30
   5   4   1   75.39    9.60
   5   4   1   61.89    9.60
  -5  -4  -1   64.99    8.50
  -5  -4  -1   67.19    9.00
  -5  -4  -1   63.49   11.40
  -5  -4  -1   59.39    8.80
  -5  -4  -1   84.99   11.80
  -5  -4  -1   55.09    4.40
  -5  -4  -1   72.89    5.40
  -5  -4  -1   59.29    8.30
   5   5   1   93.99    6.20
   5   5   1   86.99   11.00
   5   5   1  107.39   15.30
   5   5   1   97.89   15.50
   5   5   1  115.29   14.70
   5   5   1   99.89    8.50
   5   5   1  104.79   10.80
   5   5   1  105.49    7.80
   5   5   1   87.49   11.00
  -5  -5  -1   86.59   14.10
  -5  -5  -1  125.59   12.30
  -5  -5  -1  108.79    8.00
  -5  -5  -1  126.79   12.90
  -5  -5  -1  101.69    6.10
  -5  -5  -1  108.09   14.10
  -5  -5  -1  109.59   11.70
  -5  -5  -1  134.69   13.30
   5   6   1    2.20    2.50
   5   6   1   -0.70    2.00
   5   6   1    1.40    1.00
   5   6   1   -1.90    3.50
   5   6   1   -1.70    1.80
   5   6   1    1.60    2.50
   5   6   1   -0.30    2.30
  -5  -6  -1   -0.30    3.80
  -5  -6  -1    3.50    3.00
  -5  -6  -1   -0.40    2.60
  -5  -6  -1   -1.90    1.70
  -5  -6  -1    4.50    4.40
  -5  -6  -1    0.10    2.80
   5   7   1   44.50    6.70
   5   7   1   38.20    7.50
   5   7   1   40.20    6.40
   5   7   1   23.30    9.00
   5   7   1   41.70    8.40
  -5  -7  -1   40.50   10.90
  -5  -7  -1   33.70    6.70
  -5  -7  -1   31.80    8.70
  -5  -7  -1   53.49    8.20
  -5  -7  -1   32.90    7.00
   5   8   1   11.80    5.20
   5   8   1   19.70    9.20
  -5  -8  -1   20.70    5.90
  -5  -8  -1   24.60    5.70
  -5  -8  -1    5.90    5.60
  -5  -8  -1   19.10    7.50
  -5  -8  -1   13.50    4.70
   5   9   1    6.40    6.90
   5   9   1    7.30    3.50
   5   9   1    1.50    4.10
  -5  -9  -1   16.60    8.10
  -5  -9  -1    4.20    4.70
  -5  -9  -1    1.20    2.70
   5  10   1   94.49   15.00
   5  10   1  105.79   22.50
  -5 -10  -1  108.29   17.80
  -5 -10  -1   99.89   20.70
  -5 -10  -1   85.19   11.80
   5  11   1   -7.20    5.40
   5  11   1    2.50    4.70
  -5 -11  -1   -4.40    3.90
  -5 -11  -1   -3.70    2.10
  -5 -11  -1   -0.50    4.70
   6 -10   1   98.39   15.20
   6 -10   1   55.89   12.90
  -6  10  -1  115.79   20.20
  -6  10  -1   90.69   16.10
  -6  10  -1   90.39   16.00
   6  -9   1    6.40    5.30
   6  -9   1   -1.10    3.40
  -6   9  -1   -1.10    4.20
  -6   9  -1   -0.60    4.40
   6  -8   1   13.70    5.30
   6  -8   1    2.50    3.90
   6  -8   1    3.00    3.60
  -6   8  -1    5.00    5.20
  -6   8  -1    4.80    3.80
  -6   8  -1    9.10    6.30
   6  -7   1  211.48   21.90
   6  -7   1  186.38   16.40
  -6   7  -1  172.58   14.80
  -6   7  -1  142.89   19.50
  -6   7  -1  173.88   20.10
   6  -6   1  159.38   19.30
   6  -6   1  244.18   18.80
   6  -6   1  187.78   15.20
   6  -6   1  216.38   17.10
   6  -6   1  238.28   16.40
  -6   6  -1  259.57   17.60
  -6   6  -1  237.58   19.70
  -6   6  -1  181.58   21.10
   6  -5   1  168.18   18.80
   6  -5   1  185.58   13.70
   6  -5   1  200.58   16.00
   6  -5   1  236.08   18.00
   6  -5   1  209.38   14.80
  -6   5  -1  202.98   17.60
  -6   5  -1  178.08   14.10
  -6   5  -1  181.18   14.90
  -6   5  -1  203.68   17.70
  -6   5  -1  182.98   19.70
  -6   5  -1  179.48   20.60
   6  -4   1    3.70    3.40
   6  -4   1    6.10    3.00
   6  -4   1   10.90    3.40
   6  -4   1    8.90    4.10
   6  -4   1    7.00    3.90
  -6   4  -1   15.50    5.20
  -6   4  -1   10.50    4.10
  -6   4  -1    5.90    2.80
  -6   4  -1    5.00    4.70
  -6   4  -1    5.50    3.60
  -6   4  -1    9.20    4.00
  -6   4  -1    5.10    4.10
   6  -3   1    8.60    3.80
   6  -3   1    9.10    4.20
   6  -3   1   23.10    6.20
   6  -3   1    6.50    3.50
   6  -3   1    8.00    4.30
   6  -3   1    6.50    2.90
   6  -3   1    7.00    3.00
   6  -3   1   11.70    2.30
  -6   3  -1    4.70    3.30
  -6   3  -1   12.10    3.60
  -6   3  -1    4.50    3.40
  -6   3  -1    6.00    3.70
  -6   3  -1    8.40    3.70
  -6   3  -1   14.40    4.70
  -6   3  -1   13.10    4.90
  -6   3  -1   13.30    2.70
  -6   3  -1   15.30    5.40
   6  -2   1    0.90    1.40
   6  -2   1    0.80    2.00
   6  -2   1   -1.10    2.60
   6  -2   1    5.00    3.20
   6  -2   1   -2.20    1.70
   6  -2   1   -1.40    1.50
   6  -2   1   -2.00    2.00
  -6   2  -1   -2.30    1.20
  -6   2  -1    0.90    2.60
  -6   2  -1   -2.50    2.10
  -6   2  -1    0.50    1.90
  -6   2  -1   -4.20    1.40
  -6   2  -1   -0.30    2.10
  -6   2  -1    0.50    2.80
  -6   2  -1    0.40    2.30
   6  -1   1   25.80    5.10
   6  -1   1   33.30    6.20
   6  -1   1   18.70    5.10
   6  -1   1   38.40    6.50
   6  -1   1   25.10    5.70
   6  -1   1   23.40    5.80
   6  -1   1   27.50    5.50
   6  -1   1   22.00    5.20
  -6   1  -1   28.30    5.10
  -6   1  -1   29.00    6.20
  -6   1  -1   20.00    5.20
  -6   1  -1   32.00    5.50
  -6   1  -1   29.50    6.20
  -6   1  -1   22.70    5.80
  -6   1  -1   30.50    6.20
  -6   1  -1   26.60    5.40
  -6   1  -1   22.10    4.80
   6   0   1   -0.40    1.50
   6   0   1   -1.30    2.00
   6   0   1    1.90    2.90
   6   0   1   -0.10    1.80
   6   0   1    2.20    2.10
   6   0   1    1.40    2.30
   6   0   1    0.60    2.40
   6   0   1   -1.90    1.50
   6   0   1    1.10    1.90
  -6   0  -1    4.80    2.70
  -6   0  -1   -0.40    2.00
  -6   0  -1    1.60    2.50
  -6   0  -1   -0.30    1.50
  -6   0  -1   -5.10    2.00
  -6   0  -1   -3.60    1.40
  -6   0  -1    2.30    2.60
  -6   0  -1   -0.20    2.40
   6   1   1   28.00    6.30
   6   1   1   25.70    4.00
   6   1   1   25.70    4.80
   6   1   1   23.70    5.20
   6   1   1   19.80    5.20
   6   1   1   23.90    5.50
   6   1   1   33.40    6.20
   6   1   1   12.10    4.50
   6   1   1   22.50    5.10
  -6  -1  -1   13.60    4.80
  -6  -1  -1   15.40    4.80
  -6  -1  -1   30.40    5.40
  -6  -1  -1   26.20    5.30
  -6  -1  -1   30.40    6.50
  -6  -1  -1   21.00    3.60
  -6  -1  -1   20.20    5.60
   6   2   1    0.00    2.30
   6   2   1    0.50    2.00
   6   2   1   -1.70    2.20
   6   2   1   -0.80    1.90
   6   2   1    1.10    2.70
   6   2   1   -3.40    1.60
   6   2   1    1.20    1.30
   6   2   1   -1.50    1.50
   6   2   1   -3.60    1.20
  -6  -2  -1   -1.40    1.30
  -6  -2  -1    1.10    2.50
  -6  -2  -1   -1.30    2.40
  -6  -2  -1    0.20    1.70
  -6  -2  -1    0.30    1.10
  -6  -2  -1    0.40    2.30
  -6  -2  -1   -0.70    2.10
   6   3   1   16.10    5.00
   6   3   1   10.30    5.00
   6   3   1    7.50    3.70
   6   3   1   12.10    5.20
   6   3   1    5.50    3.90
   6   3   1   13.50    4.20
   6   3   1    7.00    3.30
   6   3   1    8.40    2.50
   6   3   1    8.10    1.90
  -6  -3  -1    5.50    2.80
  -6  -3  -1   12.00    4.20
  -6  -3  -1   10.10    1.90
  -6  -3  -1   16.10    5.80
  -6  -3  -1   10.00    4.10
  -6  -3  -1    6.70    2.30
   6   4   1   15.60    5.10
   6   4   1    4.70    3.00
   6   4   1    4.90    3.30
   6   4   1    8.20    2.00
   6   4   1    4.60    3.50
   6   4   1    5.80    4.70
   6   4   1   -0.40    3.40
   6   4   1    7.10    2.20
   6   4   1   14.80    5.80
  -6  -4  -1   10.60    2.40
  -6  -4  -1    4.70    3.20
  -6  -4  -1   -1.00    3.50
  -6  -4  -1    5.10    4.30
  -6  -4  -1   12.40    4.60
  -6  -4  -1    7.70    3.60
  -6  -4  -1    7.20    1.80
   6   5   1  210.18   15.30
   6   5   1  206.78   15.80
   6   5   1  202.98   19.70
   6   5   1  186.58   11.60
   6   5   1  196.38   20.00
  -6  -5  -1  207.28   18.60
  -6  -5  -1  188.88   15.90
  -6  -5  -1  210.78   15.70
  -6  -5  -1  195.58   10.80
  -6  -5  -1  203.98   19.60
  -6  -5  -1  198.38   15.80
  -6  -5  -1  205.58   16.00
   6   6   1  218.58   17.00
   6   6   1  204.18   15.40
   6   6   1  218.48   16.90
   6   6   1  253.57   23.50
  -6  -6  -1  169.58   15.60
  -6  -6  -1  205.08   16.30
  -6  -6  -1  212.58   21.20
  -6  -6  -1  209.98   16.50
  -6  -6  -1  198.48   22.60
  -6  -6  -1  211.58   16.90
   6   7   1  164.58   23.70
   6   7   1  179.58   14.20
   6   7   1  199.78   16.50
  -6  -7  -1  183.28   19.50
  -6  -7  -1  180.88   15.70
  -6  -7  -1  196.88   22.70
  -6  -7  -1  199.08   25.90
  -6  -7  -1  172.08   15.20
   6   8   1    3.50    3.30
   6   8   1    8.50    5.20
   6   8   1    0.60    5.50
  -6  -8  -1    5.10    4.30
  -6  -8  -1   -1.10    4.40
  -6  -8  -1   25.30    9.00
  -6  -8  -1   16.00    5.60
  -6  -8  -1    7.50    4.20
   6   9   1    1.10    6.50
   6   9   1   -2.50    3.40
  -6  -9  -1    6.10    8.00
  -6  -9  -1    1.90    3.30
  -6  -9  -1   -0.90    4.70
   6  10   1   83.39   20.20
   6  10   1  109.89   16.00
  -6 -10  -1  112.99   18.60
  -6 -10  -1   78.99   12.40
  -6 -10  -1   89.59   19.50
   7 -10   1    0.50    4.30
   7 -10   1   -2.10    3.50
  -7  10  -1   -3.10    3.80
  -7  10  -1    8.90    8.00
  -7  10  -1    0.00    6.90
   7  -9   1   35.20   10.50
   7  -9   1   16.20    6.90
  -7   9  -1    3.30    5.60
  -7   9  -1    5.90    6.30
   7  -8   1   10.60    6.50
   7  -8   1   25.60    7.30
  -7   8  -1   29.10    9.60
  -7   8  -1    8.60    6.10
  -7   8  -1   15.70    5.90
   7  -7   1   37.60    9.00
   7  -7   1   38.60    8.60
   7  -7   1   27.10    8.50
  -7   7  -1   36.30   10.20
  -7   7  -1   30.00    7.20
  -7   7  -1   44.90   10.90
   7  -6   1   26.30    7.50
   7  -6   1   11.70    6.30
   7  -6   1   20.70    6.60
   7  -6   1   20.90    6.40
  -7   6  -1    9.50    5.40
  -7   6  -1   33.50    7.80
  -7   6  -1   14.90    6.30
   7  -5   1   12.30    5.50
   7  -5   1    6.20    3.70
   7  -5   1    8.80    4.80
  -7   5  -1    9.40    5.30
  -7   5  -1    0.00    3.90
  -7   5  -1    3.70    3.50
   7  -4   1   13.90    6.00
   7  -4   1    7.70    3.10
   7  -4   1    5.20    3.30
  -7   4  -1    9.70    5.10
  -7   4  -1    6.90    1.70
  -7   4  -1   12.10    4.70
  -7   4  -1    9.70    5.40
  -7   4  -1    7.30    4.60
   7  -3   1   49.90    7.60
   7  -3   1   43.80    8.30
   7  -3   1   51.99    5.60
   7  -3   1   44.20    8.90
   7  -3   1   47.40    8.70
   7  -3   1   54.69    8.50
   7  -3   1   53.99    9.60
  -7   3  -1   42.30    8.60
  -7   3  -1   53.19    9.10
  -7   3  -1   43.90    8.30
  -7   3  -1   58.19    9.40
  -7   3  -1   55.39    9.40
  -7   3  -1   49.70    7.50
  -7   3  -1   40.60    8.20
  -7   3  -1   47.20    8.80
  -7   3  -1   51.99    5.90
   7  -2   1    9.40    3.80
   7  -2   1    8.00    3.80
   7  -2   1    8.10    3.00
   7  -2   1    2.90    3.30
   7  -2   1    9.30    4.50
   7  -2   1    0.60    3.20
   7  -2   1    3.90    3.00
  -7   2  -1    7.20    3.80
  -7   2  -1    5.20    4.00
  -7   2  -1    4.90    4.00
  -7   2  -1    3.50    3.10
  -7   2  -1    4.30    2.50
  -7   2  -1   13.10    4.90
  -7   2  -1    5.10    3.20
  -7   2  -1    7.40    3.10
   7  -1   1  118.69   10.70
   7  -1   1  124.39   11.20
   7  -1   1  126.09   13.60
   7  -1   1  106.69    9.40
   7  -1   1  102.19   13.10
   7  -1   1  127.39   10.60
   7  -1   1  100.99   13.00
   7  -1   1  129.19   13.50
  -7   1  -1  123.99   10.40
  -7   1  -1  127.99   13.60
  -7   1  -1   82.69   11.90
  -7   1  -1  129.99   14.70
  -7   1  -1   93.19   10.70
  -7   1  -1  110.79   13.20
  -7   1  -1  121.19   13.40
  -7   1  -1   99.79   10.30
  -7   1  -1  121.89   10.50
   7   0   1   -1.50    1.70
   7   0   1   -0.80    1.90
   7   0   1    0.20    1.60
   7   0   1    0.90    2.50
   7   0   1   -2.00    1.70
   7   0   1    1.60    3.30
   7   0   1    1.60    2.80
   7   0   1   -3.60    1.30
  -7   0  -1   -1.10    1.40
  -7   0  -1    0.30    2.20
  -7   0  -1    0.60    2.80
  -7   0  -1    1.80    2.90
  -7   0  -1   -2.60    2.30
  -7   0  -1   -1.60    1.70
  -7   0  -1    0.30    2.20
   7   1   1  123.69   12.50
   7   1   1  128.19    9.10
   7   1   1  114.09   12.80
   7   1   1  128.39   12.40
   7   1   1  107.89   13.40
   7   1   1  121.09   13.10
   7   1   1  110.49   13.10
   7   1   1  136.99   10.60
   7   1   1   76.49   11.90
  -7  -1  -1  112.59    8.50
  -7  -1  -1  138.09   15.30
  -7  -1  -1  105.79   15.10
  -7  -1  -1  129.99   14.20
  -7  -1  -1  131.79   14.30
  -7  -1  -1  118.79   12.30
  -7  -1  -1  128.79    9.10
  -7  -1  -1  106.49   11.80
   7   2   1    8.40    2.30
   7   2   1   -0.20    2.10
   7   2   1   11.20    5.30
   7   2   1    3.10    3.30
   7   2   1    4.90    3.40
   7   2   1    9.90    4.60
   7   2   1   11.10    4.10
   7   2   1    6.00    2.80
   7   2   1    2.30    3.30
  -7  -2  -1    9.10    4.50
  -7  -2  -1    5.40    3.00
  -7  -2  -1    3.80    3.40
  -7  -2  -1    3.70    3.60
  -7  -2  -1    3.80    2.80
  -7  -2  -1   -0.10    3.20
  -7  -2  -1    6.50    1.90
   7   3   1   51.09    9.00
   7   3   1   50.69   12.00
   7   3   1   64.29   10.10
   7   3   1   52.19    4.10
   7   3   1   52.99    8.40
   7   3   1   59.99    8.80
   7   3   1   37.30    9.60
   7   3   1   50.99    6.60
  -7  -3  -1   51.59    9.30
  -7  -3  -1   48.60    3.80
  -7  -3  -1   58.39    8.70
  -7  -3  -1   45.90    9.40
  -7  -3  -1   55.49    6.80
  -7  -3  -1   43.30    8.60
  -7  -3  -1   45.10    8.50
   7   4   1   12.40    4.60
   7   4   1    5.50    1.90
   7   4   1    6.60    3.80
   7   4   1    3.60    3.30
   7   4   1    7.30    5.40
   7   4   1    2.30    4.20
  -7  -4  -1    7.00    4.50
  -7  -4  -1    4.10    4.40
  -7  -4  -1    5.50    3.40
  -7  -4  -1    6.60    2.30
  -7  -4  -1   15.70    5.50
  -7  -4  -1   15.10    6.30
   7   5   1   14.60    7.10
   7   5   1   13.10    5.10
   7   5   1    5.50    4.10
   7   5   1    2.80    3.20
  -7  -5  -1   21.20    6.90
  -7  -5  -1   12.20    5.20
  -7  -5  -1   10.50    4.90
  -7  -5  -1    9.50    4.10
  -7  -5  -1    7.00    4.70
   7   6   1   24.10    6.10
   7   6   1   14.00    5.60
  -7  -6  -1   19.80    6.40
  -7  -6  -1   15.20    5.60
  -7  -6  -1   13.20    7.00
   7   7   1   22.60   10.30
   7   7   1   45.10    8.10
   7   7   1   60.39   10.60
  -7  -7  -1   30.70    7.40
  -7  -7  -1   33.50    8.20
  -7  -7  -1   42.60   11.50
  -7  -7  -1   48.00    9.40
   7   8   1   17.70    6.70
   7   8   1   20.50   10.30
  -7  -8  -1   26.00    7.60
  -7  -8  -1   14.00    7.20
  -7  -8  -1   18.50    6.20
   7   9   1   31.90    9.30
   7   9   1   10.40    9.20
  -7  -9  -1    2.50    6.00
  -7  -9  -1   12.70    5.70
   7  10   1    1.90    4.80
   7  10   1    3.40    7.70
  -7 -10  -1   -1.00    2.90
  -7 -10  -1   -3.00    4.30
   8  -9   1   57.19   20.40
   8  -8   1    6.00    5.30
   8  -8   1   32.20    9.30
  -8   8  -1   27.20    9.80
  -8   8  -1    3.40    5.90
   8  -7   1   17.90    7.70
   8  -7   1   46.90   11.10
  -8   7  -1   54.79   12.80
  -8   7  -1   60.29   12.70
  -8   7  -1   42.80   10.80
   8  -6   1  148.89   19.30
   8  -6   1  173.08   20.50
   8  -6   1  160.28   18.50
  -8   6  -1  156.78   20.30
  -8   6  -1  142.09   19.60
  -8   6  -1  168.58   17.90
   8  -5   1   21.50    7.00
   8  -5   1    6.80    5.20
  -8   5  -1   10.20    6.10
  -8   5  -1   10.70    6.40
  -8   5  -1    7.30    4.60
   8  -4   1    0.80    4.30
  -8   4  -1   -2.60    2.70
  -8   4  -1   -2.30    2.90
  -8   4  -1   -1.90    3.00
   8  -3   1    5.40    6.80
   8  -3   1   15.80    5.70
  -8   3  -1   16.30    5.80
  -8   3  -1   16.90    5.50
  -8   3  -1    7.80    5.40
  -8   3  -1    9.80    4.90
  -8   3  -1   14.10    3.50
   8  -2   1   11.80    5.00
   8  -2   1    1.20    4.00
   8  -2   1    7.20    4.00
   8  -2   1   15.50    5.70
  -8   2  -1   10.70    4.90
  -8   2  -1    8.30    3.40
  -8   2  -1    8.20    4.10
  -8   2  -1    7.70    4.60
  -8   2  -1    8.40    3.80
  -8   2  -1    6.70    4.20
  -8   2  -1    2.10    4.30
  -8   2  -1    3.80    3.40
  -8   2  -1    5.10    4.80
   8  -1   1   11.10    4.40
   8  -1   1   14.70    5.40
   8  -1   1   24.10    7.00
   8  -1   1   12.40    5.70
   8  -1   1   26.90    6.80
   8  -1   1   16.00    5.20
   8  -1   1    9.30    5.10
   8  -1   1   15.10    4.50
   8  -1   1   18.00    5.90
  -8   1  -1    4.20    4.10
  -8   1  -1   17.80    4.90
  -8   1  -1   24.40    5.50
  -8   1  -1   15.50    6.00
  -8   1  -1   22.20    6.70
  -8   1  -1   17.90    5.50
  -8   1  -1   25.60    6.60
  -8   1  -1    7.00    3.70
  -8   1  -1   17.20    5.50
   8   0   1   -0.20    2.10
   8   0   1    3.90    3.40
   8   0   1    1.30    3.00
   8   0   1    2.00    3.80
   8   0   1    1.40    3.00
   8   0   1    3.00    3.60
   8   0   1    0.20    2.30
   8   0   1   -2.80    2.10
   8   0   1   -0.30    2.60
  -8   0  -1   -3.00    1.40
  -8   0  -1   -1.00    1.80
  -8   0  -1   -1.50    2.50
  -8   0  -1   -3.00    2.00
  -8   0  -1    2.50    3.90
  -8   0  -1   -3.10    1.80
  -8   0  -1   -2.80    2.00
  -8   0  -1    3.00    4.30
   8   1   1   13.40    5.30
   8   1   1   11.20    4.90
   8   1   1   18.30    6.60
   8   1   1   21.60    4.30
   8   1   1   15.90    5.50
   8   1   1   24.10    5.60
   8   1   1    9.90    5.00
   8   1   1   17.60    5.90
  -8  -1  -1   23.10    5.60
  -8  -1  -1   31.60    7.80
  -8  -1  -1   28.30    7.40
  -8  -1  -1    9.50    5.40
  -8  -1  -1   23.50    7.10
  -8  -1  -1   24.20    5.70
  -8  -1  -1   19.50    4.10
   8   2   1    7.30    2.40
   8   2   1   10.50    4.90
   8   2   1    4.40    4.30
   8   2   1   13.70    4.90
   8   2   1    7.20    3.30
   8   2   1    9.60    4.60
   8   2   1    3.40    4.70
   8   2   1    6.30    5.00
  -8  -2  -1    1.80    3.90
  -8  -2  -1    5.10    4.40
  -8  -2  -1    7.30    2.40
  -8  -2  -1    1.90    4.00
  -8  -2  -1    7.70    4.90
  -8  -2  -1    5.70    3.40
  -8  -2  -1    9.40    3.80
   8   3   1    7.20    4.20
   8   3   1   10.10    6.00
   8   3   1   15.00    6.20
   8   3   1   12.40    5.40
  -8  -3  -1   34.90    8.10
  -8  -3  -1   16.60    6.40
  -8  -3  -1   14.80    5.80
  -8  -3  -1   16.40    4.20
  -8  -3  -1   10.80    4.20
  -8  -3  -1   13.30    5.80
   8   4   1    0.60    4.00
   8   4   1    0.70    3.20
   8   4   1    2.90    5.00
  -8  -4  -1   -2.70    2.10
  -8  -4  -1    0.60    3.50
  -8  -4  -1   -0.20    3.90
  -8  -4  -1    1.10    3.90
  -8  -4  -1   -2.70    2.40
   8   5   1    5.80    4.40
   8   5   1    1.80    4.80
   8   5   1   11.60    5.20
  -8  -5  -1   11.70    6.10
  -8  -5  -1   19.40    6.80
  -8  -5  -1   17.00    6.80
  -8  -5  -1   25.50    7.40
   8   6   1  163.38   18.00
   8   6   1  171.58   25.20
   8   6   1  161.88   17.00
  -8  -6  -1  189.88   20.50
  -8  -6  -1  165.68   21.80
  -8  -6  -1  177.88   19.50
  -8  -6  -1  184.48   19.40
   8   7   1   42.80    9.80
   8   7   1   21.70    9.80
   8   7   1   55.09   10.20
  -8  -7  -1   43.70    9.60
  -8  -7  -1   38.40    8.90
  -8  -7  -1   70.39   14.10
   8   8   1   28.60   12.70
   8   8   1   28.10    8.30
  -8  -8  -1   36.20   11.20
  -8  -8  -1   21.90    8.00
  -8  -8  -1   29.30    8.30
   8   9   1   25.80    8.20
   9  -9   1   41.30   11.30
   9  -9   1   18.30    9.00
  -9   9  -1   34.20   11.90
  -9   9  -1   42.70   13.90
   9  -8   1    1.70    6.10
   9  -8   1    8.90    6.80
  -9   8  -1   13.50    7.70
   9  -7   1    9.60    6.50
   9  -7   1    3.50    5.10
  -9   7  -1    4.40    5.50
  -9   7  -1   -5.90    4.70
  -9   7  -1   -5.90    3.40
   9  -6   1   24.10    8.50
   9  -6   1   29.30   10.10
   9  -6   1   26.70    9.80
  -9   6  -1   13.80    6.60
  -9   6  -1   19.50    8.40
  -9   6  -1   12.20    6.20
   9  -5   1   13.10    6.40
   9  -5   1   28.50    8.50
  -9   5  -1   19.00    7.50
  -9   5  -1   13.10    7.50
  -9   5  -1   27.00    8.80
   9  -4   1  183.48   21.00
  -9   4  -1  240.98   19.90
  -9   4  -1  179.48   21.70
   9  -3   1   -2.30    3.10
  -9   3  -1   -1.10    2.70
  -9   3  -1   -0.30    3.40
  -9   3  -1   -3.70    2.50
   9  -2   1  128.09   16.00
  -9   2  -1  146.79   18.00
  -9   2  -1  165.88   12.80
  -9   2  -1  141.09   15.90
  -9   2  -1  120.89   16.40
   9  -1   1   -1.30    2.80
   9  -1   1    3.60    4.70
   9  -1   1    0.10    2.80
   9  -1   1   10.10    7.40
  -9   1  -1    3.20    3.30
  -9   1  -1    0.10    3.80
  -9   1  -1    4.00    3.30
  -9   1  -1    5.40    5.10
  -9   1  -1   -1.70    2.90
  -9   1  -1    1.50    3.80
   9   0   1    1.20    3.70
   9   0   1   -3.80    2.10
   9   0   1    0.90    2.90
   9   0   1    1.60    3.60
   9   0   1    1.00    3.50
  -9   0  -1   -4.70    2.00
  -9   0  -1   -1.80    2.40
  -9   0  -1    1.20    4.20
  -9   0  -1   -1.80    2.40
  -9   0  -1    0.40    2.80
  -9   0  -1    0.50    2.20
   9   1   1   -3.80    2.90
   9   1   1    4.50    3.60
   9   1   1   11.50    5.60
   9   1   1    0.90    3.70
   9   1   1    4.70    5.60
   9   1   1    2.80    4.10
   9   1   1    5.60    4.50
  -9  -1  -1    8.20    5.70
  -9  -1  -1    1.20    3.50
  -9  -1  -1    5.60    4.30
  -9  -1  -1   -0.40    3.30
  -9  -1  -1    2.40    3.90
   9   2   1  162.18   20.40
   9   2   1  164.48   20.30
   9   2   1  140.49   17.00
   9   2   1  148.19   17.60
  -9  -2  -1  163.38   13.50
  -9  -2  -1  188.88   20.70
  -9  -2  -1  129.79   17.50
  -9  -2  -1  145.29   17.70
  -9  -2  -1  161.28   18.60
   9   3   1   -0.30    2.90
   9   3   1    2.50    4.80
   9   3   1   -2.90    3.30
  -9  -3  -1    1.90    3.70
  -9  -3  -1    0.30    3.80
  -9  -3  -1   -4.20    2.80
   9   4   1  229.58   23.30
   9   4   1  240.78   19.40
   9   4   1  192.08   21.00
  -9  -4  -1  246.78   26.20
  -9  -4  -1  240.58   20.70
  -9  -4  -1  248.58   20.90
  -9  -4  -1  191.18   22.40
   9   5   1   18.70    8.80
   9   5   1    7.80    7.60
   9   5   1   21.40    7.60
  -9  -5  -1   21.20    7.80
  -9  -5  -1    6.70    5.30
  -9  -5  -1   14.70    7.00
  -9  -5  -1   29.30    8.90
   9   6   1    8.50    5.50
   9   6   1   24.50   10.70
   9   6   1   31.30    8.70
  -9  -6  -1   22.30    9.10
  -9  -6  -1   11.90    6.70
  -9  -6  -1   20.10    7.70
   9   7   1    0.80    5.40
   9   7   1    5.60    4.50
  -9  -7  -1   -0.60    4.30
  -9  -7  -1   11.50    6.10
  -9  -7  -1    0.20    4.60
   9   8   1   20.80   11.00
   9   8   1   13.10    7.10
  -9  -8  -1   19.60    7.70
   9   9   1   16.80   10.30
   9   9   1   17.50   10.60
  -9  -9  -1   26.70    8.60
  -9  -9  -1   22.10   10.10
  10  -8   1    1.40    5.30
  10  -8   1   11.00    8.20
 -10   8  -1   10.90    7.80
 -10   8  -1    4.20    7.50
  10  -7   1   33.90   10.60
  10  -7   1   43.10   13.30
 -10   7  -1   21.70    8.70
 -10   7  -1   28.40   10.50
  10  -6   1   23.50    9.10
  10  -6   1    8.30    6.30
 -10   6  -1   25.80    9.60
 -10   6  -1   19.10    7.80
 -10   6  -1   12.00    7.30
  10  -5   1   11.00    6.60
  10  -5   1   -0.90    3.90
  10  -5   1   15.80    7.50
 -10   5  -1   12.80    7.60
 -10   5  -1    0.70    3.90
 -10   5  -1   23.00    8.00
  10  -4   1   25.10    8.80
  10  -4   1   42.20   10.60
 -10   4  -1   32.00    9.10
 -10   4  -1   29.30    9.60
 -10   4  -1   28.20    9.00
  10  -3   1   52.39   11.60
 -10   3  -1   55.99   11.80
 -10   3  -1   39.10   10.10
 -10   3  -1   44.20    9.70
  10  -2   1    4.50    4.80
 -10   2  -1   -0.90    2.60
 -10   2  -1    0.10    3.90
 -10   1  -1    0.60    2.90
 -10   1  -1    0.10    3.60
 -10   1  -1    1.10    3.50
  10   0   1    5.60    4.80
  10   0   1   -2.40    3.20
 -10   0  -1   -1.90    4.10
 -10   0  -1    0.10    3.70
 -10   0  -1    1.10    3.80
 -10   0  -1   12.50    5.60
  10   1   1    5.40    5.70
  10   1   1    1.50    4.00
  10   1   1    1.00    3.80
 -10  -1  -1   -2.20    2.90
 -10  -1  -1   15.60    6.90
 -10  -1  -1   -4.30    2.50
 -10  -1  -1    3.90    4.90
 -10  -1  -1    0.60    3.30
  10   2   1   -1.90    3.30
  10   2   1    0.20    4.30
  10   2   1   -3.60    3.40
 -10  -2  -1   -6.60    2.00
 -10  -2  -1   -3.50    3.30
 -10  -2  -1   -0.90    3.80
 -10  -2  -1    8.70    5.90
  10   3   1   42.00   11.30
  10   3   1   45.60   10.00
 -10  -3  -1   43.00   10.60
 -10  -3  -1   39.70   10.80
 -10  -3  -1   38.90   10.20
 -10  -3  -1   33.60    9.90
  10   4   1   31.30   10.10
  10   4   1   50.39   13.50
  10   4   1   31.80    8.40
 -10  -4  -1   56.79   12.30
 -10  -4  -1   36.00   10.40
 -10  -4  -1   27.20    9.20
 -10  -4  -1   33.00   10.30
  10   5   1   -2.00    4.80
  10   5   1    0.00    3.90
  10   5   1    9.90    7.80
 -10  -5  -1   14.30    7.10
 -10  -5  -1    7.50    6.00
 -10  -5  -1   11.30    6.70
  10   6   1    8.50    6.10
  10   6   1   14.00    9.30
 -10  -6  -1    7.20    5.60
 -10  -6  -1   12.00    7.30
 -10  -6  -1   16.10    8.20
  10   7   1   35.30    9.60
  10   7   1   34.50   13.10
 -10  -7  -1   16.80    8.00
 -10  -7  -1   53.59   11.90
  10   8   1   -4.20    5.10
 -10  -8  -1   -4.40    3.80
 -10  -8  -1   -3.80    3.50
  11  -6   1    4.70    6.00
 -11   6  -1    2.80    5.80
 -11   6  -1    7.90    7.50
 -11   6  -1    8.70    6.50
  11  -5   1    3.60    5.40
  11  -5   1   -0.90    5.90
 -11   5  -1    0.40    5.00
 -11   5  -1    2.80    5.50
 -11   5  -1   -0.30    4.50
  11  -4   1  107.39   17.80
  11  -4   1  139.89   21.20
  11  -4   1   78.09   15.10
 -11   4  -1   85.49   15.70
 -11   4  -1  114.49   18.00
  11  -3   1   -2.80    3.70
 -11   3  -1    6.70    6.30
 -11   3  -1   -4.80    4.00
  11  -2   1   10.70    6.20
 -11   2  -1    7.10    5.20
 -11   2  -1    7.50    5.90
  11  -1   1   37.00    9.60
 -11   1  -1   34.10    9.20
 -11   1  -1   20.50    8.10
  11   0   1   -2.80    2.80
 -11   0  -1    4.20    4.40
 -11   0  -1   -6.10    2.70
 -11   0  -1    6.00    5.80
  11   1   1   11.90    5.80
 -11  -1  -1   47.00   12.10
 -11  -1  -1   25.20    8.90
  11   2   1    3.00    5.40
  11   2   1    6.30    6.40
 -11  -2  -1   11.70    6.50
 -11  -2  -1    0.60    4.40
 -11  -2  -1    8.10    5.80
  11   3   1   -1.20    3.80
  11   3   1   -2.60    4.60
  11   3   1    4.90    6.40
 -11  -3  -1    3.20    4.70
 -11  -3  -1    5.70    5.50
 -11  -3  -1    2.20    5.40
 -11  -3  -1   -2.00    4.20
  11   4   1  118.79   16.60
  11   4   1   88.39   15.40
  11   4   1  111.09   20.30
 -11  -4  -1  132.79   19.50
 -11  -4  -1  109.09   17.70
 -11  -4  -1  137.19   20.50
  11   5   1    1.00    5.10
  11   5   1    8.00    7.50
 -11  -5  -1    0.60    4.60
 -11  -5  -1    8.60    7.30
 -11  -5  -1   -0.30    4.90
  11   6   1    2.70    6.00
  11   6   1    4.70    6.70
 -11  -6  -1    8.40    7.70
 -11  -6  -1   11.10    6.60
 -11  -6  -1    1.70    5.00
  12  -5   1   17.20    8.50
 -12   5  -1   14.70    8.40
  12  -4   1   12.10    7.60
 -12   4  -1   23.90    9.10
 -12   4  -1   20.00    9.10
  12  -3   1   27.60    9.50
 -12   3  -1   40.40   11.60
 -12   3  -1   18.50    8.40
  12  -2   1    5.60    5.90
 -12   2  -1    2.90    5.10
 -12   2  -1    2.10    5.50
  12  -1   1    0.40    4.50
 -12   1  -1    0.80    5.50
 -12   1  -1    4.40    5.70
  12   0   1   -8.00    2.10
 -12   0  -1   -1.80    4.40
  12   1   1    3.50    4.60
 -12  -1  -1    6.60    5.80
  12   2   1    3.60    5.40
 -12  -2  -1    5.00    6.20
 -12  -2  -1    7.40    6.30
  12   3   1   21.50    8.00
 -12  -3  -1   23.90    9.00
 -12  -3  -1   28.20   10.40
  12   4   1   14.30    7.20
 -12  -4  -1   17.80    8.30
 -12  -4  -1   29.40   10.60
  12   5   1   19.00   10.50
 -12  -5  -1   17.50    8.20
 -12  -5  -1   22.40   10.30
 -12  -5  -1   24.20    9.80
 -13   2  -1   -4.20    4.10
 -13   2  -1   -3.30    3.70
  13  -1   1   -0.50    4.30
 -13   1  -1    7.00    7.50
  13   0   1    2.70    5.60
 -13   0  -1   -2.00    5.20
  13   1   1    5.20    5.70
 -13  -1  -1    4.70    6.30
  13   2   1    0.30    4.80
 -13  -2  -1    4.60    5.90
 -13  -2   2   10.40    8.20
 -13  -1   2   -0.80    5.40
 -13   0   2   -6.70    5.40
 -13   1   2   16.30    9.00
  13  -1  -2    6.90    6.70
 -13   2   2    9.10    7.70
 -13   2   2    6.10    6.70
  13  -2  -2   13.40    7.20
 -12  -5   2   18.10    8.70
 -12  -5   2   41.70   12.00
 -12  -5   2   18.70    9.30
  12   5  -2   19.20   11.10
 -12  -4   2    1.70    6.80
 -12  -4   2    3.90    7.00
 -12  -4   2   16.80    7.90
  12   4  -2   10.80    8.30
 -12  -3   2   22.60   10.10
 -12  -3   2   29.70   16.80
 -12  -3   2   49.40   13.70
  12   3  -2   26.30   11.40
 -12  -2   2   15.70    9.20
 -12  -2   2   28.90    8.70
  12   2  -2   18.00    8.00
 -12  -1   2   10.60    7.70
  12   1  -2   26.80    8.70
 -12   0   2   -7.40    3.50
 -12   0   2    3.40    5.00
  12   0  -2    1.30    4.40
 -12   1   2   15.00    8.20
 -12   1   2   27.50    8.80
  12  -1  -2   20.00    7.90
 -12   2   2   11.00    7.50
 -12   2   2   30.60   10.70
  12  -2  -2   24.40    8.90
 -12   3   2   19.90    9.10
 -12   3   2   11.90    7.90
  12  -3  -2   42.50   11.30
 -12   4   2   10.30    6.80
 -12   4   2    1.10    6.80
  12  -4  -2   16.10    7.70
 -12   5   2   24.20    9.00
 -12   5   2    6.60    6.50
 -11  -6   2   51.29   13.10
 -11  -6   2   40.10   11.50
 -11  -5   2   13.20    7.70
 -11  -5   2   -1.80    4.90
 -11  -5   2   -0.70    5.40
  11   5  -2    2.30    6.20
 -11  -4   2   -0.10    4.90
 -11  -4   2   10.30    6.90
 -11  -4   2   -3.40    4.60
  11   4  -2    4.70    6.50
  11   4  -2    2.20    4.30
 -11  -3   2   38.00   11.20
 -11  -3   2   21.10    8.50
 -11  -3   2   47.70   11.80
 -11  -3   2   52.49   11.90
  11   3  -2   37.20    9.10
  11   3  -2   40.40   10.50
  11   3  -2   43.20   12.50
 -11  -2   2    0.10    4.30
 -11  -2   2   -0.60    4.50
 -11  -2   2   15.10    7.20
  11   2  -2    2.20    5.60
  11   2  -2    3.70    4.50
 -11  -1   2   10.50    5.80
 -11  -1   2   -2.30    3.70
 -11  -1   2   -1.20    4.60
  11   1  -2    4.20    5.50
  11   1  -2   12.30    6.60
 -11   0   2   11.80    7.30
 -11   0   2   14.00    9.00
  11   0  -2   15.90    6.40
 -11   1   2    7.50    6.30
 -11   1   2   13.90    6.50
  11  -1  -2    7.10    4.70
 -11   2   2    4.10    5.10
 -11   2   2    2.90    6.00
  11  -2  -2    3.80    4.90
 -11   3   2   36.10   10.10
 -11   3   2   38.10   10.30
  11  -3  -2   24.10    8.10
 -11   4   2    5.50    5.90
 -11   4   2    6.50    5.00
  11  -4  -2    6.90    5.90
 -11   5   2   15.60    8.20
 -11   5   2    3.40    4.90
  11  -5  -2    6.60    6.40
  11  -5  -2    1.70    6.60
 -11   6   2   30.50   11.30
 -11   6   2   28.20    8.90
 -11   6   2   45.60   11.50
  11  -6  -2   30.40   10.80
 -10  -8   2   29.80   11.80
 -10  -8   2   24.70   10.40
 -10  -8   2   14.50    7.40
  10   8  -2   -3.50    5.90
 -10  -7   2  106.29   17.30
 -10  -7   2  118.59   18.30
  10   7  -2  110.49   22.90
 -10  -6   2   11.60    7.20
 -10  -6   2    9.70    6.40
 -10  -6   2    8.30    5.80
  10   6  -2   10.60    8.10
 -10  -5   2   14.80    7.40
 -10  -5   2   18.30    8.20
 -10  -5   2    2.50    5.00
  10   5  -2    9.00    7.50
  10   5  -2    1.40    5.10
 -10  -4   2   18.60    7.50
 -10  -4   2   26.00    9.10
 -10  -4   2   24.30    8.70
 -10  -4   2   17.10    7.60
  10   4  -2    6.50    5.00
  10   4  -2   17.20    8.90
  10   4  -2   12.10    6.10
 -10  -3   2   40.90   12.20
 -10  -3   2   46.10   10.40
 -10  -3   2   47.40   11.20
 -10  -3   2   49.00   11.50
  10   3  -2   24.40    8.40
  10   3  -2   48.40    9.30
 -10  -2   2   12.40    5.40
 -10  -2   2    4.00    4.60
 -10  -2   2    6.60    5.20
 -10  -2   2   18.00    7.60
 -10  -2   2    1.60    4.90
  10   2  -2   11.00    5.30
  10   2  -2   13.00    7.00
  10   2  -2   24.00    7.90
 -10  -1   2  262.47   25.90
 -10  -1   2  203.68   17.60
 -10  -1   2  167.78   21.30
 -10  -1   2  245.68   19.60
 -10  -1   2  155.88   20.20
  10   1  -2  215.08   20.80
  10   1  -2  204.78   17.60
  10   1  -2  148.49   19.50
 -10   0   2   65.29   12.60
 -10   0   2   68.09   13.00
 -10   0   2   55.49   10.80
 -10   0   2   80.19   11.90
 -10   0   2   64.39   12.40
  10   0  -2   74.09   12.20
  10   0  -2   59.09   12.00
 -10   1   2  204.48   22.20
 -10   1   2  255.97   21.60
 -10   1   2  243.88   17.90
  10  -1  -2  217.08   19.00
  10  -1  -2  173.08   23.20
 -10   2   2    0.40    4.10
 -10   2   2    2.90    4.90
  10  -2  -2    7.00    5.30
  10  -2  -2    4.50    5.30
 -10   3   2   35.20    8.30
 -10   3   2   26.40    8.60
 -10   3   2   38.70   10.10
  10  -3  -2   39.60   11.20
  10  -3  -2   29.80    9.40
  10  -3  -2   42.80    9.50
 -10   4   2   20.80    7.80
 -10   4   2   25.00    7.90
 -10   4   2   14.70    6.60
  10  -4  -2   19.80    8.50
  10  -4  -2   15.30    6.70
 -10   5   2    8.20    6.70
 -10   5   2   29.40    9.60
 -10   5   2    5.70    4.80
  10  -5  -2   13.90    6.70
  10  -5  -2   10.90    6.80
  10  -5  -2   23.00    9.10
 -10   6   2   14.60    8.20
 -10   6   2    8.90    6.50
 -10   6   2   10.80    5.60
  10  -6  -2   17.30    8.20
  10  -6  -2    1.60    4.90
 -10   7   2  116.89   19.50
  10  -7  -2  104.69   18.00
  10  -7  -2  110.49   18.20
 -10   8   2   15.80    8.80
 -10   8   2   12.80    8.50
  10  -8  -2   15.40    8.50
  10  -8  -2   22.20    9.00
  -9  -9   2   -2.30    3.90
  -9  -9   2    4.80    6.10
   9   9  -2   -4.50    4.10
  -9  -8   2   -1.70    4.10
  -9  -8   2    6.10    6.40
   9   8  -2    9.50   10.00
  -9  -7   2   23.90    9.00
  -9  -7   2   18.10    7.00
  -9  -7   2   37.50   10.20
   9   7  -2   10.40    5.30
   9   7  -2   14.80    9.20
  -9  -6   2   -1.30    3.30
  -9  -6   2   -4.80    2.70
  -9  -6   2   -2.50    3.90
   9   6  -2    2.10    4.60
   9   6  -2    5.70    7.50
   9   6  -2    2.80    4.00
  -9  -5   2    4.70    5.20
  -9  -5   2   10.50    6.10
  -9  -5   2    6.30    5.30
  -9  -5   2   10.30    5.60
   9   5  -2   -0.30    4.10
   9   5  -2    0.40    3.40
   9   5  -2    1.50    5.00
  -9  -4   2   77.79   13.10
  -9  -4   2   52.39   10.80
  -9  -4   2   59.59   12.10
  -9  -4   2   73.19   13.50
   9   4  -2   72.39   11.30
   9   4  -2   53.79   10.30
  -9  -3   2   11.60    6.70
  -9  -3   2   16.80    5.30
  -9  -3   2    9.20    5.60
  -9  -3   2   12.80    6.40
  -9  -3   2   10.40    6.00
   9   3  -2   16.30    7.20
   9   3  -2   24.00    6.60
   9   3  -2   20.00    6.90
  -9  -2   2    5.10    4.30
  -9  -2   2    1.10    3.00
  -9  -2   2   -5.90    2.30
  -9  -2   2   -3.60    2.20
  -9  -2   2    5.50    4.80
  -9  -2   2   -0.20    2.80
   9   2  -2    0.30    3.50
   9   2  -2    1.70    3.20
   9   2  -2    6.20    5.60
   9   2  -2   -2.30    3.20
  -9  -1   2   15.80    5.20
  -9  -1   2   22.00    7.80
  -9  -1   2    1.40    3.90
  -9  -1   2    5.70    4.80
  -9  -1   2    0.40    3.50
  -9  -1   2    3.20    3.70
   9   1  -2    8.00    4.40
   9   1  -2    5.50    3.80
   9   1  -2    7.00    3.90
   9   1  -2    7.70    5.20
   9   1  -2    0.70    3.60
   9   1  -2   10.40    4.90
   9   1  -2   12.10    6.40
  -9   0   2  104.09   13.60
  -9   0   2  106.69   15.50
  -9   0   2   85.89   11.50
  -9   0   2   86.69   13.70
  -9   0   2  103.79   14.70
  -9   0   2  108.29   14.90
  -9   0   2   96.29   12.60
   9   0  -2   78.59   13.10
   9   0  -2   80.99   13.50
   9   0  -2  109.59   13.70
   9   0  -2   95.19   14.30
   9   0  -2   93.19   12.90
   9   0  -2   68.79   13.50
   9   0  -2   93.59   13.10
  -9   1   2   -1.30    3.50
  -9   1   2   14.10    4.70
  -9   1   2   12.30    4.80
  -9   1   2    7.50    5.50
  -9   1   2   -0.80    3.30
  -9   1   2    6.40    5.60
  -9   1   2    1.70    3.20
   9  -1  -2    3.70    4.80
   9  -1  -2   -2.90    4.00
   9  -1  -2    0.80    3.40
   9  -1  -2    9.80    6.30
  -9   2   2    1.40    2.40
  -9   2   2    6.70    4.80
  -9   2   2    8.00    4.80
  -9   2   2    0.60    3.20
   9  -2  -2   28.90   13.30
   9  -2  -2   -0.10    2.70
  -9   3   2   13.50    6.30
  -9   3   2   15.40    5.80
  -9   3   2    7.40    6.10
   9  -3  -2   16.70    7.40
   9  -3  -2   21.20    6.90
   9  -3  -2   19.80    9.10
   9  -3  -2    7.60    5.60
  -9   4   2   59.89   10.80
  -9   4   2   74.89   13.90
  -9   4   2   40.50    9.70
   9  -4  -2   49.30   11.50
   9  -4  -2   41.10   10.10
  -9   5   2   -0.50    4.20
  -9   5   2    3.20    4.80
   9  -5  -2    5.90    5.80
  -9   6   2    0.50    4.60
  -9   6   2    0.00    4.30
  -9   6   2   -4.70    3.60
   9  -6  -2    0.40    4.30
   9  -6  -2   -1.40    3.70
   9  -6  -2   -2.50    3.90
  -9   7   2   19.70    8.60
  -9   7   2   17.20    8.20
   9  -7  -2   21.00    8.60
   9  -7  -2   14.20    7.10
  -9   8   2    1.00    6.00
   9  -8  -2   -0.90    5.40
   9  -8  -2    4.80    5.90
  -9   9   2    0.60    6.90
  -9   9   2    0.20    5.20
   9  -9  -2    3.40    6.10
   9  -9  -2    6.10    6.30
  -8  -9   2   -3.10    3.40
   8   9  -2    4.20    7.40
  -8  -8   2   -1.80    3.00
  -8  -8   2   -0.10    4.00
  -8  -8   2   -0.10    4.30
   8   8  -2   10.70    5.80
   8   8  -2    4.40    6.60
  -8  -7   2   11.20    6.90
  -8  -7   2   15.10    6.20
  -8  -7   2   10.80    6.60
   8   7  -2   19.20    6.60
   8   7  -2   16.70    9.20
  -8  -6   2   -2.90    2.40
  -8  -6   2   -2.10    3.30
  -8  -6   2    6.30    4.40
  -8  -6   2    4.60    4.90
   8   6  -2    3.10    4.00
   8   6  -2    8.40    7.10
   8   6  -2    0.40    3.10
  -8  -5   2   31.90    8.50
  -8  -5   2   19.30    7.20
  -8  -5   2   19.40    6.70
   8   5  -2    9.90    5.40
   8   5  -2   26.70    6.80
  -8  -4   2   13.20    5.80
  -8  -4   2   15.70    6.40
  -8  -4   2   12.90    4.70
  -8  -4   2   25.10    5.20
  -8  -4   2   22.40    6.60
  -8  -4   2   29.40    7.70
   8   4  -2   36.60   10.70
   8   4  -2   10.40    5.00
   8   4  -2   15.60    5.30
  -8  -3   2  196.68   16.80
  -8  -3   2  204.08   17.40
  -8  -3   2  140.09   16.70
  -8  -3   2  173.18   18.50
  -8  -3   2  194.68   13.90
  -8  -3   2  146.19   17.90
   8   3  -2  195.78   23.20
   8   3  -2  167.68   17.00
   8   3  -2  154.48   19.60
   8   3  -2  153.28   20.00
   8   3  -2  160.58   17.20
  -8  -2   2   37.60    8.60
  -8  -2   2   42.70    9.10
  -8  -2   2   51.09    8.20
  -8  -2   2   32.00    8.20
  -8  -2   2   43.20    7.20
  -8  -2   2   63.99   11.00
   8   2  -2   52.69    8.30
   8   2  -2   35.20    7.90
   8   2  -2   33.50    7.90
   8   2  -2   44.70    7.90
   8   2  -2   42.50   10.00
   8   2  -2   50.99   11.10
   8   2  -2   40.30    8.00
  -8  -1   2  143.69   16.90
  -8  -1   2  143.49   17.30
  -8  -1   2  188.48   15.30
  -8  -1   2  134.39   16.30
  -8  -1   2  172.38   13.40
  -8  -1   2  174.58   14.10
  -8  -1   2  181.48   16.90
  -8  -1   2  149.79   10.10
   8   1  -2  145.49   13.20
   8   1  -2  155.18   13.60
   8   1  -2  173.98   18.50
   8   1  -2  180.38   16.70
   8   1  -2  172.68   16.80
   8   1  -2  167.28   14.40
  -8   0   2   -1.10    2.60
  -8   0   2   -2.30    2.10
  -8   0   2    0.50    3.00
  -8   0   2    0.60    3.20
  -8   0   2   -1.90    1.70
  -8   0   2   -1.60    2.20
  -8   0   2    0.30    3.50
  -8   0   2    1.40    3.20
   8   0  -2   -3.40    2.90
   8   0  -2   -5.60    3.00
   8   0  -2    4.60    3.60
   8   0  -2   -3.70    2.20
   8   0  -2   -2.00    2.00
   8   0  -2    2.20    2.50
   8   0  -2   -1.00    2.50
   8   0  -2   -2.20    2.10
  -8   1   2  162.28   15.10
  -8   1   2  148.89   12.40
  -8   1   2  137.49   16.60
  -8   1   2  148.09   17.10
  -8   1   2  148.69   17.40
  -8   1   2  177.18   15.00
  -8   1   2  148.39   12.30
   8  -1  -2  164.88   12.50
   8  -1  -2  173.48   14.70
   8  -1  -2  139.99   16.40
   8  -1  -2  142.69   15.60
   8  -1  -2  191.18   17.30
   8  -1  -2  144.79   17.10
   8  -1  -2  142.99   15.80
  -8   2   2   56.89    8.80
  -8   2   2   48.30    8.20
  -8   2   2   35.20    7.80
  -8   2   2   43.60    8.70
  -8   2   2   33.70    7.40
  -8   2   2   50.89    9.00
  -8   2   2   45.80    6.60
  -8   2   2   39.60    8.60
   8  -2  -2   42.00    8.70
   8  -2  -2   40.00    9.00
   8  -2  -2   45.20    9.70
   8  -2  -2   17.60    7.10
   8  -2  -2   36.40    7.80
   8  -2  -2   47.50    9.20
   8  -2  -2   28.90    7.20
  -8   3   2  167.48   11.00
  -8   3   2  164.48   17.80
  -8   3   2  179.58   15.30
  -8   3   2  169.48   17.80
  -8   3   2  174.48   19.40
   8  -3  -2  189.28   20.40
   8  -3  -2  129.79   18.80
   8  -3  -2  181.88   18.80
   8  -3  -2  137.89   17.50
   8  -3  -2  190.78   15.30
  -8   4   2   20.90    6.70
  -8   4   2    8.00    5.20
  -8   4   2   22.80    7.10
  -8   4   2    9.80    6.20
   8  -4  -2   24.10    6.40
   8  -4  -2   22.40    8.00
   8  -4  -2   14.70    6.30
   8  -4  -2   18.60    6.20
  -8   5   2   17.70    6.90
  -8   5   2    9.90    5.90
  -8   5   2   18.70    6.30
   8  -5  -2   18.80    7.10
   8  -5  -2   11.30    6.20
   8  -5  -2   19.20    7.90
  -8   6   2   11.00    5.40
  -8   6   2    8.60    5.70
  -8   6   2    5.60    5.10
   8  -6  -2    3.00    4.80
   8  -6  -2    1.90    4.50
   8  -6  -2   -0.40    3.90
  -8   7   2   20.30    7.80
  -8   7   2    9.70    7.10
  -8   7   2   10.00    5.30
   8  -7  -2   20.40    7.60
   8  -7  -2    7.60    5.90
  -8   8   2   -1.90    4.10
  -8   8   2    7.60    6.40
   8  -8  -2   -1.80    4.00
   8  -8  -2    1.00    4.40
  -8   9   2    6.70   11.10
   8  -9  -2    8.40    9.20
  -7 -10   2   -1.60    5.30
  -7 -10   2    2.00    3.60
   7  10  -2    1.10    7.50
  -7  -9   2   12.00    5.20
  -7  -9   2   15.00    8.50
   7   9  -2    9.50    5.50
   7   9  -2   15.50   10.40
  -7  -8   2    1.30    3.10
  -7  -8   2    3.50    4.60
  -7  -8   2   -0.10    4.30
   7   8  -2    6.20    6.20
   7   8  -2   -0.20    3.40
  -7  -7   2   10.40    5.20
  -7  -7   2   14.60    6.20
  -7  -7   2    1.80    4.70
  -7  -7   2    4.60    3.80
   7   7  -2    4.40    6.60
   7   7  -2    8.40    4.50
   7   7  -2    4.40    3.50
  -7  -6   2   31.80    8.60
  -7  -6   2   49.10    9.60
  -7  -6   2   59.79   13.20
  -7  -6   2   55.29   11.60
   7   6  -2   42.20    8.00
   7   6  -2   56.59    8.80
   7   6  -2   36.20   12.70
  -7  -5   2   51.79   10.00
  -7  -5   2   51.89    9.30
  -7  -5   2   53.29    8.50
  -7  -5   2   39.70    9.70
  -7  -5   2   68.09   10.30
   7   5  -2   59.49    9.30
   7   5  -2   62.59    9.30
   7   5  -2   48.50   12.20
  -7  -4   2   33.60    5.50
  -7  -4   2   36.00    7.70
  -7  -4   2   44.90    9.80
  -7  -4   2   22.80    6.70
  -7  -4   2   20.30    6.50
  -7  -4   2   33.50    6.30
   7   4  -2   19.80    7.90
   7   4  -2   38.10    7.20
   7   4  -2   34.00    9.70
   7   4  -2   25.80    5.10
   7   4  -2   30.30    7.70
   7   4  -2   23.90    6.50
  -7  -3   2  119.39   14.80
  -7  -3   2  168.68   16.60
  -7  -3   2  119.79   14.80
  -7  -3   2  124.19   10.70
  -7  -3   2  120.09   10.20
  -7  -3   2  129.49   15.00
   7   3  -2  124.39   17.00
   7   3  -2  136.99   15.00
   7   3  -2  115.69   17.00
   7   3  -2  131.89   14.50
   7   3  -2  126.79   11.20
   7   3  -2  114.69   12.60
   7   3  -2  117.09   15.10
   7   3  -2  138.29   10.70
  -7  -2   2   45.50    6.90
  -7  -2   2   61.99   10.00
  -7  -2   2   43.00    8.00
  -7  -2   2   66.79   10.40
  -7  -2   2   38.40    8.10
  -7  -2   2   47.10    8.40
   7   2  -2   54.19    8.40
   7   2  -2   46.80    8.40
   7   2  -2   61.29    9.60
   7   2  -2   50.09   10.00
   7   2  -2   46.00    9.70
   7   2  -2   42.70    7.00
   7   2  -2   40.00    6.90
   7   2  -2   63.19    9.90
  -7  -1   2  240.78   19.20
  -7  -1   2  237.38   18.30
  -7  -1   2  228.18   13.20
  -7  -1   2  222.58   15.70
  -7  -1   2  261.17   18.10
  -7  -1   2  225.58   16.40
  -7  -1   2  231.68   18.00
  -7  -1   2  220.48   13.00
  -7  -1   2  238.08   18.20
   7   1  -2  226.18   17.00
   7   1  -2  218.58   18.90
   7   1  -2  246.68   18.40
   7   1  -2  255.17   18.20
   7   1  -2  225.88   17.50
   7   1  -2  241.68   16.60
   7   1  -2  217.08   18.50
   7   1  -2  255.17   16.90
  -7   0   2   11.70    3.20
  -7   0   2    5.70    2.60
  -7   0   2    7.70    4.30
  -7   0   2    8.50    4.00
  -7   0   2    9.80    4.20
  -7   0   2    7.80    4.50
  -7   0   2   13.00    3.90
  -7   0   2    7.40    3.90
  -7   0   2    6.10    3.70
   7   0  -2   11.50    5.20
   7   0  -2    7.40    3.50
   7   0  -2   12.40    3.90
   7   0  -2   10.00    4.20
   7   0  -2   16.90    5.10
   7   0  -2    8.60    4.80
  -7   1   2  220.18   17.40
  -7   1   2  210.78   17.50
  -7   1   2  207.48   16.80
  -7   1   2  238.38   17.60
  -7   1   2  202.08   14.90
  -7   1   2  231.68   15.40
  -7   1   2  211.58   17.30
  -7   1   2  209.68   15.90
  -7   1   2  244.08   15.70
   7  -1  -2  220.48   17.60
   7  -1  -2  218.98   16.40
   7  -1  -2  225.28   14.80
   7  -1  -2  236.38   17.90
   7  -1  -2  219.98   16.70
   7  -1  -2  251.17   19.00
   7  -1  -2  209.68   17.80
  -7   2   2   41.90    7.10
  -7   2   2   53.39    9.50
  -7   2   2   47.70    6.20
  -7   2   2   36.50    6.90
  -7   2   2   51.69    8.90
  -7   2   2   37.60    7.60
  -7   2   2   48.10    8.50
  -7   2   2   44.00    7.60
   7  -2  -2   23.30    7.50
   7  -2  -2   46.40    5.90
   7  -2  -2   40.20    8.10
   7  -2  -2   49.80    8.70
   7  -2  -2   63.89   10.20
   7  -2  -2   55.09    9.70
  -7   3   2  111.19   13.50
  -7   3   2  125.09   14.10
  -7   3   2  119.99   13.80
  -7   3   2  142.69   14.70
  -7   3   2  123.19    8.10
  -7   3   2  131.49   14.40
  -7   3   2  123.69   15.40
  -7   3   2  132.19   12.20
   7  -3  -2  121.09   15.10
   7  -3  -2  113.09   14.00
   7  -3  -2   91.89   12.90
   7  -3  -2  114.89   14.80
   7  -3  -2  115.59    7.70
   7  -3  -2  137.39   14.90
   7  -3  -2  145.79   16.20
   7  -3  -2  122.79    8.00
   7  -3  -2  102.39   13.60
  -7   4   2   36.50    7.90
  -7   4   2   25.70   10.10
  -7   4   2   27.30    7.90
  -7   4   2   20.20    6.00
  -7   4   2   40.20    8.10
  -7   4   2   34.90    8.20
  -7   4   2   33.60    7.90
   7  -4  -2   32.50    6.90
   7  -4  -2   22.50    7.20
   7  -4  -2   22.50    6.00
   7  -4  -2   55.49   10.00
   7  -4  -2   28.60    7.20
  -7   5   2   63.69   11.70
  -7   5   2   47.70   10.40
  -7   5   2   47.90    8.80
   7  -5  -2   52.09   10.20
   7  -5  -2   59.19    8.80
   7  -5  -2   47.30    9.50
   7  -5  -2   68.79   11.00
   7  -5  -2   61.09   10.80
  -7   6   2   49.00   10.70
  -7   6   2   53.59    8.60
  -7   6   2   59.19   12.00
   7  -6  -2   44.30    9.70
   7  -6  -2   57.19   13.70
   7  -6  -2   60.99   10.40
  -7   7   2   -1.20    3.40
  -7   7   2    8.70    4.20
  -7   7   2    6.40    5.70
   7  -7  -2    8.40    4.80
   7  -7  -2    2.30    4.10
   7  -7  -2   -0.50    3.50
  -7   8   2   -0.70    3.90
  -7   8   2    7.50    5.80
   7  -8  -2   -3.30    3.30
   7  -8  -2   12.50    6.70
  -7   9   2   25.60   10.20
  -7   9   2    9.90    7.50
   7  -9  -2    6.30    6.10
   7  -9  -2    6.00    5.40
  -7  10   2   12.90    9.20
  -7  10   2    0.80    5.00
   7 -10  -2   -4.60    3.20
   7 -10  -2    2.20    4.60
  -6 -10   2    4.20    6.00
  -6 -10   2    0.80    3.60
   6  10  -2    4.60    4.70
   6  10  -2    0.70    6.60
  -6  -9   2   38.20    7.90
  -6  -9   2   48.00   12.50
   6   9  -2   46.90    9.70
   6   9  -2   28.00   11.30
  -6  -8   2    3.90    4.20
  -6  -8   2   15.40    6.80
  -6  -8   2    1.80    2.80
  -6  -8   2   17.60    5.50
   6   8  -2   20.40    8.90
   6   8  -2   14.20    4.30
   6   8  -2    9.40    5.20
  -6  -7   2   15.10    5.60
  -6  -7   2   11.20    5.40
  -6  -7   2    6.10    5.20
  -6  -7   2    7.40    4.10
   6   7  -2    4.30    3.20
   6   7  -2    6.90    7.00
   6   7  -2    8.90    4.20
  -6  -6   2   22.70    5.90
  -6  -6   2   14.00    4.90
  -6  -6   2   15.10    5.00
  -6  -6   2   16.80    5.60
  -6  -6   2   19.20    7.20
   6   6  -2   16.90    6.10
   6   6  -2   15.90    7.50
   6   6  -2   20.60    5.70
   6   6  -2   19.80    4.90
  -6  -5   2   16.80    5.20
  -6  -5   2   19.90    3.80
  -6  -5   2   21.50    5.50
  -6  -5   2   23.40    5.50
  -6  -5   2   20.80    6.60
  -6  -5   2   21.70    6.10
   6   5  -2   18.00    4.00
   6   5  -2   13.30    4.30
   6   5  -2   14.00    4.30
   6   5  -2   16.80    5.00
   6   5  -2   24.40    9.30
   6   5  -2   16.30    5.40
   6   5  -2   28.00    9.10
  -6  -4   2   73.89    7.50
  -6  -4   2   63.99    8.50
  -6  -4   2   51.89    8.90
  -6  -4   2   60.39    9.00
  -6  -4   2   51.39    8.70
  -6  -4   2   59.69   10.50
   6   4  -2   81.39   11.70
   6   4  -2   62.79    8.20
   6   4  -2   58.59    8.30
   6   4  -2   62.99   12.30
   6   4  -2   60.89   11.40
   6   4  -2   61.49    8.80
   6   4  -2   64.79    7.50
   6   4  -2   56.29    8.60
  -6  -3   2   13.70    5.50
  -6  -3   2   11.50    4.40
  -6  -3   2   26.30    6.00
  -6  -3   2   19.30    5.50
  -6  -3   2   14.80    4.10
  -6  -3   2   21.80    4.20
   6   3  -2   17.90    6.60
   6   3  -2   15.40    5.60
   6   3  -2   14.70    4.20
   6   3  -2   16.20    6.00
   6   3  -2   26.90    6.10
   6   3  -2   16.90    5.10
   6   3  -2   20.70    4.60
  -6  -2   2   19.90    4.50
  -6  -2   2   12.50    4.40
  -6  -2   2   12.80    4.50
  -6  -2   2    2.60    3.00
  -6  -2   2    6.70    3.60
  -6  -2   2   17.40    5.00
  -6  -2   2   10.40    3.40
   6   2  -2   13.00    4.90
   6   2  -2    0.60    2.60
   6   2  -2    4.60    4.00
   6   2  -2   10.10    3.30
   6   2  -2    9.50    3.80
   6   2  -2   16.70    4.10
   6   2  -2    6.70    3.40
   6   2  -2   11.60    4.60
  -6  -1   2  150.38   11.30
  -6  -1   2  157.48   13.30
  -6  -1   2  139.69   11.60
  -6  -1   2  182.28   18.10
  -6  -1   2  164.78   14.40
  -6  -1   2  152.98    9.20
  -6  -1   2  163.88    9.40
  -6  -1   2  155.58   13.20
  -6  -1   2  167.98   13.40
   6   1  -2  152.68   11.80
   6   1  -2  169.38   13.50
   6   1  -2  163.08   16.40
   6   1  -2  173.88   14.60
   6   1  -2  154.58   11.90
   6   1  -2  148.89   12.70
   6   1  -2  148.39   12.40
   6   1  -2  136.79   12.40
  -6   0   2  225.88   15.90
  -6   0   2  227.78   17.10
  -6   0   2  256.67   17.80
  -6   0   2  258.57   17.60
  -6   0   2  250.87   14.50
  -6   0   2  245.28   14.40
  -6   0   2  223.28   15.30
  -6   0   2  234.98   17.70
   6   0  -2  226.18   17.60
   6   0  -2  203.68   15.20
   6   0  -2  278.57   18.20
   6   0  -2  210.78   15.80
   6   0  -2  249.78   16.10
   6   0  -2  239.68   16.80
   6   0  -2  240.68   17.20
  -6   1   2  174.58   13.90
  -6   1   2  176.28   12.60
  -6   1   2  152.18   11.60
  -6   1   2  158.68   13.50
  -6   1   2  148.69   13.10
  -6   1   2  151.28   11.30
  -6   1   2  182.98   13.80
  -6   1   2  166.28   18.70
  -6   1   2  152.08   12.90
   6  -1  -2  137.69   14.70
   6  -1  -2  169.58   11.40
   6  -1  -2  160.48   12.80
   6  -1  -2  165.48   13.00
   6  -1  -2  172.18   14.10
   6  -1  -2  144.09   12.10
  -6   2   2    9.70    3.70
  -6   2   2   12.50    4.00
  -6   2   2    6.70    4.00
  -6   2   2   17.70    4.70
  -6   2   2   15.00    3.20
  -6   2   2   12.10    4.40
  -6   2   2   14.50    4.60
  -6   2   2   16.30    4.80
   6  -2  -2   12.20    3.60
   6  -2  -2    5.50    3.40
   6  -2  -2   13.80    4.50
   6  -2  -2   15.30    4.70
   6  -2  -2   13.80    3.00
   6  -2  -2   16.80    5.40
   6  -2  -2    5.20    4.20
  -6   3   2   15.90    5.40
  -6   3   2   16.50    5.30
  -6   3   2   13.20    4.70
  -6   3   2   18.70    5.10
  -6   3   2   25.50    5.90
  -6   3   2   14.10    4.90
  -6   3   2   19.40    2.60
  -6   3   2    7.90    4.20
   6  -3  -2   10.50    4.30
   6  -3  -2   20.60    5.80
   6  -3  -2   18.10    5.10
   6  -3  -2   11.00    4.80
   6  -3  -2   17.00    2.30
   6  -3  -2   15.80    5.00
   6  -3  -2   18.50    5.70
   6  -3  -2   12.90    4.10
   6  -3  -2   20.00    2.60
   6  -3  -2   17.00    5.70
  -6   4   2   66.59   10.50
  -6   4   2   64.89    9.50
  -6   4   2   56.19    9.70
  -6   4   2   69.59    9.40
  -6   4   2   73.89   10.50
  -6   4   2   67.49   10.80
   6  -4  -2   55.29    9.10
   6  -4  -2   57.09    9.40
   6  -4  -2   46.80    7.20
   6  -4  -2   90.59   11.40
   6  -4  -2   63.09    8.80
   6  -4  -2   65.89   10.60
   6  -4  -2   66.69    9.80
   6  -4  -2   43.40    8.60
  -6   5   2   20.10    6.80
  -6   5   2   15.30    5.90
  -6   5   2   17.70    6.70
  -6   5   2   16.20    5.10
  -6   5   2   30.80    7.70
  -6   5   2   23.60    6.60
   6  -5  -2   25.60    6.90
   6  -5  -2   28.90    5.70
   6  -5  -2   19.80    5.90
   6  -5  -2   23.70    6.30
   6  -5  -2   26.30    6.80
  -6   6   2   19.20    7.50
  -6   6   2   15.20    4.90
  -6   6   2   17.30    6.50
   6  -6  -2   17.20    4.50
   6  -6  -2   10.20    4.80
   6  -6  -2   21.70    6.70
   6  -6  -2   17.90    6.30
   6  -6  -2   13.20    5.10
  -6   7   2   14.50    6.10
  -6   7   2   14.30    6.70
  -6   7   2    6.00    3.50
   6  -7  -2   10.30    5.60
   6  -7  -2    6.50    4.50
   6  -7  -2   13.20    5.80
  -6   8   2   10.30    6.70
  -6   8   2    2.10    5.00
   6  -8  -2    5.60    3.90
   6  -8  -2   12.20    6.50
   6  -8  -2   -1.40    3.00
  -6   9   2   56.39   13.10
  -6   9   2   49.00   12.40
  -6   9   2   51.69   11.50
   6  -9  -2   34.50    9.70
   6  -9  -2   48.50   10.10
  -6  10   2    6.60    8.20
  -6  10   2   -1.30    4.40
  -6  10   2   -0.60    5.30
   6 -10  -2   -3.80    2.80
   6 -10  -2    4.50    4.90
  -5 -11   2   -1.00    5.10
  -5 -11   2    3.70    3.50
   5  11  -2    1.70    4.70
   5  11  -2   -1.50    6.10
  -5 -10   2   12.70    7.10
  -5 -10   2    5.10    3.60
   5  10  -2    9.60    5.80
   5  10  -2    4.50    6.60
  -5  -9   2   17.50    4.00
  -5  -9   2   23.60    5.70
  -5  -9   2   14.80    8.70
  -5  -9   2   13.90    7.00
  -5  -9   2   10.20    6.00
   5   9  -2   12.60    3.30
   5   9  -2    5.60    6.80
   5   9  -2   13.90    5.70
  -5  -8   2    0.40    4.70
  -5  -8   2   -1.30    2.10
  -5  -8   2    8.40    5.50
  -5  -8   2    1.00    2.50
  -5  -8   2   -0.80    2.80
   5   8  -2   -0.30    2.90
   5   8  -2    3.20    5.40
   5   8  -2    1.70    2.10
  -5  -7   2   52.29    9.00
  -5  -7   2   47.20   10.40
  -5  -7   2   52.79    8.10
  -5  -7   2   52.49    7.40
  -5  -7   2   47.50    8.50
  -5  -7   2   49.80   12.50
   5   7  -2   49.99    9.60
   5   7  -2   72.69   10.20
   5   7  -2   41.90   11.90
   5   7  -2   76.59   11.40
   5   7  -2   55.19    7.10
  -5  -6   2  335.37   17.90
  -5  -6   2  335.57   22.00
  -5  -6   2  283.97   23.50
  -5  -6   2  316.07   20.00
  -5  -6   2  302.27   20.90
  -5  -6   2  316.27   20.30
   5   6  -2  322.17   16.80
   5   6  -2  297.97   19.00
   5   6  -2  364.46   28.60
   5   6  -2  312.07   20.80
   5   6  -2  306.17   17.00
   5   6  -2  301.57   17.70
  -5  -5   2  118.39   15.10
  -5  -5   2  127.99   10.80
  -5  -5   2  148.09   14.70
  -5  -5   2  107.19   11.40
  -5  -5   2  138.49   11.00
  -5  -5   2  118.19    8.50
   5   5  -2  119.89   15.00
   5   5  -2  147.29   18.20
   5   5  -2  114.39    7.50
   5   5  -2  122.09    8.80
   5   5  -2  101.99   12.40
   5   5  -2  133.69   19.00
   5   5  -2  122.29    7.80
   5   5  -2  139.39   11.00
   5   5  -2  109.19    9.10
   5   5  -2  126.59   10.10
   5   5  -2  101.39    8.50
  -5  -4   2  162.08   12.10
  -5  -4   2  173.98   14.90
  -5  -4   2  178.38   13.90
  -5  -4   2  162.58   10.80
  -5  -4   2  158.18   12.50
  -5  -4   2  152.18   12.40
   5   4  -2  170.38   11.10
   5   4  -2  181.08   12.80
   5   4  -2  173.18   13.60
   5   4  -2  151.98   13.20
   5   4  -2  172.18   11.60
   5   4  -2  171.78   14.80
   5   4  -2  153.58   16.00
   5   4  -2  184.08   12.60
   5   4  -2  148.39   15.60
  -5  -3   2  229.28   17.80
  -5  -3   2  240.28   16.60
  -5  -3   2  230.08   15.30
  -5  -3   2  247.38   14.90
  -5  -3   2  239.48   17.20
  -5  -3   2  239.88   16.60
   5   3  -2  228.38   16.20
   5   3  -2  270.67   20.20
   5   3  -2  266.57   20.50
   5   3  -2  259.27   15.20
   5   3  -2  265.07   15.90
   5   3  -2  246.88   15.80
   5   3  -2  255.57   17.40
   5   3  -2  256.67   18.20
  -5  -2   2  240.88   15.00
  -5  -2   2  243.98   15.10
  -5  -2   2  219.18   18.50
  -5  -2   2  277.07   17.40
  -5  -2   2  228.38   16.40
  -5  -2   2  242.68   16.90
  -5  -2   2  256.07   19.00
   5   2  -2  229.48   15.80
   5   2  -2  241.28   16.50
   5   2  -2  252.97   15.30
   5   2  -2  275.17   15.70
   5   2  -2  253.17   18.80
   5   2  -2  240.28   16.80
   5   2  -2  241.48   17.10
  -5  -1   2  369.86   17.70
  -5  -1   2  310.17   21.20
  -5  -1   2  366.36   23.50
  -5  -1   2  354.76   21.80
  -5  -1   2  349.57   21.40
  -5  -1   2  330.07   20.20
  -5  -1   2  333.97   22.60
  -5  -1   2  342.27   17.50
   5   1  -2  350.16   21.50
   5   1  -2  376.76   23.50
   5   1  -2  341.47   21.50
   5   1  -2  362.56   23.00
   5   1  -2  350.06   21.30
   5   1  -2  357.76   20.20
   5   1  -2  328.77   21.10
  -5   0   2  497.35   25.80
  -5   0   2  468.15   29.80
  -5   0   2  510.25   27.10
  -5   0   2  510.35   27.60
  -5   0   2  506.95   31.40
  -5   0   2  494.25   27.80
  -5   0   2  465.75   25.70
  -5   0   2  512.35   28.90
  -5   0   2  519.85   29.00
   5   0  -2  515.45   29.10
   5   0  -2  509.75   29.50
   5   0  -2  488.15   27.20
   5   0  -2  465.75   29.90
   5   0  -2  505.25   27.80
   5   0  -2  506.25   28.30
   5   0  -2  514.75   27.40
  -5   1   2  360.86   20.50
  -5   1   2  385.16   22.50
  -5   1   2  347.57   21.70
  -5   1   2  369.96   22.40
  -5   1   2  343.97   20.80
  -5   1   2  367.06   22.60
  -5   1   2  369.76   20.70
  -5   1   2  353.96   21.90
  -5   1   2  331.97   19.70
   5  -1  -2  355.86   21.20
   5  -1  -2  360.36   22.30
   5  -1  -2  332.97   21.50
   5  -1  -2  363.06   22.40
   5  -1  -2  350.16   19.70
   5  -1  -2  402.86   23.20
   5  -1  -2  337.27   21.20
  -5   2   2  224.08   16.10
  -5   2   2  269.07   17.70
  -5   2   2  234.28   16.20
  -5   2   2  252.37   16.60
  -5   2   2  248.98   16.50
  -5   2   2  230.78   13.60
  -5   2   2  255.07   17.10
  -5   2   2  268.57   17.20
   5  -2  -2  244.58   17.10
   5  -2  -2  256.47   17.40
   5  -2  -2  251.77   13.60
   5  -2  -2  229.28   16.70
   5  -2  -2  237.78   15.90
   5  -2  -2  277.87   17.10
  -5   3   2  242.48   16.60
  -5   3   2  198.78   16.60
  -5   3   2  246.88   17.20
  -5   3   2  277.57   17.70
  -5   3   2  238.58   17.70
  -5   3   2  257.77   17.30
  -5   3   2  234.68   17.40
   5  -3  -2  263.97   17.90
   5  -3  -2  274.17   17.80
   5  -3  -2  215.28   17.00
   5  -3  -2  259.47   18.10
   5  -3  -2  269.37   17.90
   5  -3  -2  249.88   17.50
   5  -3  -2  233.48   15.80
   5  -3  -2  288.07   17.90
  -5   4   2  161.48   13.60
  -5   4   2  160.48   14.00
  -5   4   2  166.78   14.20
  -5   4   2  135.59   15.30
  -5   4   2  126.69   13.20
  -5   4   2  177.58   12.90
   5  -4  -2  170.58   11.80
   5  -4  -2  193.48   14.60
   5  -4  -2  149.39   13.40
   5  -4  -2  184.38   14.40
   5  -4  -2  162.18   17.40
   5  -4  -2  157.28   13.30
   5  -4  -2  168.48   13.00
  -5   5   2  119.09   10.10
  -5   5   2  135.59   16.30
  -5   5   2  117.69   10.10
  -5   5   2  122.59   14.40
  -5   5   2  129.29   15.20
  -5   5   2  107.69   13.70
   5  -5  -2  112.59    9.30
   5  -5  -2  123.39   14.50
   5  -5  -2  104.39   10.60
   5  -5  -2  104.09   12.20
   5  -5  -2  121.09   13.40
   5  -5  -2  112.49   12.80
   5  -5  -2  114.19   13.70
  -5   6   2  310.37   23.30
  -5   6   2  282.67   23.40
  -5   6   2  324.97   20.00
   5  -6  -2  383.86   39.90
   5  -6  -2  302.27   20.70
   5  -6  -2  299.47   18.80
   5  -6  -2  313.67   22.00
   5  -6  -2  314.67   21.90
   5  -6  -2  301.77   22.60
  -5   7   2   44.20    9.90
  -5   7   2   46.60    7.30
  -5   7   2   42.10   10.10
   5  -7  -2   52.69    9.40
   5  -7  -2   55.39    8.70
   5  -7  -2   61.49   10.80
   5  -7  -2   82.89   12.70
  -5   8   2    1.70    4.00
  -5   8   2   -3.10    3.00
   5  -8  -2    0.90    3.30
   5  -8  -2    2.40    3.80
   5  -8  -2    2.40    3.00
   5  -8  -2    2.50    3.50
  -5   9   2   17.50    7.90
  -5   9   2   12.30    6.50
  -5   9   2   22.90    7.90
   5  -9  -2   25.10    6.80
   5  -9  -2   11.70    6.80
  -5  10   2    1.70    5.10
  -5  10   2    0.70    5.20
  -5  10   2    4.30    4.90
   5 -10  -2    4.40    4.10
   5 -10  -2    6.30    6.00
  -5  11   2    5.20    6.30
  -5  11   2    3.80    7.30
  -5  11   2    0.80    5.40
   5 -11  -2    1.50    3.70
  -4 -11   2   20.20    5.30
  -4 -11   2   11.80    7.20
  -4 -11   2   11.20    8.10
   4  11  -2   12.90    6.70
   4  11  -2   34.60   13.00
  -4 -10   2   20.10    9.80
  -4 -10   2   27.20    5.70
  -4 -10   2   19.90    8.00
   4  10  -2   30.40   12.00
   4  10  -2   28.80    8.10
  -4  -9   2   17.10    7.10
  -4  -9   2   19.80    5.00
  -4  -9   2   13.90    7.50
  -4  -9   2   15.60    5.00
   4   9  -2   16.20    6.80
   4   9  -2    2.30    5.90
   4   9  -2   13.90    3.90
  -4  -8   2    2.50    3.00
  -4  -8   2    5.40    6.50
  -4  -8   2    5.90    3.50
  -4  -8   2    4.40    4.30
  -4  -8   2    1.80    2.20
   4   8  -2    5.50    4.00
   4   8  -2    7.80    2.60
   4   8  -2   -1.70    2.30
   4   8  -2   -0.20    4.50
  -4  -7   2   38.90    7.80
  -4  -7   2   51.39    8.10
  -4  -7   2   43.90    6.40
  -4  -7   2   18.90    6.80
  -4  -7   2   51.99    6.50
  -4  -7   2   39.90   10.40
   4   7  -2   39.30   11.00
   4   7  -2   40.50    5.40
   4   7  -2   37.00    7.60
   4   7  -2   45.80    6.10
   4   7  -2   40.80    6.80
   4   7  -2   54.59    8.60
   4   7  -2   44.80    8.50
  -4  -6   2    0.40    2.10
  -4  -6   2   -1.60    1.50
  -4  -6   2    1.30    3.70
  -4  -6   2    7.50    4.60
  -4  -6   2    5.80    3.20
  -4  -6   2   -0.80    1.70
  -4  -6   2   -0.60    1.30
   4   6  -2   -4.40    1.90
   4   6  -2    0.30    1.70
   4   6  -2    2.40    1.80
   4   6  -2   -0.10    2.30
   4   6  -2   -0.40    1.40
   4   6  -2    0.80    2.00
   4   6  -2   -0.30    1.60
   4   6  -2   -2.00    2.00
   4   6  -2    3.20    4.10
   4   6  -2   -2.40    2.40
   4   6  -2    3.90    2.90
  -4  -5   2    0.80    1.60
  -4  -5   2   -2.00    1.80
  -4  -5   2    0.50    2.10
  -4  -5   2   -1.30    1.90
  -4  -5   2    5.40    2.40
  -4  -5   2   -2.20    1.80
  -4  -5   2   -0.50    2.10
   4   5  -2    4.80    1.80
   4   5  -2    2.70    2.50
   4   5  -2    2.30    4.00
   4   5  -2    3.80    1.50
   4   5  -2   -0.30    2.80
   4   5  -2    4.60    2.10
   4   5  -2    2.10    2.50
   4   5  -2    1.70    3.10
   4   5  -2    2.90    1.80
   4   5  -2    1.40    1.90
   4   5  -2   -0.50    1.30
  -4  -4   2   -1.40    2.20
  -4  -4   2   -2.90    1.80
  -4  -4   2   -1.20    1.40
  -4  -4   2   -0.70    1.60
  -4  -4   2    2.80    2.20
  -4  -4   2    1.10    1.90
  -4  -4   2   -1.50    1.10
   4   4  -2    0.00    1.50
   4   4  -2    0.10    1.00
   4   4  -2   -0.90    2.30
   4   4  -2   -1.00    1.60
   4   4  -2    3.10    1.80
   4   4  -2    1.40    1.50
   4   4  -2    2.50    2.80
   4   4  -2   -0.30    0.90
   4   4  -2    3.90    3.30
   4   4  -2   -0.50    1.40
   4   4  -2   -1.00    1.80
  -4  -3   2  224.68   16.40
  -4  -3   2  215.58   13.10
  -4  -3   2  236.38   15.50
  -4  -3   2  234.78   14.70
   4   3  -2  231.28   14.00
   4   3  -2  236.28   14.50
   4   3  -2  231.18   14.50
   4   3  -2  234.68   15.50
   4   3  -2  205.08   13.50
   4   3  -2  241.08   16.60
   4   3  -2  186.78   16.60
   4   3  -2  227.38   13.40
  -4  -2   2  210.58   14.50
  -4  -2   2  217.98   16.70
  -4  -2   2  248.38   15.00
  -4  -2   2  228.48   13.50
  -4  -2   2  219.68   15.50
  -4  -2   2  238.48   15.40
  -4  -2   2  221.38   13.30
   4   2  -2  233.28   14.30
   4   2  -2  238.78   15.20
   4   2  -2  228.18   15.50
   4   2  -2  227.18   17.00
   4   2  -2  217.68   16.60
   4   2  -2  205.28   13.30
   4   2  -2  232.68   13.60
   4   2  -2  212.38   14.40
  -4  -1   2  336.77   19.70
  -4  -1   2  311.97   19.40
  -4  -1   2  319.77   15.90
  -4  -1   2  315.77   17.80
  -4  -1   2  354.36   18.70
  -4  -1   2  316.47   15.90
  -4  -1   2  354.16   19.80
  -4  -1   2  343.07   19.60
  -4  -1   2  316.17   20.70
   4   1  -2  305.77   19.20
   4   1  -2  348.97   19.50
   4   1  -2  335.37   21.00
   4   1  -2  298.37   19.10
   4   1  -2  326.07   18.10
   4   1  -2  300.47   19.20
   4   1  -2  328.47   18.50
  -4   0   2   62.89    7.20
  -4   0   2   52.89    4.70
  -4   0   2   65.79    5.50
  -4   0   2   55.29    4.70
  -4   0   2   50.69    6.90
  -4   0   2   52.59    7.20
  -4   0   2   63.19    7.00
  -4   0   2   61.59    8.00
  -4   0   2   63.29    7.80
   4   0  -2   51.99    6.20
   4   0  -2   54.69    6.30
   4   0  -2   50.19    6.50
   4   0  -2   61.09    8.30
   4   0  -2   57.99    8.60
   4   0  -2   55.79    7.20
   4   0  -2   48.60    6.50
  -4   1   2  300.37   18.90
  -4   1   2  289.87   19.30
  -4   1   2  338.57   18.80
  -4   1   2  354.06   20.00
  -4   1   2  354.96   20.20
  -4   1   2  314.97   18.40
  -4   1   2  337.17   17.70
  -4   1   2  313.87   18.40
  -4   1   2  297.47   19.20
   4  -1  -2  297.77   17.30
   4  -1  -2  347.07   20.50
   4  -1  -2  315.47   18.70
   4  -1  -2  326.87   19.50
   4  -1  -2  352.36   20.10
   4  -1  -2  347.77   20.00
  -4   2   2  209.88   14.20
  -4   2   2  236.08   15.20
  -4   2   2  207.08   14.40
  -4   2   2  223.18   11.90
  -4   2   2  236.08   15.60
  -4   2   2  230.88   15.20
  -4   2   2  236.18   15.00
   4  -2  -2  234.88   15.40
   4  -2  -2  196.68   14.30
   4  -2  -2  210.88   14.90
   4  -2  -2  249.38   15.70
   4  -2  -2  224.48   15.20
   4  -2  -2  236.68   11.80
  -4   3   2  224.88   15.80
  -4   3   2  226.38   15.30
  -4   3   2  211.18   14.10
  -4   3   2  253.27   16.30
  -4   3   2  228.48   16.10
  -4   3   2  237.48   20.00
   4  -3  -2  212.38   15.50
   4  -3  -2  219.28   14.40
   4  -3  -2  204.88   14.90
   4  -3  -2  222.18   15.40
   4  -3  -2  238.68   15.30
   4  -3  -2  225.48   15.30
   4  -3  -2  207.98   15.40
  -4   4   2    4.50    3.10
  -4   4   2    3.10    2.90
  -4   4   2    0.30    2.50
  -4   4   2    0.40    1.60
  -4   4   2    1.80    1.90
  -4   4   2    2.70    2.70
   4  -4  -2   -2.50    1.60
   4  -4  -2   -0.10    1.80
   4  -4  -2    1.00    2.30
   4  -4  -2    0.20    1.60
   4  -4  -2    2.50    2.40
   4  -4  -2    4.10    2.70
   4  -4  -2    0.70    2.20
  -4   5   2    2.90    3.00
  -4   5   2   -0.50    2.30
  -4   5   2   -2.90    1.60
  -4   5   2   -3.40    2.20
  -4   5   2    2.80    2.10
  -4   5   2    3.90    3.40
  -4   5   2    0.70    2.00
   4  -5  -2   -2.30    1.90
   4  -5  -2    1.30    2.50
   4  -5  -2    5.20    2.20
   4  -5  -2    3.70    2.90
   4  -5  -2    0.50    2.70
   4  -5  -2    3.00    2.90
   4  -5  -2    1.80    2.90
   4  -5  -2    5.40    3.20
  -4   6   2    1.90    2.70
  -4   6   2   -1.90    3.00
  -4   6   2    1.60    2.10
  -4   6   2    2.10    3.60
  -4   6   2   -2.60    2.50
  -4   6   2    0.70    3.50
  -4   6   2   -0.20    1.60
   4  -6  -2    1.10    1.60
   4  -6  -2    0.10    4.00
   4  -6  -2    0.70    2.40
   4  -6  -2    1.20    2.30
   4  -6  -2   -0.50    2.40
   4  -6  -2    4.30    3.30
   4  -6  -2    2.20    2.90
   4  -6  -2   -3.50    1.60
  -4   7   2   54.99   10.90
  -4   7   2   33.90    9.80
  -4   7   2   43.60    7.20
  -4   7   2   46.20    9.40
   4  -7  -2   45.80    8.10
   4  -7  -2   57.99   10.60
   4  -7  -2   38.10    6.60
   4  -7  -2   50.29    9.60
  -4   8   2   -1.80    3.60
  -4   8   2   -1.50    3.60
  -4   8   2    5.20    4.80
   4  -8  -2    4.40    3.60
   4  -8  -2   -2.00    2.60
   4  -8  -2   11.70    5.20
  -4   9   2   14.90    6.30
  -4   9   2   20.30    7.40
  -4   9   2    9.40    6.30
   4  -9  -2   16.80    5.30
   4  -9  -2   16.80    6.90
   4  -9  -2   27.20    8.00
   4  -9  -2   11.00    4.10
  -4  10   2   16.40    7.50
  -4  10   2   24.00    9.40
  -4  10   2   30.00    9.30
   4 -10  -2   38.60    7.80
   4 -10  -2   26.90    9.00
  -4  11   2   38.00   17.50
  -4  11   2    2.70    5.60
   4 -11  -2   13.40    8.00
  -3 -11   2   -3.00    3.30
  -3 -11   2    2.80    5.80
  -3 -11   2   -0.50    2.20
   3  11  -2   11.10    8.80
   3  11  -2    9.50    6.10
  -3 -10   2   31.90    9.60
  -3 -10   2    2.40    5.80
  -3 -10   2   21.60    4.90
   3  10  -2   26.80   11.80
   3  10  -2   26.20    7.40
  -3  -9   2   -0.20    3.30
  -3  -9   2    2.00    3.10
  -3  -9   2    4.20    2.50
  -3  -9   2   -2.30    2.90
   3   9  -2   10.80    5.70
   3   9  -2    9.20    3.90
   3   9  -2   -0.80    4.70
   3   9  -2   16.20    5.80
  -3  -8   2   20.50    6.90
  -3  -8   2   26.80    3.50
  -3  -8   2   16.60    4.00
  -3  -8   2   17.70    4.90
  -3  -8   2   14.70    7.40
   3   8  -2   18.60    4.90
   3   8  -2   21.30    2.90
   3   8  -2   26.30    6.60
   3   8  -2   13.20    4.80
   3   8  -2   21.80    8.40
  -3  -7   2   13.40    3.20
  -3  -7   2   18.60    7.80
  -3  -7   2   11.80    5.50
  -3  -7   2   26.60    5.60
  -3  -7   2   18.60    3.40
   3   7  -2   19.30    4.10
   3   7  -2   20.40    6.10
   3   7  -2   21.70    5.50
   3   7  -2   17.80    2.90
   3   7  -2   13.80    4.60
   3   7  -2    9.90    6.70
   3   7  -2    9.70    6.20
   3   7  -2   14.90    4.70
   3   7  -2   17.70    5.00
   3   7  -2   11.70    5.10
   3   7  -2   20.30    4.20
  -3  -6   2    8.50    3.90
  -3  -6   2   10.50    2.80
  -3  -6   2    5.20    2.10
  -3  -6   2    6.30    2.60
  -3  -6   2   16.00    4.30
  -3  -6   2   18.60    6.90
  -3  -6   2    2.60    3.50
   3   6  -2   12.20    3.10
   3   6  -2   14.50    6.00
   3   6  -2    5.50    3.20
   3   6  -2    9.00    4.10
   3   6  -2   17.20    4.80
   3   6  -2   10.20    3.50
   3   6  -2   12.20    4.20
   3   6  -2   10.60    3.00
   3   6  -2    9.00    3.20
   3   6  -2    4.90    4.50
  -3  -5   2  137.69    9.20
  -3  -5   2  145.89    9.50
  -3  -5   2  128.09   10.50
  -3  -5   2  125.19   14.10
  -3  -5   2  120.99    9.00
  -3  -5   2  138.09   14.00
  -3  -5   2  133.39   10.70
   3   5  -2  128.59   14.30
   3   5  -2  121.39   15.40
   3   5  -2  144.29    8.90
   3   5  -2  136.39    9.90
   3   5  -2  127.19   10.70
   3   5  -2  137.59   11.90
   3   5  -2  125.09    9.10
   3   5  -2  123.89   16.40
   3   5  -2  148.29   10.00
   3   5  -2  120.79   10.70
  -3  -4   2    5.70    2.00
  -3  -4   2    9.70    3.20
  -3  -4   2    9.30    3.00
  -3  -4   2    7.70    2.20
  -3  -4   2   12.70    4.10
  -3  -4   2    5.90    2.40
  -3  -4   2   12.50    4.90
   3   4  -2    2.50    2.00
   3   4  -2    6.70    1.90
   3   4  -2    7.60    1.70
   3   4  -2    7.00    4.00
   3   4  -2    9.30    3.80
   3   4  -2    0.10    3.20
   3   4  -2    5.80    2.70
   3   4  -2    8.50    2.30
   3   4  -2    5.60    2.00
   3   4  -2    8.50    2.50
   3   4  -2    5.20    1.90
  -3  -3   2  273.17   15.90
  -3  -3   2  252.57   15.10
  -3  -3   2  277.87   19.40
  -3  -3   2  287.37   18.30
  -3  -3   2  298.57   16.10
  -3  -3   2  299.97   17.30
  -3  -3   2  281.77   16.10
   3   3  -2  267.77   15.90
   3   3  -2  279.37   15.10
   3   3  -2  267.67   15.50
   3   3  -2  305.37   20.20
   3   3  -2  273.47   18.10
   3   3  -2  289.87   14.50
   3   3  -2  276.57   15.40
   3   3  -2  280.17   15.90
   3   3  -2  273.07   14.30
   3   3  -2  265.27   17.00
   3   3  -2  278.07   19.40
  -3  -2   2  704.93   34.80
  -3  -2   2  715.13   34.90
  -3  -2   2  699.03   36.50
  -3  -2   2  727.73   37.30
  -3  -2   2  679.93   35.60
  -3  -2   2  711.03   38.60
  -3  -2   2  731.43   35.90
   3   2  -2  726.43   35.80
   3   2  -2  692.03   34.90
   3   2  -2  689.93   37.00
   3   2  -2  720.43   34.90
   3   2  -2  683.03   36.30
   3   2  -2  700.83   38.30
   3   2  -2  726.73   38.80
   3   2  -2  686.33   35.20
  -3  -1   2   -0.10    1.60
  -3  -1   2    1.40    1.80
  -3  -1   2    6.00    3.00
  -3  -1   2    4.10    1.70
  -3  -1   2    9.20    2.90
  -3  -1   2    2.90    1.70
  -3  -1   2    5.90    2.50
   3   1  -2    7.10    3.00
   3   1  -2    5.00    2.60
   3   1  -2    2.30    1.70
   3   1  -2    7.10    2.30
   3   1  -2    2.50    1.50
   3   1  -2    7.00    2.60
   3   1  -2    5.20    2.60
  -3   0   2  378.46   20.50
  -3   0   2  368.86   18.60
  -3   0   2  392.06   21.30
  -3   0   2  334.37   20.10
  -3   0   2  366.56   19.20
  -3   0   2  383.86   18.70
  -3   0   2  361.76   20.20
  -3   0   2  365.76   19.90
  -3   0   2  390.66   19.80
   3   0  -2  356.96   21.00
   3   0  -2  347.17   19.50
   3   0  -2  368.66   19.30
   3   0  -2  342.87   19.80
   3   0  -2  375.46   20.50
   3   0  -2  381.46   20.30
   3   0  -2  341.17   20.10
  -3   1   2    7.00    2.70
  -3   1   2    3.10    1.80
  -3   1   2    1.20    1.60
  -3   1   2    4.60    1.50
  -3   1   2    6.20    2.20
  -3   1   2    5.60    2.30
  -3   1   2    8.90    2.50
  -3   1   2    5.50    2.60
   3  -1  -2   11.60    3.10
   3  -1  -2    6.20    2.50
   3  -1  -2    4.00    2.00
   3  -1  -2    6.10    2.50
   3  -1  -2    2.20    1.60
   3  -1  -2    3.10    2.40
   3  -1  -2    1.60    1.60
   3  -1  -2    5.00    1.50
  -3   2   2  675.43   36.60
  -3   2   2  732.03   35.70
  -3   2   2  669.73   36.60
  -3   2   2  714.13   36.40
  -3   2   2  683.53   36.20
  -3   2   2  730.33   37.10
   3  -2  -2  693.53   37.40
   3  -2  -2  726.43   35.40
   3  -2  -2  692.93   36.60
   3  -2  -2  729.23   33.00
   3  -2  -2  717.93   36.40
   3  -2  -2  708.83   36.60
   3  -2  -2  718.03   37.00
   3  -2  -2  730.43   37.00
  -3   3   2  257.27   17.10
  -3   3   2  265.47   17.50
  -3   3   2  271.87   17.60
  -3   3   2  268.77   17.00
  -3   3   2  274.27   16.00
  -3   3   2  286.97   15.60
   3  -3  -2  263.07   16.70
   3  -3  -2  256.37   17.30
   3  -3  -2  285.57   17.40
   3  -3  -2  283.87   17.00
   3  -3  -2  271.27   16.90
   3  -3  -2  253.27   15.00
   3  -3  -2  268.27   16.40
  -3   4   2    8.60    3.70
  -3   4   2    8.60    3.90
  -3   4   2    4.00    3.10
  -3   4   2    8.00    3.30
  -3   4   2    3.60    2.00
  -3   4   2    8.30    2.40
   3  -4  -2    6.50    2.90
   3  -4  -2    9.30    3.60
   3  -4  -2    4.80    2.80
   3  -4  -2    8.10    2.10
   3  -4  -2    7.90    3.50
   3  -4  -2    8.50    3.20
   3  -4  -2   10.40    3.50
   3  -4  -2    5.90    2.90
   3  -4  -2   11.60    3.20
  -3   5   2  120.59   14.20
  -3   5   2  134.59   12.00
  -3   5   2  129.79    7.10
  -3   5   2  161.98   12.80
  -3   5   2  142.49    9.60
  -3   5   2  131.99    7.10
  -3   5   2  120.99   14.50
  -3   5   2  128.39   11.80
  -3   5   2  135.59    9.30
   3  -5  -2  123.39   14.20
   3  -5  -2  138.19   10.60
   3  -5  -2  140.99   11.70
   3  -5  -2  116.59    8.70
   3  -5  -2  142.79   12.20
   3  -5  -2  147.39   10.70
   3  -5  -2  146.69   11.20
   3  -5  -2  136.19   10.60
   3  -5  -2  149.88   12.30
  -3   6   2   10.30    4.40
  -3   6   2   14.50    4.90
  -3   6   2    4.10    3.20
  -3   6   2    8.80    4.80
  -3   6   2   10.80    2.00
  -3   6   2   13.70    2.30
  -3   6   2   13.60    5.60
  -3   6   2    7.20    2.50
   3  -6  -2    9.10    3.50
   3  -6  -2    8.40    3.80
   3  -6  -2   12.20    4.00
   3  -6  -2    3.40    3.50
   3  -6  -2   10.00    4.50
   3  -6  -2    7.10    3.80
   3  -6  -2    7.30    3.00
   3  -6  -2    9.80    3.80
  -3   7   2   20.90    5.90
  -3   7   2   22.30    6.10
  -3   7   2   13.70    6.10
  -3   7   2   20.10    5.80
  -3   7   2   13.50    2.70
  -3   7   2   15.30    3.40
  -3   7   2   16.50    3.50
  -3   7   2   16.30    2.70
   3  -7  -2   14.60    4.20
   3  -7  -2   19.00    5.00
   3  -7  -2   18.30    4.20
   3  -7  -2   15.60    5.10
   3  -7  -2   10.30    4.90
   3  -7  -2   19.00    6.20
   3  -7  -2   19.90    4.70
  -3   8   2   18.40    4.20
  -3   8   2   23.30    7.30
  -3   8   2   15.70    5.70
  -3   8   2   34.00    9.10
  -3   8   2   14.50    6.10
   3  -8  -2   29.20    8.60
   3  -8  -2   20.80    5.30
   3  -8  -2   28.10    8.20
   3  -8  -2   17.60    4.50
  -3   9   2   -1.50    3.20
  -3   9   2    7.80    5.40
  -3   9   2   12.00    6.40
   3  -9  -2    5.30    3.40
   3  -9  -2   16.30    6.90
   3  -9  -2    7.50    3.40
   3  -9  -2    1.60    4.10
  -3  10   2   17.80    8.20
  -3  10   2   21.30    7.20
  -3  10   2    9.40    6.10
   3 -10  -2   20.50    6.00
  -3  11   2    0.90    4.30
  -3  11   2   15.50    7.80
  -3  11   2   10.40    6.60
   3 -11  -2    4.60    4.00
  -2 -12   2    7.60    3.30
  -2 -11   2    8.20    6.90
  -2 -11   2    7.10    3.00
   2  11  -2   12.00    6.60
   2  11  -2    5.50    6.10
   2  11  -2    1.70    6.00
  -2 -10   2    7.10    6.30
  -2 -10   2    0.00    1.70
  -2 -10   2   -2.90    3.20
   2  10  -2    6.90    5.40
   2  10  -2    5.20    4.60
   2  10  -2   -2.40    3.10
  -2  -9   2   10.40    5.60
  -2  -9   2   21.40    3.90
  -2  -9   2   15.20    8.60
  -2  -9   2   13.70    4.50
   2   9  -2   19.70    5.10
   2   9  -2   23.20    7.20
   2   9  -2   20.10    9.50
   2   9  -2    9.80    5.10
  -2  -8   2   -1.10    3.30
  -2  -8   2    4.00    4.10
  -2  -8   2   -0.40    1.40
  -2  -8   2    1.00    2.20
  -2  -8   2   -1.00    1.30
   2   8  -2   -2.40    2.30
   2   8  -2    7.50    3.80
   2   8  -2    0.80    2.70
   2   8  -2    3.20    3.20
   2   8  -2    2.10    4.80
   2   8  -2   -3.50    2.00
   2   8  -2    2.50    2.40
  -2  -7   2   11.50    2.00
  -2  -7   2   12.80    6.50
  -2  -7   2   11.10    2.70
  -2  -7   2   11.00    3.70
  -2  -7   2   11.50    5.10
   2   7  -2    7.60    3.70
   2   7  -2    6.90    3.50
   2   7  -2    8.50    3.40
   2   7  -2    7.60    4.00
   2   7  -2    8.90    5.40
   2   7  -2   11.90    4.20
   2   7  -2    4.40    4.50
   2   7  -2    9.60    3.50
   2   7  -2   12.40    4.70
   2   7  -2   10.50    1.70
   2   7  -2   15.60    9.10
  -2  -6   2   39.50    6.10
  -2  -6   2   50.49    8.60
  -2  -6   2   53.99   10.30
  -2  -6   2   45.20    4.90
  -2  -6   2   44.70    4.40
   2   6  -2   37.70    7.20
   2   6  -2   49.90    3.70
   2   6  -2   38.30    6.90
   2   6  -2   49.80    6.50
   2   6  -2   32.90    8.20
   2   6  -2   43.70    6.80
   2   6  -2   52.59    8.10
   2   6  -2   38.40    8.80
   2   6  -2   39.70    6.10
   2   6  -2   46.10    7.40
   2   6  -2   55.59    8.20
  -2  -5   2  337.77   21.80
  -2  -5   2  338.77   19.80
  -2  -5   2  312.37   20.00
  -2  -5   2  331.27   17.50
  -2  -5   2  343.77   18.90
  -2  -5   2  340.07   24.00
  -2  -5   2  345.07   17.70
   2   5  -2  338.87   24.40
   2   5  -2  297.57   20.20
   2   5  -2  331.87   21.80
   2   5  -2  338.57   18.80
   2   5  -2  340.87   20.40
   2   5  -2  355.86   19.10
   2   5  -2  346.17   17.20
   2   5  -2  305.57   23.00
   2   5  -2  355.86   21.80
   2   5  -2  346.77   20.20
   2   5  -2  334.97   20.00
  -2  -4   2    3.60    2.80
  -2  -4   2    4.60    1.60
  -2  -4   2    3.80    1.80
  -2  -4   2    2.30    1.90
  -2  -4   2    2.60    2.90
  -2  -4   2    1.70    1.90
  -2  -4   2    4.60    1.70
   2   4  -2    6.10    3.60
   2   4  -2    3.10    1.90
   2   4  -2    2.60    3.10
   2   4  -2    0.80    2.20
   2   4  -2    2.60    1.90
   2   4  -2    2.80    2.20
   2   4  -2    1.50    1.30
   2   4  -2    5.50    2.30
   2   4  -2    0.90    1.80
   2   4  -2    2.40    1.30
  -2  -3   2  235.58   15.10
  -2  -3   2  229.48   12.40
  -2  -3   2  225.48   12.70
  -2  -3   2  246.88   16.50
  -2  -3   2  202.98   12.40
  -2  -3   2  206.08   13.20
  -2  -3   2  238.68   14.00
   2   3  -2  240.68   13.40
   2   3  -2  221.58   12.70
   2   3  -2  209.38   13.70
   2   3  -2  226.98   11.40
   2   3  -2  238.58   16.50
   2   3  -2  237.38   12.80
   2   3  -2  218.48   12.30
   2   3  -2  237.18   11.60
   2   3  -2  231.78   16.30
   2   3  -2  234.28   12.80
  -2  -2   2  489.35   24.80
  -2  -2   2  499.45   24.80
  -2  -2   2  501.85   26.60
  -2  -2   2  486.65   25.80
  -2  -2   2  488.75   24.60
  -2  -2   2  502.65   25.00
   2   2  -2  526.95   28.10
   2   2  -2  505.35   24.70
   2   2  -2  488.55   24.60
   2   2  -2  482.65   24.70
   2   2  -2  503.65   26.70
   2   2  -2  497.55   25.90
   2   2  -2  500.25   24.40
   2   2  -2  488.15   27.60
   2   2  -2  497.95   23.80
   2   2  -2  495.75   24.90
   2   2  -2  488.45   23.80
  -2  -1   2 2325.97  123.29
   2   1  -2 2225.88  122.39
   2   1  -2 2769.02  294.87
  -2   0   2  206.58   12.20
  -2   0   2  186.08   10.40
  -2   0   2  199.58   11.40
  -2   0   2  208.28   11.40
  -2   0   2  187.98   11.20
  -2   0   2  207.48   11.60
  -2   0   2  185.58   10.20
  -2   0   2  196.48   10.90
   2   0  -2  196.38   11.50
   2   0  -2  180.28   11.20
   2   0  -2  179.88   11.40
   2   0  -2  193.28   10.90
   2   0  -2  204.28   11.30
   2   0  -2  195.48   10.20
   2   0  -2  183.18   11.10
   2   0  -2  203.48   12.20
   2   0  -2  202.58   10.50
   2  -1  -2  785.92   39.80
  -2   2   2  516.25   27.10
  -2   2   2  529.35   25.40
  -2   2   2  526.25   26.10
  -2   2   2  507.55   26.50
  -2   2   2  506.85   26.80
   2  -2  -2  458.25   26.60
   2  -2  -2  490.45   26.40
   2  -2  -2  518.85   25.20
   2  -2  -2  532.55   26.40
   2  -2  -2  515.65   26.80
   2  -2  -2  513.55   26.60
   2  -2  -2  486.05   26.70
  -2   3   2  215.58   15.50
  -2   3   2  225.28   13.20
  -2   3   2  231.38   12.60
  -2   3   2  216.98   13.70
  -2   3   2  240.68   15.30
  -2   3   2  242.28   14.70
  -2   3   2  236.28   11.30
  -2   3   2  241.08   15.00
   2  -3  -2  220.68   13.90
   2  -3  -2  214.88   14.60
   2  -3  -2  223.68   12.30
   2  -3  -2  227.08   11.40
   2  -3  -2  238.78   14.60
   2  -3  -2  240.08   13.70
   2  -3  -2  226.18   14.40
  -2   4   2   -2.90    2.70
  -2   4   2    4.00    2.60
  -2   4   2    3.80    1.50
  -2   4   2    1.00    1.20
  -2   4   2   -0.60    1.70
  -2   4   2    3.20    2.80
  -2   4   2    5.50    2.50
  -2   4   2    3.70    1.40
  -2   4   2    5.20    2.70
   2  -4  -2   -2.00    2.00
   2  -4  -2    3.90    2.10
   2  -4  -2    2.30    1.70
   2  -4  -2    3.10    1.90
   2  -4  -2    3.80    1.40
   2  -4  -2    3.70    1.40
   2  -4  -2    1.20    1.80
   2  -4  -2    4.80    3.00
   2  -4  -2    4.70    2.90
  -2   5   2  332.87   18.20
  -2   5   2  356.06   18.10
  -2   5   2  319.27   21.20
  -2   5   2  349.67   22.70
  -2   5   2  353.26   22.30
  -2   5   2  370.06   18.40
  -2   5   2  325.37   17.90
  -2   5   2  298.37   21.20
  -2   5   2  350.16   22.70
   2  -5  -2  341.87   22.50
   2  -5  -2  341.97   19.50
   2  -5  -2  344.77   21.00
   2  -5  -2  340.97   19.20
   2  -5  -2  313.57   22.10
   2  -5  -2  337.67   18.00
   2  -5  -2  341.27   19.90
   2  -5  -2  367.56   22.10
   2  -5  -2  335.47   18.20
  -2   6   2   54.79    5.70
  -2   6   2   39.40    3.60
  -2   6   2   44.10    5.40
  -2   6   2   27.20    6.90
  -2   6   2   45.90    7.90
  -2   6   2   41.70    8.00
  -2   6   2   38.60    4.90
  -2   6   2   42.30    7.50
  -2   6   2   42.90    8.00
  -2   6   2   45.00    8.60
   2  -6  -2   49.80    9.10
   2  -6  -2   38.10    5.70
   2  -6  -2   41.60    7.50
   2  -6  -2   60.79    6.40
   2  -6  -2   44.90    6.40
   2  -6  -2   38.10    7.90
   2  -6  -2   43.50    7.10
   2  -6  -2   32.80    5.00
  -2   7   2    6.60    4.70
  -2   7   2    5.30    4.30
  -2   7   2   14.20    3.40
  -2   7   2    6.50    4.00
  -2   7   2    8.20    3.90
  -2   7   2   10.00    2.80
  -2   7   2    9.80    2.70
  -2   7   2    0.90    2.80
  -2   7   2   10.50    5.10
   2  -7  -2    5.10    3.40
   2  -7  -2   13.90    3.60
   2  -7  -2    2.00    3.80
   2  -7  -2   10.50    3.40
   2  -7  -2    4.90    2.80
   2  -7  -2    9.10    4.80
   2  -7  -2   11.80    5.80
   2  -7  -2    9.00    2.90
   2  -7  -2   11.70    3.60
  -2   8   2    2.40    3.50
  -2   8   2   -1.50    3.50
  -2   8   2   -0.90    2.70
  -2   8   2    5.20    2.90
  -2   8   2    3.30    2.60
  -2   8   2    4.00    3.20
  -2   8   2    1.10    1.70
   2  -8  -2    1.00    3.00
   2  -8  -2   -2.60    2.10
   2  -8  -2   -1.60    1.60
   2  -8  -2    2.80    2.60
   2  -8  -2   -3.20    1.40
   2  -8  -2    0.10    2.00
  -2   9   2   18.50    6.70
  -2   9   2   18.50    6.60
  -2   9   2   10.30    6.10
   2  -9  -2   11.70    3.50
   2  -9  -2   17.00    4.70
   2  -9  -2   25.60    8.80
  -2  10   2    4.30    4.80
  -2  10   2   -6.20    3.40
  -2  10   2   -1.20    3.60
   2 -10  -2    1.60    2.50
   2 -10  -2    6.80    5.50
   2 -10  -2   -2.20    1.60
  -2  11   2    6.90    6.00
  -2  11   2   10.30    5.90
   2 -11  -2   10.00    7.30
   2 -11  -2    4.10    3.10
  -2  12   2    6.20    6.30
  -2  12   2   10.50    7.80
   2 -12  -2    3.40    3.50
  -1 -12   2    5.50    7.00
   1  12  -2   10.70    8.00
  -1 -11   2    5.70    5.80
  -1 -11   2    1.80    2.20
   1  11  -2    4.90    5.60
   1  11  -2   -2.30    3.30
   1  11  -2    2.30    4.80
  -1 -10   2    0.40    3.30
  -1 -10   2    0.50    1.80
  -1 -10   2   -1.00    4.20
   1  10  -2    3.30    4.30
   1  10  -2    0.00    3.20
   1  10  -2    0.60    5.10
  -1  -9   2    3.40    4.80
  -1  -9   2    4.80    2.00
  -1  -9   2    1.50    3.20
   1   9  -2    4.10    3.70
   1   9  -2    4.00    3.40
   1   9  -2   -1.90    3.30
   1   9  -2    5.90    3.20
   1   9  -2    4.30    5.30
  -1  -8   2   90.19    6.40
  -1  -8   2   75.39    6.20
  -1  -8   2   77.69   14.10
  -1  -8   2   79.39   11.70
   1   8  -2   91.89   14.30
   1   8  -2   89.29   12.90
   1   8  -2   91.39   12.70
   1   8  -2   70.49    9.60
   1   8  -2  114.89   18.00
   1   8  -2   85.89   11.00
   1   8  -2   91.89    9.60
   1   8  -2   72.49   11.10
   1   8  -2   77.69   12.30
  -1  -7   2   50.29    5.30
  -1  -7   2   47.50    4.30
  -1  -7   2   49.50    8.90
  -1  -7   2   37.50    9.30
   1   7  -2   48.50   11.50
   1   7  -2   48.90    8.60
   1   7  -2   51.39    8.70
   1   7  -2   62.59    9.60
   1   7  -2   43.80    6.90
   1   7  -2   57.19   10.40
   1   7  -2   63.29    8.20
   1   7  -2   60.19    8.20
   1   7  -2   47.20    8.30
   1   7  -2   52.69    7.60
  -1  -6   2    4.80    0.90
  -1  -6   2    0.80    1.60
  -1  -6   2    9.30    3.90
  -1  -6   2    4.40    1.40
  -1  -6   2    2.00    1.20
  -1  -6   2    4.20    3.80
   1   6  -2    1.20    1.70
   1   6  -2    1.50    1.90
   1   6  -2    0.20    2.40
   1   6  -2    3.20    0.80
   1   6  -2    3.20    2.70
   1   6  -2    0.00    2.20
   1   6  -2    1.60    2.50
   1   6  -2    4.00    2.50
   1   6  -2   -0.80    2.60
   1   6  -2    1.40    1.90
   1   6  -2   -0.40    2.10
  -1  -5   2  554.94   30.10
  -1  -5   2  560.84   28.60
  -1  -5   2  586.14   27.30
  -1  -5   2  616.84   32.50
   1   5  -2  575.84   30.30
   1   5  -2  568.94   32.30
   1   5  -2  621.54   32.30
   1   5  -2  615.24   32.10
   1   5  -2  567.34   31.40
   1   5  -2  551.34   34.00
   1   5  -2  598.14   30.40
   1   5  -2  511.25   31.20
   1   5  -2  570.34   27.20
  -1  -4   2   23.30    3.80
  -1  -4   2   21.00    4.50
  -1  -4   2   16.20    4.70
  -1  -4   2   16.40    1.90
  -1  -4   2   17.40    3.40
  -1  -4   2   19.90    2.00
   1   4  -2   19.50    3.40
   1   4  -2   20.00    4.20
   1   4  -2   21.60    3.80
   1   4  -2   16.60    1.70
   1   4  -2   15.60    3.80
   1   4  -2   24.30    5.60
   1   4  -2   20.60    4.10
   1   4  -2   19.30    3.40
  -1  -3   2  151.08    9.30
  -1  -3   2  148.09   11.50
  -1  -3   2  160.58   10.80
  -1  -3   2  154.08    8.00
  -1  -3   2  167.98   10.00
  -1  -3   2  158.38    9.80
  -1  -3   2  151.78    7.80
   1   3  -2  148.09    9.80
   1   3  -2  142.99    9.70
   1   3  -2  155.68    7.80
   1   3  -2  147.59   10.60
   1   3  -2  159.78    9.80
   1   3  -2  159.28   10.00
   1   3  -2  125.89   10.90
   1   3  -2  160.28    9.90
   1   3  -2  156.78    9.40
  -1  -2   2   16.10    2.60
  -1  -2   2   13.10    3.00
  -1  -2   2   16.90    1.70
  -1  -2   2   16.20    3.70
  -1  -2   2   18.90    3.00
  -1  -2   2   18.40    2.10
  -1  -2   2   20.40    2.80
  -1  -2   2   12.50    2.40
  -1  -2   2   18.30    1.90
   1   2  -2   15.80    2.50
   1   2  -2   18.60    3.50
   1   2  -2   16.90    2.60
   1   2  -2   14.10    2.50
   1   2  -2   16.60    2.60
   1   2  -2   13.20    3.70
   1   2  -2   19.00    3.00
   1   2  -2   20.40    2.10
   1   2  -2   19.30    2.70
   1   2  -2   22.80    4.20
  -1  -1   2  329.27   17.60
  -1  -1   2  343.67   17.00
  -1  -1   2  346.87   16.70
  -1  -1   2  341.17   17.30
  -1  -1   2  348.17   18.00
  -1  -1   2  345.07   16.60
  -1  -1   2  350.16   18.70
  -1  -1   2  352.86   17.00
   1   1  -2  344.97   17.60
   1   1  -2  339.87   17.90
   1   1  -2  342.97   17.30
   1   1  -2  342.37   17.00
   1   1  -2  349.67   16.60
   1   1  -2  342.67   18.70
   1   1  -2  350.66   16.80
   1   1  -2  360.46   16.70
   1   1  -2  349.57   16.80
  -1   0   2    0.10    0.60
  -1   0   2    0.40    0.70
  -1   0   2   -0.40    0.50
  -1   0   2    0.00    0.70
  -1   0   2    0.30    0.80
  -1   0   2    0.40    0.70
   1   0  -2   -0.40    0.50
   1   0  -2   -0.20    0.70
   1   0  -2   -1.40    0.60
   1   0  -2    1.80    0.90
   1   0  -2    0.80    0.40
   1   0  -2   -0.70    0.80
   1   0  -2   -1.20    0.70
   1   0  -2   -0.50    0.60
  -1   1   2  341.27   17.60
  -1   1   2  317.07   17.20
  -1   1   2  341.87   16.30
  -1   1   2  394.86   19.80
  -1   1   2  350.76   17.70
  -1   1   2  353.76   17.60
  -1   1   2  356.26   16.70
  -1   1   2  311.47   17.30
   1  -1  -2  346.87   16.30
   1  -1  -2  339.07   17.60
   1  -1  -2  327.27   17.40
   1  -1  -2  343.67   17.30
   1  -1  -2  354.96   18.40
   1  -1  -2  343.77   17.70
   1  -1  -2  343.37   16.70
  -1   2   2   14.10    3.20
  -1   2   2   16.50    1.90
  -1   2   2   15.40    3.00
  -1   2   2   17.10    2.80
  -1   2   2   17.50    2.90
  -1   2   2   16.60    1.90
  -1   2   2   15.10    3.00
  -1   2   2   22.20    3.70
  -1   2   2   17.40    2.60
   1  -2  -2   21.70    3.90
   1  -2  -2   17.80    1.90
   1  -2  -2   18.40    2.20
   1  -2  -2   16.40    3.10
   1  -2  -2   17.80    2.80
   1  -2  -2   13.70    3.20
   1  -2  -2   20.40    3.70
   1  -2  -2   11.60    2.30
   1  -2  -2   21.50    3.10
  -1   3   2  148.69    8.70
  -1   3   2  169.08   11.20
  -1   3   2  161.18   10.60
  -1   3   2  150.88    8.20
  -1   3   2  154.38    9.50
  -1   3   2  136.29    9.80
  -1   3   2  149.29   10.90
  -1   3   2  156.18   10.30
  -1   3   2  150.58    8.80
   1  -3  -2  157.98   10.90
   1  -3  -2  146.89   10.40
   1  -3  -2  140.29   10.80
   1  -3  -2  144.59    9.20
   1  -3  -2  160.18    9.60
   1  -3  -2  154.88    9.00
   1  -3  -2  157.58    9.30
   1  -3  -2  154.08   10.00
   1  -3  -2  149.59    8.10
  -1   4   2   19.80    4.40
  -1   4   2   16.70    3.90
  -1   4   2   19.50    2.60
  -1   4   2   19.60    4.30
  -1   4   2   14.00    2.40
  -1   4   2   20.10    3.50
  -1   4   2   23.70    2.70
  -1   4   2   12.90    2.70
  -1   4   2   28.60    5.50
   1  -4  -2   16.90    3.10
   1  -4  -2   23.50    4.30
   1  -4  -2   22.10    4.80
   1  -4  -2   18.00    3.20
   1  -4  -2   16.40    3.00
   1  -4  -2   18.60    3.40
   1  -4  -2   24.20    4.90
   1  -4  -2   21.20    5.20
  -1   5   2  566.44   32.50
  -1   5   2  540.75   32.80
  -1   5   2  539.05   33.30
  -1   5   2  558.04   31.50
  -1   5   2  601.04   30.20
  -1   5   2  577.94   33.20
  -1   5   2  583.74   30.00
  -1   5   2  628.74   32.90
  -1   5   2  604.44   28.70
  -1   5   2  572.14   28.80
   1  -5  -2  550.64   31.00
   1  -5  -2  623.94   33.20
   1  -5  -2  598.24   30.50
   1  -5  -2  539.75   32.90
   1  -5  -2  579.34   29.40
   1  -5  -2  579.74   30.10
   1  -5  -2  567.64   29.80
   1  -5  -2  619.84   34.60
  -1   6   2    0.50    3.30
  -1   6   2    2.20    2.40
  -1   6   2    3.10    1.60
  -1   6   2   -0.30    1.60
  -1   6   2    1.70    1.40
  -1   6   2    3.80    3.10
  -1   6   2    3.80    3.70
  -1   6   2    4.40    3.50
  -1   6   2    5.70    2.50
   1  -6  -2    2.90    2.10
   1  -6  -2    2.80    3.00
   1  -6  -2    1.70    1.70
   1  -6  -2    2.50    1.80
   1  -6  -2    4.60    3.90
   1  -6  -2   -2.00    1.50
   1  -6  -2    4.40    2.60
  -1   7   2   54.39    5.50
  -1   7   2   47.10    5.70
  -1   7   2   39.20    7.30
  -1   7   2   42.00    8.80
  -1   7   2   59.89    7.70
  -1   7   2   46.30    8.80
  -1   7   2   52.69    6.50
  -1   7   2   46.80    8.80
  -1   7   2   30.30    7.80
  -1   7   2   43.00    7.00
  -1   7   2   60.89   10.90
   1  -7  -2   42.60    9.20
   1  -7  -2   58.09    7.90
   1  -7  -2   47.40    6.20
   1  -7  -2   56.09   10.10
   1  -7  -2   45.90    5.50
   1  -7  -2   60.09    8.50
   1  -7  -2   48.30    6.50
  -1   8   2   82.29   11.00
  -1   8   2   97.49   14.70
  -1   8   2  113.09   14.40
  -1   8   2   91.49   11.00
  -1   8   2   75.19   12.60
  -1   8   2  100.09    7.40
   1  -8  -2   92.39   11.20
   1  -8  -2   79.99    9.00
   1  -8  -2   83.69    7.20
   1  -8  -2   89.29    9.70
   1  -8  -2   79.49   14.20
   1  -8  -2   93.19   11.00
  -1   9   2   -1.70    3.10
  -1   9   2   -0.60    3.60
   1  -9  -2   -1.40    1.90
   1  -9  -2    3.00    4.50
   1  -9  -2    3.20    2.40
  -1  10   2    6.50    4.40
  -1  10   2   -1.40    3.30
  -1  10   2   -1.40    4.70
   1 -10  -2    0.50    2.40
   1 -10  -2   -1.60    1.40
   1 -10  -2    0.80    4.30
  -1  11   2    4.70    5.50
  -1  11   2    1.70    5.50
   1 -11  -2    5.10    6.20
   1 -11  -2   -1.60    2.30
  -1  12   2   -1.00    4.60
  -1  12   2   -0.40    4.80
   1 -12  -2    1.80    3.40
   1 -12  -2   10.70    8.20
   0 -12   2   -2.40    5.00
   0  12  -2    3.90    5.20
   0  12  -2    6.50    6.90
   0 -11   2   -0.10    4.70
   0 -11   2    0.70    2.10
   0  11  -2    4.20    4.80
   0  11  -2    1.80    4.80
   0  11  -2    1.60    5.40
   0 -10   2   -0.70    1.70
   0 -10   2   -4.70    2.00
   0  10  -2    2.30    4.40
   0  10  -2   -0.50    3.90
   0  10  -2    0.00    3.40
   0  -9   2   10.00    6.60
   0  -9   2    1.50    1.70
   0  -9   2    4.70    4.00
   0   9  -2    5.00    4.40
   0   9  -2    7.70    4.50
   0   9  -2   10.20    3.80
   0   9  -2   13.20    6.00
   0  -8   2   12.20    2.70
   0  -8   2    6.40    3.80
   0  -8   2   11.70    5.80
   0  -8   2    9.30    2.60
   0   8  -2    5.30    3.70
   0   8  -2    4.80    4.10
   0   8  -2   11.70    4.70
   0   8  -2    4.40    3.00
   0   8  -2    9.80    3.70
   0   8  -2    9.20    4.90
   0   8  -2   10.50    4.70
   0   8  -2    5.80    4.40
   0   8  -2   14.00    5.80
   0   8  -2   10.90    4.90
   0  -7   2   78.69    6.10
   0  -7   2   73.49   10.00
   0  -7   2   78.99   12.70
   0  -7   2   86.79    6.10
   0   7  -2   86.39   11.90
   0   7  -2  100.99   12.40
   0   7  -2   87.89   11.00
   0   7  -2   92.79   10.10
   0   7  -2  110.79   11.80
   0   7  -2   80.99   12.40
   0   7  -2   89.59   11.40
   0   7  -2   76.79   11.30
   0   7  -2   95.59   10.80
   0   7  -2   87.79    9.90
   0  -6   2  205.58   14.50
   0  -6   2  202.18   10.90
   0  -6   2  196.88   10.70
   0  -6   2  190.68   16.50
   0   6  -2  194.38   12.50
   0   6  -2  182.68   15.90
   0   6  -2  190.78   14.50
   0   6  -2  199.28   13.20
   0   6  -2  192.38   14.30
   0   6  -2  188.68   14.70
   0   6  -2  196.48   15.50
   0   6  -2  197.68   15.50
   0   6  -2  188.18   13.60
   0   6  -2  199.38   15.30
   0  -5   2    7.70    1.00
   0  -5   2   10.50    4.10
   0  -5   2    6.00    2.80
   0  -5   2    5.70    1.20
   0  -5   2    8.20    1.80
   0  -5   2    8.30    1.10
   0   5  -2   12.20    2.90
   0   5  -2    6.30    3.10
   0   5  -2   10.40    4.20
   0   5  -2    4.00    2.70
   0   5  -2    9.50    3.20
   0   5  -2    6.50    2.80
   0   5  -2    5.60    2.70
   0   5  -2    4.70    2.20
   0   5  -2    6.70    3.30
   0  -4   2   16.10    3.10
   0  -4   2   19.10    1.40
   0  -4   2   17.30    1.30
   0  -4   2   18.90    4.80
   0  -4   2   18.90    1.50
   0  -4   2   14.70    3.70
   0  -4   2   13.90    3.40
   0   4  -2   18.30    4.00
   0   4  -2   16.60    3.50
   0   4  -2   22.50    3.50
   0   4  -2   14.70    3.00
   0   4  -2   14.30    3.70
   0   4  -2   18.30    3.80
   0   4  -2   31.10    5.80
   0   4  -2   12.80    3.30
   0   4  -2   18.20    4.90
   0   4  -2   15.20    3.40
   0  -3   2    6.10    2.20
   0  -3   2    4.50    2.10
   0  -3   2    5.30    2.00
   0  -3   2    6.20    2.40
   0  -3   2    7.00    2.90
   0  -3   2    3.30    1.70
   0   3  -2    7.30    2.20
   0   3  -2    3.80    2.10
   0   3  -2    5.10    1.60
   0   3  -2    4.80    2.30
   0   3  -2    6.10    2.20
   0   3  -2   12.10    2.70
   0   3  -2    4.50    1.80
   0   3  -2    6.70    1.90
   0   3  -2    5.90    2.00
   0   3  -2   11.00    3.00
   0  -1   2  499.85   23.90
   0  -1   2  487.05   24.30
   0  -1   2  507.65   24.00
   0  -1   2  468.55   24.00
   0  -1   2  485.05   23.70
   0  -1   2  506.35   24.20
   0   1  -2  488.35   24.20
   0   1  -2  492.65   24.30
   0   1  -2  529.55   24.30
   0   1  -2  479.45   23.70
   0   1  -2  509.55   24.90
   0   1  -2  491.85   24.00
   0   1  -2  503.15   24.50
   0   1  -2  490.35   23.80
   0   0   2    7.20    0.90
   0   0   2    6.20    0.90
   0   0   2    5.90    1.00
   0   0   2    6.00    1.10
   0   0   2    4.90    0.90
   0   0  -2    6.50    0.90
   0   0  -2    6.40    1.00
   0   1   2  498.95   24.10
   0   1   2  494.15   25.40
   0   1   2  492.95   23.70
   0   1   2  489.85   23.70
   0   1   2  489.75   24.20
   0   1   2  501.05   23.60
   0  -1  -2  504.15   23.80
   0  -1  -2  510.55   23.90
   0  -1  -2  479.45   23.70
   0  -1  -2  501.35   23.60
   0  -1  -2  475.05   24.70
   0   2   2 5966.20  286.17
   0   2   2 6087.59  368.46
   0  -2  -2 5632.74  366.26
   0  -2  -2 6129.79  286.17
   0   3   2    3.70    1.50
   0   3   2    8.00    2.20
   0   3   2    9.10    2.70
   0   3   2    8.10    1.30
   0   3   2    7.60    1.80
   0   3   2    8.00    2.90
   0   3   2    5.80    2.30
   0   3   2    5.70    1.20
   0   3   2    6.40    2.00
   0   3   2    5.10    2.30
   0  -3  -2    7.80    1.90
   0  -3  -2    2.70    2.20
   0  -3  -2    7.30    3.00
   0  -3  -2    5.90    1.70
   0  -3  -2    6.10    1.80
   0  -3  -2    3.80    1.50
   0  -3  -2    6.60    2.30
   0  -3  -2    5.20    1.10
   0  -3  -2    6.10    2.10
   0   4   2   18.30    4.30
   0   4   2   25.00    5.00
   0   4   2   20.50    3.50
   0   4   2   21.00    3.20
   0   4   2   24.40    2.90
   0   4   2   22.30    4.10
   0   4   2   15.90    2.20
   0   4   2   21.70    4.40
   0   4   2   21.60    2.80
   0   4   2   16.90    4.60
   0  -4  -2   23.10    5.90
   0  -4  -2   13.70    3.00
   0  -4  -2   18.10    3.80
   0  -4  -2   18.90    4.30
   0  -4  -2   18.40    3.00
   0  -4  -2   17.50    2.80
   0  -4  -2   21.10    3.30
   0   5   2    2.60    2.70
   0   5   2   10.40    4.10
   0   5   2    9.90    1.90
   0   5   2   13.10    2.50
   0   5   2    4.40    3.00
   0   5   2   12.30    3.20
   0   5   2   12.70    3.60
   0   5   2    9.40    3.40
   0   5   2    8.50    2.70
   0   5   2    7.80    2.30
   0  -5  -2    7.30    2.30
   0  -5  -2    8.60    2.30
   0  -5  -2    9.90    2.50
   0  -5  -2    9.00    3.10
   0  -5  -2    3.80    2.90
   0  -5  -2    6.10    2.40
   0   6   2  163.28   14.40
   0   6   2  192.48   15.20
   0   6   2  194.28   11.10
   0   6   2  182.68   12.80
   0   6   2  204.38   11.80
   0   6   2  203.68   16.60
   0   6   2  188.38   14.60
   0   6   2  178.08   13.10
   0   6   2  215.08   15.80
   0   6   2  178.78   13.40
   0   6   2  190.28   11.90
   0  -6  -2  185.98   16.60
   0  -6  -2  176.98   11.70
   0  -6  -2  193.98   12.10
   0  -6  -2  176.48   15.00
   0  -6  -2  179.48   11.30
   0  -6  -2  208.98   13.10
   0  -6  -2  205.38   14.20
   0   7   2   93.69   12.80
   0   7   2  101.89   10.40
   0   7   2   99.99   12.60
   0   7   2   79.59    7.00
   0   7   2   83.59   11.60
   0   7   2   79.59    9.90
   0   7   2   82.99    7.20
   0   7   2   80.39    6.60
   0  -7  -2  113.29    8.20
   0  -7  -2  117.19   15.50
   0  -7  -2  111.39   12.20
   0  -7  -2   78.89    6.70
   0  -7  -2  101.99    7.80
   0   8   2   11.90    5.20
   0   8   2   10.30    4.60
   0   8   2   15.00    4.40
   0   8   2    9.10    3.00
   0   8   2   11.30    5.60
   0   8   2   19.10    7.80
   0   8   2   12.40    5.50
   0   8   2   15.50    4.70
   0   8   2   12.50    3.00
   0  -8  -2    6.90    2.80
   0  -8  -2    2.30    3.90
   0  -8  -2   11.60    3.50
   0  -8  -2    9.40    2.60
   0  -8  -2    8.90    5.90
   0  -8  -2   16.90    5.40
   0   9   2    9.20    4.60
   0   9   2    6.10    4.90
   0   9   2    4.10    4.20
   0  -9  -2    8.60    2.80
   0  -9  -2    6.70    4.30
   0  -9  -2    4.20    5.00
   0  -9  -2   12.00    3.80
   0  10   2   -3.50    2.90
   0  10   2    7.40    5.50
   0 -10  -2    3.50    5.50
   0 -10  -2    2.50    2.70
   0 -10  -2    1.90    1.90
   0  11   2   -4.50    2.90
   0  11   2    2.40    4.60
   0 -11  -2   -2.20    4.30
   0 -11  -2    0.70    2.40
   0  12   2    4.40    6.40
   0  12   2    5.70    5.80
   0 -12  -2    1.60    6.20
   0 -12  -2    2.90    3.20
   1 -12   2   14.20    4.30
  -1  12  -2    5.90    7.00
  -1  12  -2   12.70    6.80
   1 -11   2    2.70    2.70
   1 -11   2    2.00    5.50
  -1  11  -2   -0.40    4.20
  -1  11  -2   -5.60    3.40
  -1  11  -2    2.70    5.20
   1 -10   2   34.00    5.30
  -1  10  -2   31.50    8.70
  -1  10  -2   39.60    9.10
  -1  10  -2   21.80    8.30
   1  -9   2    1.40    1.80
   1  -9   2   -1.80    3.10
   1  -9   2   -1.00    1.80
  -1   9  -2   -0.10    3.00
  -1   9  -2    2.10    3.60
  -1   9  -2   -4.00    2.80
  -1   9  -2    1.80    2.30
  -1   9  -2    3.00    4.20
   1  -8   2   23.70    5.90
   1  -8   2   20.30    7.30
   1  -8   2   39.80    5.30
   1  -8   2   22.80    4.10
  -1   8  -2   33.20    7.80
  -1   8  -2   29.40    6.40
  -1   8  -2   31.20    7.80
  -1   8  -2   42.00    8.10
  -1   8  -2   43.50    8.00
  -1   8  -2   40.00    9.40
  -1   8  -2   27.30    5.20
   1  -7   2  171.38   14.80
   1  -7   2  136.59   14.70
   1  -7   2  185.48    9.40
   1  -7   2  174.58   10.60
   1  -7   2  168.28   12.70
   1  -7   2  152.08   10.50
   1  -7   2  167.38    9.00
  -1   7  -2  193.38   15.20
  -1   7  -2  186.48   19.50
  -1   7  -2  139.69   13.20
  -1   7  -2  163.48   12.80
  -1   7  -2  158.38   12.20
  -1   7  -2  192.48   13.70
  -1   7  -2  159.68   16.80
  -1   7  -2  195.98   14.30
  -1   7  -2  175.08   15.50
  -1   7  -2  154.08   12.60
  -1   7  -2  169.78   17.90
   1  -6   2   10.80    2.30
   1  -6   2   11.10    1.90
   1  -6   2    8.70    1.90
   1  -6   2    9.80    4.40
   1  -6   2   14.20    4.40
   1  -6   2    8.80    3.30
   1  -6   2   10.10    2.40
  -1   6  -2   10.90    4.40
  -1   6  -2    4.50    3.00
  -1   6  -2   16.70    4.40
  -1   6  -2   14.70    3.40
  -1   6  -2   13.70    4.10
  -1   6  -2    3.20    2.70
  -1   6  -2   11.10    3.60
  -1   6  -2    6.20    3.60
  -1   6  -2   12.50    4.50
  -1   6  -2    5.30    3.50
  -1   6  -2    8.90    3.00
   1  -5   2   27.00    5.50
   1  -5   2   16.60    2.50
   1  -5   2   22.80    2.60
   1  -5   2   23.70    2.80
   1  -5   2   21.70    4.00
   1  -5   2   17.60    4.80
   1  -5   2   14.70    2.70
   1  -5   2   20.60    4.40
  -1   5  -2   21.80    5.60
  -1   5  -2   20.40    4.80
  -1   5  -2   18.40    3.90
  -1   5  -2   18.40    3.50
  -1   5  -2   22.30    4.00
  -1   5  -2   13.40    3.70
  -1   5  -2   14.60    4.50
  -1   5  -2   16.70    3.80
  -1   5  -2   14.20    4.50
  -1   5  -2   19.70    4.40
   1  -4   2  326.77   18.90
   1  -4   2  304.97   18.00
   1  -4   2  304.57   15.60
   1  -4   2  299.17   15.50
   1  -4   2  306.97   19.00
   1  -4   2  329.87   19.60
   1  -4   2  301.27   15.60
   1  -4   2  297.17   17.00
  -1   4  -2  319.47   19.50
  -1   4  -2  307.67   17.40
  -1   4  -2  301.47   18.70
  -1   4  -2  324.67   17.30
  -1   4  -2  290.27   19.00
  -1   4  -2  302.07   19.30
  -1   4  -2  287.17   18.50
  -1   4  -2  305.37   17.20
  -1   4  -2  324.57   18.50
  -1   4  -2  308.87   16.90
   1  -3   2  867.41   43.20
   1  -3   2  864.31   40.90
   1  -3   2  862.81   40.90
   1  -3   2  850.01   43.10
   1  -3   2  839.32   43.70
   1  -3   2  841.92   41.70
   1  -3   2  858.61   40.70
   1  -3   2  885.31   42.80
  -1   3  -2  850.31   41.70
  -1   3  -2  830.72   42.80
  -1   3  -2  849.52   42.90
  -1   3  -2  884.01   43.30
  -1   3  -2  880.71   43.90
  -1   3  -2  896.21   44.00
  -1   3  -2  869.21   43.00
  -1   3  -2  871.91   42.00
  -1   3  -2  872.31   41.80
  -1   3  -2  864.81   42.10
   1  -2   2   40.30    3.10
   1  -2   2   37.00    3.00
   1  -2   2   37.70    5.10
   1  -2   2   47.00    4.80
   1  -2   2   36.00    4.50
   1  -2   2   36.10    3.60
   1  -2   2   36.40    3.60
   1  -2   2   42.40    4.10
  -1   2  -2   42.30    4.80
  -1   2  -2   41.60    5.20
  -1   2  -2   35.00    2.50
  -1   2  -2   36.40    3.10
  -1   2  -2   33.50    3.40
  -1   2  -2   35.60    4.40
  -1   2  -2   38.90    4.60
  -1   2  -2   32.40    3.40
  -1   2  -2   35.80    3.80
  -1   2  -2   40.00    3.40
   1  -1   2   37.60    4.10
   1  -1   2   31.30    2.60
   1  -1   2   32.80    3.50
   1  -1   2   45.20    4.20
   1  -1   2   31.90    2.80
   1  -1   2   33.40    3.30
  -1   1  -2   29.60    2.60
  -1   1  -2   38.60    3.80
  -1   1  -2   33.20    2.90
  -1   1  -2   32.20    3.40
  -1   1  -2   33.00    3.80
  -1   1  -2   35.20    2.60
  -1   1  -2   33.10    2.10
  -1   1  -2   34.10    2.90
  -1   1  -2   36.80    3.20
   1   0   2   14.80    2.00
   1   0   2    8.40    1.40
   1   0   2   13.50    1.90
   1   0   2    8.90    1.30
   1   0   2    9.40    1.90
  -1   0  -2   15.40    1.90
  -1   0  -2   10.30    1.70
  -1   0  -2   10.10    1.70
  -1   0  -2   13.90    1.60
  -1   0  -2   13.40    2.00
  -1   0  -2   10.70    1.50
  -1   0  -2   15.30    2.10
  -1   0  -2   12.50    1.60
   1   1   2   33.60    2.70
   1   1   2   32.70    2.90
   1   1   2   37.10    3.50
   1   1   2   37.60    3.00
   1   1   2   38.60    4.40
   1   1   2   34.10    3.80
   1   1   2   27.70    3.20
  -1  -1  -2   34.80    3.00
  -1  -1  -2   32.40    2.90
  -1  -1  -2   33.70    2.70
  -1  -1  -2   30.30    3.30
  -1  -1  -2   34.40    4.20
  -1  -1  -2   40.60    3.50
  -1  -1  -2   34.30    3.00
   1   2   2   31.10    4.00
   1   2   2   45.80    6.10
   1   2   2   45.10    4.10
   1   2   2   39.00    4.80
   1   2   2   30.80    3.90
   1   2   2   35.30    3.60
   1   2   2   34.20    3.40
   1   2   2   34.60    2.40
  -1  -2  -2   37.60    4.80
  -1  -2  -2   41.20    5.70
  -1  -2  -2   26.40    3.40
  -1  -2  -2   37.20    3.70
  -1  -2  -2   35.20    3.40
  -1  -2  -2   33.20    4.10
  -1  -2  -2   46.30    4.70
   1   3   2  829.22   41.10
   1   3   2  856.91   41.00
   1   3   2  851.51   42.90
   1   3   2  855.71   41.00
   1   3   2  855.41   40.50
   1   3   2  854.91   40.60
   1   3   2  876.01   42.70
   1   3   2  841.02   44.60
   1   3   2  829.32   42.60
  -1  -3  -2  851.31   42.60
  -1  -3  -2  866.71   43.20
  -1  -3  -2  870.41   40.50
  -1  -3  -2  858.21   41.30
  -1  -3  -2  911.31   45.20
  -1  -3  -2  885.21   41.00
  -1  -3  -2  848.52   42.80
  -1  -3  -2  823.32   41.10
   1   4   2  349.96   19.00
   1   4   2  326.27   16.80
   1   4   2  313.57   18.90
   1   4   2  315.57   16.50
   1   4   2  332.27   16.80
   1   4   2  308.57   16.70
   1   4   2  293.07   18.80
   1   4   2  298.37   20.40
   1   4   2  351.16   19.10
   1   4   2  301.17   16.20
  -1  -4  -2  312.27   19.10
  -1  -4  -2  323.47   16.90
  -1  -4  -2  296.17   16.60
  -1  -4  -2  290.27   20.60
  -1  -4  -2  284.67   18.40
  -1  -4  -2  318.17   16.50
  -1  -4  -2  304.37   18.60
  -1  -4  -2  310.47   16.80
   1   5   2   20.10    2.40
   1   5   2   18.70    5.80
   1   5   2   13.20    2.80
   1   5   2   11.80    3.90
   1   5   2   17.90    3.40
   1   5   2   20.00    4.70
   1   5   2   17.30    3.10
   1   5   2   24.20    5.30
   1   5   2   18.00    3.20
   1   5   2   15.70    4.40
  -1  -5  -2   15.90    3.10
  -1  -5  -2   15.90    3.00
  -1  -5  -2   16.40    4.30
  -1  -5  -2   24.90    6.70
  -1  -5  -2   13.90    4.30
  -1  -5  -2   21.20    3.40
  -1  -5  -2   12.70    2.60
  -1  -5  -2   19.70    4.90
   1   6   2    7.80    2.50
   1   6   2    8.80    2.80
   1   6   2   10.50    4.10
   1   6   2    9.00    2.60
   1   6   2   19.90    6.00
   1   6   2   14.80    3.30
   1   6   2   15.90    4.70
   1   6   2   10.70    3.90
   1   6   2   10.50    3.90
   1   6   2   10.60    3.80
   1   6   2   13.20    2.70
  -1  -6  -2   14.20    5.50
  -1  -6  -2    8.90    2.50
  -1  -6  -2   12.20    2.90
  -1  -6  -2   11.70    4.40
  -1  -6  -2    7.40    2.40
  -1  -6  -2    7.30    3.40
  -1  -6  -2   10.30    2.50
   1   7   2  164.38   11.70
   1   7   2  193.18   15.40
   1   7   2  166.28   10.60
   1   7   2  148.49   13.30
   1   7   2  155.88   16.00
   1   7   2  162.18   11.20
   1   7   2  168.88   12.30
   1   7   2  161.98   10.70
   1   7   2  156.78   13.80
   1   7   2  167.88   14.40
   1   7   2  144.19   16.00
  -1  -7  -2  166.68   14.10
  -1  -7  -2  157.58   10.40
  -1  -7  -2  169.48   16.90
  -1  -7  -2  163.18   17.30
  -1  -7  -2  157.28   10.60
  -1  -7  -2  166.08   11.30
  -1  -7  -2  171.28   11.20
   1   8   2   27.80    4.70
   1   8   2   34.20    8.30
   1   8   2   35.10    4.90
   1   8   2   25.80    7.00
   1   8   2   36.10   10.00
   1   8   2   19.50    6.70
   1   8   2   37.80    8.20
  -1  -8  -2   34.20    4.80
  -1  -8  -2   25.00    4.70
  -1  -8  -2   32.20    7.60
  -1  -8  -2   21.20    6.40
  -1  -8  -2   30.10    9.40
  -1  -8  -2   31.50    5.10
   1   9   2    2.30    4.00
   1   9   2    1.00    1.90
   1   9   2    4.70    4.50
  -1  -9  -2    0.20    1.80
  -1  -9  -2    1.80    2.20
  -1  -9  -2   -0.30    3.50
   1  10   2   52.89   10.90
   1  10   2   36.70    9.90
  -1 -10  -2   26.60   10.40
  -1 -10  -2   34.30    8.70
  -1 -10  -2   27.20    5.50
  -1 -10  -2   41.40    4.60
   1  11   2   -1.70    3.80
   1  11   2   -1.40    3.60
  -1 -11  -2   -5.20    2.90
  -1 -11  -2    0.00    2.60
   1  12   2   22.90    8.90
  -1 -12  -2    6.70    3.80
  -1 -12  -2   32.70   20.70
   2 -12   2   10.40    4.00
  -2  12  -2   13.70    7.70
  -2  12  -2    4.30    5.60
   2 -11   2   -2.20    2.00
  -2  11  -2   -0.20    4.60
  -2  11  -2    0.40    4.20
  -2  11  -2   -1.30    3.80
   2 -10   2   16.40    4.20
   2 -10   2   22.20    8.00
  -2  10  -2   18.10    7.70
  -2  10  -2   30.30    9.00
  -2  10  -2   17.70    8.00
   2  -9   2   51.99   10.70
   2  -9   2   47.70    6.50
   2  -9   2   46.60    3.40
   2  -9   2   41.40    3.40
   2  -9   2   52.49   11.70
  -2   9  -2   47.90   11.30
  -2   9  -2   41.30    9.10
  -2   9  -2   53.69    7.80
  -2   9  -2   39.50    9.70
   2  -8   2    7.40    4.80
   2  -8   2    2.20    1.70
   2  -8   2    3.10    2.50
   2  -8   2    6.20    1.90
   2  -8   2    1.50    2.30
   2  -8   2    8.90    4.50
  -2   8  -2    1.90    3.90
  -2   8  -2    5.80    2.80
  -2   8  -2    4.20    3.00
  -2   8  -2    3.90    3.30
  -2   8  -2    6.70    3.90
  -2   8  -2    2.30    2.60
  -2   8  -2    3.90    3.60
   2  -7   2  118.59    7.90
   2  -7   2  115.29    7.60
   2  -7   2   91.89   13.00
   2  -7   2  127.69    9.20
   2  -7   2  120.39   14.00
   2  -7   2   95.09    8.30
  -2   7  -2  101.09    8.80
  -2   7  -2  112.59   13.50
  -2   7  -2  106.59   13.60
  -2   7  -2  100.59   13.30
  -2   7  -2  116.59   13.80
  -2   7  -2  115.59    9.30
  -2   7  -2  103.79   14.50
  -2   7  -2  124.39    9.90
  -2   7  -2  102.59    9.30
  -2   7  -2  144.69   16.90
   2  -6   2   51.79    5.90
   2  -6   2   54.39    5.60
   2  -6   2   48.90    7.90
   2  -6   2   57.59    6.70
   2  -6   2   41.70    4.90
   2  -6   2   53.09    8.80
   2  -6   2   56.09    8.90
  -2   6  -2   48.60    8.00
  -2   6  -2   50.39    9.10
  -2   6  -2   46.40    6.30
  -2   6  -2   51.09    6.70
  -2   6  -2   37.20    6.90
  -2   6  -2   52.39    6.40
  -2   6  -2   45.40    5.90
  -2   6  -2   37.50    7.70
  -2   6  -2   63.39    9.50
  -2   6  -2   67.89    9.60
   2  -5   2    8.20    2.50
   2  -5   2    9.70    2.50
   2  -5   2   12.10    4.00
   2  -5   2   12.30    4.20
   2  -5   2   10.10    2.80
   2  -5   2   12.30    3.70
   2  -5   2    6.70    2.10
  -2   5  -2   18.80    5.10
  -2   5  -2   11.60    2.60
  -2   5  -2   13.80    4.70
  -2   5  -2    8.10    3.30
  -2   5  -2   17.90    4.70
  -2   5  -2   11.50    4.20
  -2   5  -2   10.20    2.80
  -2   5  -2   12.50    3.00
  -2   5  -2    8.00    2.60
  -2   5  -2   14.80    4.30
   2  -4   2   79.79    9.20
   2  -4   2   65.89    5.50
   2  -4   2   69.39    9.00
   2  -4   2   63.59    7.70
   2  -4   2   73.79    5.70
   2  -4   2   66.09    5.60
   2  -4   2   58.79    6.20
   2  -4   2   70.09    8.30
  -2   4  -2   61.39    5.10
  -2   4  -2   62.89    7.80
  -2   4  -2   76.69    6.00
  -2   4  -2   61.89    8.80
  -2   4  -2   65.59    4.20
  -2   4  -2   62.89    5.30
  -2   4  -2   83.69    9.90
  -2   4  -2   52.19    7.40
  -2   4  -2   57.19    8.00
  -2   4  -2   68.79    7.80
   2  -3   2 1154.78   57.59
   2  -3   2 1210.28   57.39
   2  -3   2 1128.19   55.19
   2  -3   2 1130.09   55.09
   2  -3   2 1254.67   62.49
   2  -3   2 1105.49   55.49
   2  -3   2 1170.38   55.19
  -2   3  -2 1153.98   54.09
  -2   3  -2 1106.89   57.49
  -2   3  -2 1125.99   54.29
  -2   3  -2 1144.99   54.29
  -2   3  -2 1172.68   55.49
  -2   3  -2 1104.59   55.29
  -2   3  -2 1165.18   55.19
  -2   3  -2 1163.28   56.89
   2  -2   2  138.69    9.50
   2  -2   2  138.29    8.70
   2  -2   2  129.59    8.40
   2  -2   2  134.59    9.20
   2  -2   2  138.79    7.60
   2  -2   2  115.49    9.30
   2  -2   2  129.69    7.70
   2  -2   2  142.79    8.70
  -2   2  -2  145.39    8.80
  -2   2  -2  153.08    8.90
  -2   2  -2  128.59    8.30
  -2   2  -2  137.19    7.50
  -2   2  -2  127.59    7.60
  -2   2  -2  146.29    9.90
  -2   2  -2  142.39    9.50
  -2   2  -2  124.49    9.20
   2  -1   2  536.85   25.50
   2   0   2 5037.70  245.38
   2   0   2 5351.86  381.06
  -2   0  -2 4796.02  245.38
  -2   0  -2 4995.50  368.06
   2   1   2 1518.55   87.79
   2   1   2 1857.61  240.68
  -2  -1  -2 1507.65   88.79
   2   2   2  142.29    8.60
   2   2   2  133.09    9.40
   2   2   2  130.69    8.20
   2   2   2  115.39    9.20
   2   2   2  119.19    9.90
   2   2   2  132.49    8.60
   2   2   2  154.28    9.30
  -2  -2  -2  133.89    8.90
  -2  -2  -2  137.79    8.70
  -2  -2  -2  141.09    9.90
  -2  -2  -2  146.39    8.90
  -2  -2  -2  143.29    8.40
  -2  -2  -2  137.49    8.70
  -2  -2  -2  139.69   10.60
   2   3   2 1114.79   55.79
   2   3   2 1160.88   54.79
   2   3   2 1127.59   54.89
   2   3   2 1155.08   55.19
   2   3   2 1129.49   52.69
   2   3   2 1145.79   52.69
   2   3   2 1170.48   57.09
  -2  -3  -2 1120.59   55.19
  -2  -3  -2 1126.09   54.89
  -2  -3  -2 1136.09   54.99
  -2  -3  -2 1166.88   57.19
  -2  -3  -2 1122.69   54.89
  -2  -3  -2 1165.88   58.69
  -2  -3  -2 1136.29   55.79
   2   4   2   66.29    4.50
   2   4   2   70.99   10.20
   2   4   2   61.59    7.50
   2   4   2   96.29   10.40
   2   4   2   91.19    8.70
   2   4   2   63.29    5.20
   2   4   2   66.99    5.70
   2   4   2   75.39    6.00
   2   4   2   58.69    4.50
  -2  -4  -2   70.89   10.20
  -2  -4  -2   68.59    6.60
  -2  -4  -2   88.89    8.70
  -2  -4  -2   66.89    5.80
  -2  -4  -2   75.09    8.30
  -2  -4  -2   67.09    5.80
  -2  -4  -2   59.99    8.50
   2   5   2    9.00    2.70
   2   5   2   10.10    4.70
   2   5   2    8.00    1.90
   2   5   2   13.70    4.10
   2   5   2   12.10    2.80
   2   5   2   11.20    2.40
   2   5   2    8.60    2.10
   2   5   2   10.70    3.80
   2   5   2    8.70    3.20
  -2  -5  -2   13.00    4.10
  -2  -5  -2   12.30    4.90
  -2  -5  -2   10.70    2.70
  -2  -5  -2    8.60    2.60
  -2  -5  -2    7.00    3.90
  -2  -5  -2    9.10    2.60
  -2  -5  -2   15.00    3.90
   2   6   2   44.20    9.70
   2   6   2   34.80    6.70
   2   6   2   47.70    5.60
   2   6   2   47.30    5.40
   2   6   2   53.69    5.60
   2   6   2   43.60    8.20
   2   6   2   49.40    8.20
   2   6   2   53.59    8.20
   2   6   2   49.90    6.30
  -2  -6  -2   56.39    6.30
  -2  -6  -2   43.40    7.70
  -2  -6  -2   61.09    6.80
  -2  -6  -2   51.69   10.50
  -2  -6  -2   37.60    7.00
  -2  -6  -2   47.60    5.90
  -2  -6  -2   51.09    8.60
  -2  -6  -2   47.30    5.70
   2   7   2  106.19   15.90
   2   7   2  131.49   14.40
   2   7   2  119.49   13.70
   2   7   2  110.69   13.60
   2   7   2  117.39    8.70
   2   7   2  105.19    8.80
   2   7   2  119.79    9.50
   2   7   2  135.69   15.20
   2   7   2  115.49   13.70
   2   7   2  117.49    8.70
  -2  -7  -2  109.99   16.40
  -2  -7  -2  126.49    9.20
  -2  -7  -2  110.39   13.50
  -2  -7  -2  101.49    8.50
  -2  -7  -2  117.09   13.60
  -2  -7  -2  122.69    9.10
  -2  -7  -2  112.79    9.10
  -2  -7  -2  133.29   15.30
   2   8   2    3.60    2.30
   2   8   2    2.90    3.40
   2   8   2   -0.50    2.00
   2   8   2    4.80    4.00
   2   8   2    5.60    4.30
   2   8   2    5.80    4.20
   2   8   2    0.90    2.30
  -2  -8  -2    3.40    4.40
  -2  -8  -2    7.30    2.70
  -2  -8  -2    0.30    3.20
  -2  -8  -2    4.30    4.10
  -2  -8  -2    0.60    2.20
  -2  -8  -2    3.80    2.60
  -2  -8  -2    6.90    2.90
   2   9   2   55.89   10.50
   2   9   2   44.10    5.80
   2   9   2   46.10    9.70
  -2  -9  -2   50.29   12.90
  -2  -9  -2   57.99   11.10
  -2  -9  -2   46.50    6.80
  -2  -9  -2   46.30    6.70
   2  10   2    6.40    6.20
   2  10   2   10.00    2.80
   2  10   2   21.50    7.70
  -2 -10  -2    8.80    3.70
  -2 -10  -2   11.80    2.90
  -2 -10  -2    1.30    5.30
  -2 -10  -2   11.00    9.80
   2  11   2   -2.30    4.30
   2  11   2    2.90    4.10
  -2 -11  -2   -0.10    2.30
  -2 -11  -2   -2.00    3.50
   2  12   2    1.10    4.60
   2  12   2    6.10    8.60
  -2 -12  -2   10.40    4.30
  -2 -12  -2    1.30    7.00
   3 -11   2    5.50    3.40
  -3  11  -2    5.90    7.20
  -3  11  -2    1.00    4.80
  -3  11  -2    3.70    5.40
   3 -10   2   12.00    4.20
   3 -10   2   12.40    6.50
   3 -10   2    8.70    2.00
  -3  10  -2    8.10    5.70
  -3  10  -2    5.40    5.90
  -3  10  -2   15.70    7.50
   3  -9   2   58.59   11.80
   3  -9   2   56.99    8.20
   3  -9   2   67.99   12.60
   3  -9   2   51.59    5.60
  -3   9  -2   53.69   10.60
  -3   9  -2   40.10   10.50
  -3   9  -2   48.00   11.10
   3  -8   2   37.70    8.30
   3  -8   2   38.60    6.70
   3  -8   2   36.20    8.80
   3  -8   2   40.30    5.30
   3  -8   2   37.10    5.50
  -3   8  -2   45.30    7.00
  -3   8  -2   38.90    8.80
  -3   8  -2   46.70    9.30
  -3   8  -2   31.60    9.00
   3  -7   2    5.20    3.90
   3  -7   2   -2.90    1.80
   3  -7   2    1.70    2.40
   3  -7   2    0.10    1.90
   3  -7   2   -2.40    1.40
   3  -7   2   -1.10    1.70
   3  -7   2   -1.70    1.50
   3  -7   2    0.20    3.00
  -3   7  -2    2.40    3.80
  -3   7  -2   -1.20    2.10
  -3   7  -2   -0.80    1.30
  -3   7  -2   -2.10    1.70
  -3   7  -2   -1.70    1.30
  -3   7  -2   -2.30    2.50
  -3   7  -2    6.10    3.30
   3  -6   2   20.00    4.30
   3  -6   2   24.40    4.40
   3  -6   2   24.10    4.50
   3  -6   2   19.20    5.60
   3  -6   2   24.30    4.30
   3  -6   2   15.00    4.80
   3  -6   2   40.50    8.00
  -3   6  -2   21.50    4.50
  -3   6  -2   17.30    3.60
  -3   6  -2   21.00    5.30
  -3   6  -2   34.80    8.00
  -3   6  -2   20.90    5.00
  -3   6  -2   18.50    5.40
  -3   6  -2   18.20    5.30
  -3   6  -2   14.80    5.00
  -3   6  -2    8.90    4.80
  -3   6  -2   24.30    3.70
   3  -5   2  186.68   13.50
   3  -5   2  181.88   12.30
   3  -5   2  189.78   13.50
   3  -5   2  163.78   11.90
   3  -5   2  194.48   14.80
   3  -5   2  173.38   12.00
   3  -5   2  181.48   14.10
  -3   5  -2  192.98   14.40
  -3   5  -2  163.98   12.60
  -3   5  -2  190.08   15.60
  -3   5  -2  178.58   14.50
  -3   5  -2  192.08   12.50
  -3   5  -2  179.48   10.90
  -3   5  -2  208.68   15.10
  -3   5  -2  200.38   15.60
  -3   5  -2  190.08   10.60
  -3   5  -2  173.28   11.50
   3  -4   2  437.16   24.60
   3  -4   2  487.15   27.00
   3  -4   2  465.45   24.60
   3  -4   2  431.16   24.20
   3  -4   2  482.25   26.40
   3  -4   2  446.56   24.60
   3  -4   2  458.85   27.30
  -3   4  -2  449.76   22.30
  -3   4  -2  414.26   26.70
  -3   4  -2  460.65   23.50
  -3   4  -2  422.16   26.20
  -3   4  -2  457.35   24.60
  -3   4  -2  444.26   22.60
  -3   4  -2  442.46   27.30
  -3   4  -2  443.66   26.40
  -3   4  -2  453.75   24.60
   3  -3   2  218.18   14.50
   3  -3   2  196.98   12.90
   3  -3   2  189.88   13.00
   3  -3   2  220.78   15.00
   3  -3   2  225.28   12.30
   3  -3   2  195.98   13.80
   3  -3   2  207.48   11.00
   3  -3   2  199.98   13.50
  -3   3  -2  222.98   13.40
  -3   3  -2  206.68   14.70
  -3   3  -2  202.08   14.60
  -3   3  -2  202.48   14.10
  -3   3  -2  201.58   14.00
  -3   3  -2  200.08   12.90
  -3   3  -2  218.38   12.80
  -3   3  -2  197.78   10.90
   3  -2   2  151.68    8.60
   3  -2   2  147.39   11.00
   3  -2   2  149.59   10.60
   3  -2   2  146.79   10.80
   3  -2   2  156.38    8.50
   3  -2   2  152.38    9.90
  -3   2  -2  147.29   10.40
  -3   2  -2  134.09   10.60
  -3   2  -2  145.59   10.70
  -3   2  -2  153.68   10.20
  -3   2  -2  143.99    8.50
  -3   2  -2  172.88    9.00
  -3   2  -2  141.69   10.00
  -3   2  -2  140.09   11.50
   3  -1   2  732.33   36.30
   3  -1   2  724.03   36.50
   3  -1   2  687.63   36.60
   3  -1   2  711.13   36.70
   3  -1   2  729.13   35.20
   3  -1   2  750.52   35.00
   3  -1   2  762.72   36.90
   3  -1   2  717.03   36.60
  -3   1  -2  670.23   36.60
  -3   1  -2  711.93   36.70
  -3   1  -2  730.13   35.30
  -3   1  -2  767.02   36.70
  -3   1  -2  769.32   36.90
  -3   1  -2  711.03   36.70
  -3   1  -2  695.93   34.90
  -3   1  -2  709.03   36.50
   3   0   2 1495.15   71.39
   3   0   2 1500.05   71.79
   3   0   2 1566.34   72.49
   3   0   2 1534.55   72.09
   3   0   2 1499.15   71.69
   3   0   2 1480.35   71.39
   3   0   2 1496.95   72.19
   3   0   2 1443.86   71.59
  -3   0  -2 1493.75   71.39
  -3   0  -2 1548.45   72.09
  -3   0  -2 1547.95   72.59
  -3   0  -2 1489.95   71.89
  -3   0  -2 1516.25   72.49
  -3   0  -2 1464.75   71.49
  -3   0  -2 1545.85   72.29
   3   1   2  758.62   36.70
   3   1   2  688.93   36.50
   3   1   2  700.43   35.30
   3   1   2  694.63   37.60
   3   1   2  704.03   35.00
   3   1   2  721.33   36.80
   3   1   2  751.72   37.00
   3   1   2  777.32   37.70
   3   1   2  740.43   36.50
  -3  -1  -2  739.83   35.20
  -3  -1  -2  730.73   36.40
  -3  -1  -2  706.83   37.10
  -3  -1  -2  701.43   36.80
  -3  -1  -2  750.22   35.30
  -3  -1  -2  722.43   36.80
  -3  -1  -2  769.92   37.80
  -3  -1  -2  714.43   36.80
   3   2   2  154.08   10.30
   3   2   2  147.49   11.00
   3   2   2  145.99   11.60
   3   2   2  164.28   10.40
   3   2   2  148.59   10.20
   3   2   2  152.18   10.00
   3   2   2  149.49    8.90
   3   2   2  141.59    8.00
  -3  -2  -2  146.59   11.20
  -3  -2  -2  154.78    9.00
  -3  -2  -2  157.18    8.10
  -3  -2  -2  151.58   10.40
  -3  -2  -2  175.98   12.50
  -3  -2  -2  154.08   10.40
  -3  -2  -2  150.68   10.30
  -3  -2  -2  136.09    9.90
   3   3   2  231.58   13.60
   3   3   2  204.28   12.40
   3   3   2  219.28   12.80
   3   3   2  201.18    9.80
   3   3   2  162.38   13.50
   3   3   2  211.68   15.50
   3   3   2  209.08   11.90
   3   3   2  196.38   12.70
  -3  -3  -2  209.38   14.60
  -3  -3  -2  174.58   12.70
  -3  -3  -2  198.38   12.80
  -3  -3  -2  210.28   12.00
  -3  -3  -2  217.98   15.80
  -3  -3  -2  207.48   12.90
  -3  -3  -2  212.68   13.00
  -3  -3  -2  187.18    9.80
   3   4   2  429.86   23.80
   3   4   2  455.45   26.70
   3   4   2  392.76   27.60
   3   4   2  425.76   24.30
   3   4   2  452.25   21.10
   3   4   2  448.26   21.10
   3   4   2  446.56   24.00
   3   4   2  423.66   26.00
   3   4   2  442.36   23.40
  -3  -4  -2  456.15   24.40
  -3  -4  -2  439.86   28.40
  -3  -4  -2  444.36   24.30
  -3  -4  -2  430.06   24.00
  -3  -4  -2  502.65   25.80
  -3  -4  -2  424.86   26.90
  -3  -4  -2  481.85   24.80
   3   5   2  181.78   11.10
   3   5   2  187.88   14.70
   3   5   2  183.48   12.60
   3   5   2  163.88   12.10
   3   5   2  162.58   13.10
   3   5   2  204.18    9.90
   3   5   2  184.68    9.80
   3   5   2  179.58   11.80
   3   5   2  164.58   15.90
  -3  -5  -2  157.78   12.90
  -3  -5  -2  192.08   14.10
  -3  -5  -2  196.28   17.00
  -3  -5  -2  159.78   11.90
  -3  -5  -2  189.78   15.10
  -3  -5  -2  173.88   12.30
  -3  -5  -2  200.08   14.00
   3   6   2   28.40    5.20
   3   6   2   22.10    4.90
   3   6   2   21.50    5.40
   3   6   2   18.80    2.90
   3   6   2   16.30    3.50
   3   6   2   19.30    2.90
   3   6   2   15.30    5.00
   3   6   2   25.00    3.20
   3   6   2   15.20    6.40
  -3  -6  -2   17.50    4.80
  -3  -6  -2   16.20    3.90
  -3  -6  -2   21.70    6.30
  -3  -6  -2   15.30    4.60
  -3  -6  -2   23.50    4.60
  -3  -6  -2   23.00    4.50
  -3  -6  -2   16.20    6.60
   3   7   2   -2.20    1.70
   3   7   2    5.40    3.90
   3   7   2   -1.40    1.30
   3   7   2    0.90    2.50
   3   7   2   -1.10    2.40
   3   7   2    1.50    3.20
   3   7   2   -0.80    2.20
   3   7   2    0.70    2.20
  -3  -7  -2    1.70    2.10
  -3  -7  -2   -2.50    2.00
  -3  -7  -2    1.60    2.00
  -3  -7  -2   -0.10    3.20
  -3  -7  -2   -0.10    1.90
  -3  -7  -2    1.40    2.00
  -3  -7  -2   -2.10    3.00
  -3  -7  -2   -0.50    1.90
   3   8   2   40.90    5.80
   3   8   2   41.60    8.80
   3   8   2   43.60    8.50
  -3  -8  -2   39.10    6.20
  -3  -8  -2   42.60    9.80
  -3  -8  -2   41.50   11.40
  -3  -8  -2   39.40    6.00
  -3  -8  -2   42.70    6.70
   3   9   2   56.49   10.50
   3   9   2   56.09   10.90
  -3  -9  -2   63.09   14.60
  -3  -9  -2   50.69    7.60
  -3  -9  -2   52.89    7.00
  -3  -9  -2   68.29   12.50
   3  10   2   10.10    5.90
   3  10   2    9.40    6.20
   3  10   2    6.70    2.60
  -3 -10  -2   10.00    7.50
  -3 -10  -2    3.20    2.90
  -3 -10  -2   13.10    6.80
   3  11   2    0.20    4.00
   3  11   2    9.50    8.60
  -3 -11  -2    1.20    5.30
  -3 -11  -2   -6.60    4.20
  -3 -11  -2    0.50    2.70
  -4  11  -2   14.50    7.80
   4 -10   2   18.60    7.70
   4 -10   2   19.90    5.60
  -4  10  -2    9.00    5.20
  -4  10  -2   23.60    8.30
  -4  10  -2   27.10    9.60
   4  -9   2    2.10    2.30
   4  -9   2    2.70    2.70
   4  -9   2   -2.60    2.80
  -4   9  -2    2.60    4.20
  -4   9  -2    6.30    6.00
  -4   9  -2   -6.50    2.40
   4  -8   2   38.70    6.10
   4  -8   2   44.20   10.00
   4  -8   2   32.80    6.60
   4  -8   2   39.50    8.90
  -4   8  -2   28.30    8.90
  -4   8  -2   24.80    5.80
  -4   8  -2   43.00   10.10
   4  -7   2  198.88   14.40
   4  -7   2  217.48   18.10
   4  -7   2  209.08   15.60
   4  -7   2  211.38   14.60
   4  -7   2  221.48   18.60
   4  -7   2  190.78   14.00
  -4   7  -2  218.48   15.30
  -4   7  -2  206.98   15.00
  -4   7  -2  169.88   20.10
  -4   7  -2  204.78   18.00
   4  -6   2   80.19   10.30
   4  -6   2   80.19   11.40
   4  -6   2   92.99   12.40
   4  -6   2   81.89    9.00
   4  -6   2   71.99    8.60
   4  -6   2   64.09    8.60
   4  -6   2   81.99    9.20
  -4   6  -2   87.89    9.90
  -4   6  -2   71.49    5.10
  -4   6  -2   72.89    5.40
  -4   6  -2   95.99   11.40
  -4   6  -2   60.29   10.80
  -4   6  -2  116.19   14.90
  -4   6  -2   81.49   11.40
  -4   6  -2   69.79   10.50
  -4   6  -2   85.79    6.20
  -4   6  -2   75.59   11.60
   4  -5   2  213.58   14.10
   4  -5   2  230.38   19.50
   4  -5   2  210.68   14.50
   4  -5   2  197.08   15.80
   4  -5   2  204.68   16.20
   4  -5   2  198.38   14.40
   4  -5   2  224.38   14.60
  -4   5  -2  199.48   10.90
  -4   5  -2  221.18   14.70
  -4   5  -2  209.78   17.20
  -4   5  -2  207.88   11.20
  -4   5  -2  212.48   13.00
  -4   5  -2  202.18   15.10
  -4   5  -2  211.18   17.10
  -4   5  -2  200.58   16.10
  -4   5  -2  203.88   16.30
   4  -4   2  216.98   15.70
   4  -4   2  213.58   16.50
   4  -4   2  193.98   13.80
   4  -4   2  241.88   16.60
   4  -4   2  214.48   13.60
   4  -4   2  227.28   14.70
   4  -4   2  213.38   14.80
  -4   4  -2  200.28   13.70
  -4   4  -2  245.68   16.70
  -4   4  -2  217.08   16.60
  -4   4  -2  215.28   11.50
  -4   4  -2  207.08   15.70
  -4   4  -2  219.78   11.30
  -4   4  -2  209.58   14.60
  -4   4  -2  233.08   16.80
   4  -3   2    8.90    3.40
   4  -3   2    3.80    2.60
   4  -3   2    7.00    4.00
   4  -3   2    6.20    2.70
   4  -3   2    8.10    2.20
   4  -3   2    6.80    1.70
   4  -3   2    7.40    3.10
  -4   3  -2    4.80    2.80
  -4   3  -2    3.10    2.90
  -4   3  -2   11.40    2.80
  -4   3  -2   10.20    4.20
  -4   3  -2    2.00    2.60
  -4   3  -2    6.20    1.60
  -4   3  -2   13.10    3.90
  -4   3  -2    6.30    3.10
  -4   3  -2    5.80    2.60
   4  -2   2  267.77   17.90
   4  -2   2  310.47   17.60
   4  -2   2  270.17   16.20
   4  -2   2  303.37   18.30
   4  -2   2  285.87   15.70
   4  -2   2  279.27   18.30
   4  -2   2  293.67   18.50
  -4   2  -2  299.77   18.50
  -4   2  -2  311.27   18.50
  -4   2  -2  335.57   18.50
  -4   2  -2  283.87   16.00
  -4   2  -2  313.37   15.90
  -4   2  -2  283.97   18.10
  -4   2  -2  304.47   18.60
  -4   2  -2  288.77   17.80
   4  -1   2  181.18   10.90
   4  -1   2  173.48   12.20
   4  -1   2  146.19   11.80
   4  -1   2  180.48   11.90
   4  -1   2  177.68   12.10
   4  -1   2  173.18   11.70
   4  -1   2  179.08   11.90
   4  -1   2  163.98   10.40
  -4   1  -2  180.88   12.10
  -4   1  -2  157.28   11.70
  -4   1  -2  184.78   10.90
  -4   1  -2  165.58   12.30
  -4   1  -2  153.18   11.40
  -4   1  -2  157.98   10.60
  -4   1  -2  198.28   12.80
  -4   1  -2  161.88   11.80
   4   0   2  359.86   21.60
   4   0   2  358.26   20.70
   4   0   2  392.96   21.30
   4   0   2  403.56   20.90
   4   0   2  382.86   21.90
   4   0   2  374.66   21.30
   4   0   2  368.36   21.40
   4   0   2  388.86   20.60
   4   0   2  376.86   21.40
  -4   0  -2  362.36   21.00
  -4   0  -2  382.16   22.00
  -4   0  -2  365.16   20.30
  -4   0  -2  371.16   22.10
  -4   0  -2  372.56   20.80
  -4   0  -2  395.26   21.80
   4   1   2  179.38   12.30
   4   1   2  165.28   11.50
   4   1   2  197.98   12.40
   4   1   2  167.38   12.40
   4   1   2  173.18   10.50
   4   1   2  179.48   12.90
   4   1   2  165.98   10.30
   4   1   2  170.28   11.90
  -4  -1  -2  203.38   12.90
  -4  -1  -2  163.28   12.00
  -4  -1  -2  158.78   10.10
  -4  -1  -2  171.88   12.40
  -4  -1  -2  159.08   12.20
  -4  -1  -2  171.68   10.70
  -4  -1  -2  162.58   11.90
   4   2   2  280.47   19.60
   4   2   2  296.97   17.70
   4   2   2  291.67   15.30
   4   2   2  275.27   18.20
   4   2   2  245.18   18.50
   4   2   2  293.27   17.50
   4   2   2  274.67   17.50
   4   2   2  310.07   15.70
   4   2   2  283.67   17.40
  -4  -2  -2  275.47   19.20
  -4  -2  -2  301.27   15.40
  -4  -2  -2  306.87   18.10
  -4  -2  -2  309.67   19.10
  -4  -2  -2  301.27   15.60
  -4  -2  -2  269.57   17.60
  -4  -2  -2  296.47   18.10
  -4  -2  -2  299.67   17.50
   4   3   2    5.30    3.30
   4   3   2    6.60    1.50
   4   3   2   10.00    4.30
   4   3   2    8.10    2.20
   4   3   2    5.10    3.50
   4   3   2    5.90    2.80
   4   3   2    8.10    2.80
   4   3   2    7.90    3.00
   4   3   2    7.90    3.00
  -4  -3  -2    6.70    3.70
  -4  -3  -2    5.80    1.30
  -4  -3  -2    8.10    2.10
  -4  -3  -2    5.10    2.90
  -4  -3  -2    3.00    2.20
  -4  -3  -2    8.60    3.20
  -4  -3  -2    3.90    3.10
  -4  -3  -2    7.10    2.80
   4   4   2  216.98   14.70
   4   4   2  206.28   12.60
   4   4   2  207.58   17.30
   4   4   2  183.48   13.30
   4   4   2  185.08   15.30
   4   4   2  206.08   14.20
   4   4   2  209.08   10.20
   4   4   2  201.48   13.20
  -4  -4  -2  209.58   17.50
  -4  -4  -2  246.58   14.90
  -4  -4  -2  214.98   12.90
  -4  -4  -2  204.38   16.20
  -4  -4  -2  204.58   14.10
  -4  -4  -2  198.38   14.30
  -4  -4  -2  209.98   14.40
   4   5   2  215.18   14.70
   4   5   2  213.68   18.60
   4   5   2  186.48   16.00
   4   5   2  197.08   14.90
   4   5   2  209.48   13.80
   4   5   2  226.98   13.70
   4   5   2  191.88   12.80
  -4  -5  -2  217.08   14.50
  -4  -5  -2  181.98   14.70
  -4  -5  -2  213.28   18.70
  -4  -5  -2  201.98   14.20
  -4  -5  -2  197.08   13.50
  -4  -5  -2  230.68   15.00
  -4  -5  -2  208.78   17.10
   4   6   2   73.29    4.40
   4   6   2   73.09    8.70
   4   6   2   83.29    9.70
   4   6   2   75.69    6.30
   4   6   2   70.39   12.90
   4   6   2   74.29    4.50
   4   6   2   84.79   10.90
   4   6   2   67.59    8.00
   4   6   2   78.09   11.70
  -4  -6  -2  109.29   11.20
  -4  -6  -2   77.29    9.30
  -4  -6  -2   73.79   10.30
  -4  -6  -2   77.99    9.10
  -4  -6  -2   55.29   10.40
  -4  -6  -2   74.09    8.80
  -4  -6  -2   52.99   11.40
   4   7   2  205.88   15.10
   4   7   2  222.68   15.30
   4   7   2  167.08   14.90
   4   7   2  208.38   11.20
   4   7   2  216.58   14.00
   4   7   2  191.68   11.20
   4   7   2  205.78   16.50
  -4  -7  -2  198.78   21.50
  -4  -7  -2  189.48   14.20
  -4  -7  -2  197.28   20.30
  -4  -7  -2  200.28   14.60
  -4  -7  -2  210.18   14.90
   4   8   2   33.60    7.20
   4   8   2   36.00    7.70
   4   8   2   38.50    5.90
  -4  -8  -2   50.39    7.60
  -4  -8  -2   32.10   10.60
  -4  -8  -2   30.30    8.40
  -4  -8  -2   36.50    7.50
  -4  -8  -2   30.80    6.30
   4   9   2    3.90    4.90
   4   9   2   -1.50    4.50
   4   9   2    5.00    2.90
  -4  -9  -2    3.30    5.00
  -4  -9  -2    3.00    3.00
  -4  -9  -2    1.00    2.70
  -4  -9  -2    6.40    6.40
   4  10   2   36.00    9.00
   4  10   2    7.60    7.80
  -4 -10  -2    9.90    7.70
  -4 -10  -2   22.10    5.70
  -4 -10  -2   15.40    7.60
   4  11   2    6.20    5.70
  -4 -11  -2    4.80    5.10
  -4 -11  -2    4.20    9.70
   5 -11   2    6.40    4.80
   5 -11   2    6.10    5.90
  -5  11  -2    2.30    5.80
  -5  11  -2   -3.10    4.10
  -5  11  -2    9.60    8.00
   5 -10   2   -3.90    2.20
   5 -10   2    3.60    5.10
  -5  10  -2    0.10    4.20
  -5  10  -2    2.60    5.60
  -5  10  -2   -2.20    3.50
   5  -9   2   17.60    7.00
   5  -9   2   19.10    6.10
  -5   9  -2   15.10    7.70
  -5   9  -2   31.00    9.40
   5  -8   2   12.20    5.10
   5  -8   2    7.30    5.30
   5  -8   2   17.40    5.00
  -5   8  -2   17.70    7.10
  -5   8  -2   16.80    6.90
  -5   8  -2   17.70    5.30
   5  -7   2   -0.60    2.40
   5  -7   2    0.20    2.60
   5  -7   2   -0.90    3.50
   5  -7   2    1.50    2.80
  -5   7  -2   -3.10    2.70
  -5   7  -2    2.80    4.20
  -5   7  -2    3.20    3.00
   5  -6   2   19.00    4.90
   5  -6   2   12.70    5.40
   5  -6   2   13.50    4.10
   5  -6   2   27.30    5.90
   5  -6   2   35.50    6.70
  -5   6  -2   20.40    4.50
  -5   6  -2   22.80    7.10
  -5   6  -2   14.60    6.00
  -5   6  -2   18.30    5.30
   5  -5   2   56.69    9.10
   5  -5   2   62.49    8.90
   5  -5   2   61.69   10.00
   5  -5   2   56.39    8.60
   5  -5   2   64.99    7.90
   5  -5   2   44.90    7.30
   5  -5   2   53.19    7.60
  -5   5  -2   48.20    7.60
  -5   5  -2   62.79    9.70
  -5   5  -2   49.80    9.40
  -5   5  -2   68.09   10.60
  -5   5  -2   50.69    9.70
  -5   5  -2   54.19    7.10
   5  -4   2   10.90    3.30
   5  -4   2    7.90    1.60
   5  -4   2    6.60    4.30
   5  -4   2    4.20    2.90
   5  -4   2   18.90    5.60
   5  -4   2   10.90    3.90
   5  -4   2    8.60    2.80
  -5   4  -2    9.10    3.50
  -5   4  -2    9.80    3.90
  -5   4  -2   13.10    3.50
  -5   4  -2   19.20    5.80
  -5   4  -2   12.30    4.30
  -5   4  -2   10.90    1.90
  -5   4  -2    8.20    4.10
  -5   4  -2   18.80    5.70
  -5   4  -2    5.40    2.70
   5  -3   2   87.99   10.80
   5  -3   2  106.89   11.30
   5  -3   2   95.69   10.20
   5  -3   2   85.49   10.70
   5  -3   2   82.09    5.90
   5  -3   2   93.89    7.00
   5  -3   2  124.19   13.20
  -5   3  -2  113.39   12.10
  -5   3  -2   94.19   11.70
  -5   3  -2   90.49   10.70
  -5   3  -2   87.09    9.80
  -5   3  -2   90.19   10.20
  -5   3  -2   86.59    6.30
  -5   3  -2  110.39   12.50
  -5   3  -2   96.19   11.50
  -5   3  -2   77.39    6.90
   5  -2   2   -0.90    2.00
   5  -2   2    5.30    3.20
   5  -2   2    0.60    2.50
   5  -2   2    1.80    1.90
   5  -2   2   -5.50    2.60
   5  -2   2    4.90    2.80
   5  -2   2    4.30    2.50
   5  -2   2    4.00    2.80
  -5   2  -2    9.60    3.70
  -5   2  -2    0.90    2.30
  -5   2  -2    1.50    1.70
  -5   2  -2    1.70    2.50
  -5   2  -2    5.70    3.30
  -5   2  -2    2.40    2.60
  -5   2  -2    1.40    2.30
  -5   2  -2    7.90    3.50
  -5   2  -2    3.60    1.70
   5  -1   2   52.79    7.40
   5  -1   2   55.69    7.20
   5  -1   2   68.89    9.80
   5  -1   2   58.29    6.60
   5  -1   2   62.89    7.80
   5  -1   2   48.60    7.30
   5  -1   2   72.59    8.80
   5  -1   2   58.79    5.90
   5  -1   2   59.09    6.00
  -5   1  -2   68.49    8.90
  -5   1  -2   71.39    9.60
  -5   1  -2   73.79    9.30
  -5   1  -2   41.50    6.90
  -5   1  -2   47.80    6.20
  -5   1  -2   61.09    8.30
  -5   1  -2   56.59    6.80
   5   0   2  219.58   15.20
   5   0   2  231.68   14.90
   5   0   2  208.68   13.50
   5   0   2  209.28   14.40
   5   0   2  205.58   14.40
   5   0   2  202.68   14.80
   5   0   2  219.58   14.50
  -5   0  -2  176.38   12.80
  -5   0  -2  221.58   14.20
  -5   0  -2  217.58   14.40
  -5   0  -2  223.78   15.40
  -5   0  -2  218.58   14.40
  -5   0  -2  221.78   15.50
   5   1   2   54.79    8.30
   5   1   2   51.09    5.80
   5   1   2   52.69    7.30
   5   1   2   52.49    7.30
   5   1   2   58.09    7.80
   5   1   2   55.19    7.50
   5   1   2   48.40    6.00
   5   1   2   53.39    7.20
  -5  -1  -2   54.39    5.80
  -5  -1  -2   49.00    7.30
  -5  -1  -2   55.89    8.20
  -5  -1  -2   47.00    7.20
  -5  -1  -2   56.29    7.10
  -5  -1  -2   53.69    6.40
   5   2   2    6.60    3.00
   5   2   2    3.40    1.70
   5   2   2    3.40    2.80
   5   2   2    4.50    1.90
   5   2   2    4.00    2.70
   5   2   2    4.40    3.10
   5   2   2    1.50    2.80
   5   2   2    4.00    3.10
   5   2   2    2.50    2.50
  -5  -2  -2    1.70    1.50
  -5  -2  -2    1.90    2.90
  -5  -2  -2    0.10    2.10
  -5  -2  -2    6.00    3.80
  -5  -2  -2    2.10    1.70
  -5  -2  -2    4.00    2.90
  -5  -2  -2   -0.40    2.20
  -5  -2  -2    1.50    2.50
   5   3   2   76.79   11.20
   5   3   2   98.19   10.70
   5   3   2   91.89    9.80
   5   3   2   95.19   13.00
   5   3   2   69.89    8.90
   5   3   2   84.59    6.30
   5   3   2   99.79    6.30
   5   3   2   77.19   10.40
   5   3   2  108.59    9.10
  -5  -3  -2   80.89    6.20
  -5  -3  -2   78.49    5.90
  -5  -3  -2   93.79   11.80
  -5  -3  -2  113.39   11.80
  -5  -3  -2   84.69    9.90
  -5  -3  -2   81.19    9.90
  -5  -3  -2   85.69    9.80
  -5  -3  -2   79.19   11.60
   5   4   2    7.30    3.30
   5   4   2    9.70    3.80
   5   4   2   11.10    1.80
   5   4   2   13.80    5.60
   5   4   2   10.90    2.60
   5   4   2    6.80    3.20
   5   4   2    9.50    4.40
   5   4   2   11.20    3.40
   5   4   2   13.10    6.10
  -5  -4  -2   13.00    4.50
  -5  -4  -2   15.20    4.20
  -5  -4  -2   14.60    1.90
  -5  -4  -2   14.80    4.90
  -5  -4  -2   13.20    2.90
  -5  -4  -2    6.90    3.30
  -5  -4  -2    8.30    3.80
  -5  -4  -2   16.90    6.40
   5   5   2   53.89    7.10
   5   5   2   56.79   10.10
   5   5   2   51.19    7.50
   5   5   2   60.09    6.70
   5   5   2   63.99   12.60
   5   5   2   47.00   10.60
   5   5   2   72.49    9.90
   5   5   2   41.10    7.30
  -5  -5  -2   62.69    8.70
  -5  -5  -2   72.59    9.20
  -5  -5  -2   67.69   11.50
  -5  -5  -2   65.09    7.20
  -5  -5  -2   54.09    8.30
  -5  -5  -2   58.89    8.60
  -5  -5  -2   56.49   11.40
   5   6   2   17.40    4.70
   5   6   2   10.50    6.70
   5   6   2   28.10    5.10
   5   6   2   19.70    5.60
   5   6   2   12.30    4.60
  -5  -6  -2   32.50    7.40
  -5  -6  -2   19.80    5.40
  -5  -6  -2   29.60    8.80
  -5  -6  -2   15.60    4.70
  -5  -6  -2   11.70    5.90
  -5  -6  -2   24.70    5.90
   5   7   2    4.50    3.00
   5   7   2    3.80    5.20
   5   7   2    2.80    2.60
   5   7   2    5.70    5.60
   5   7   2    2.20    3.10
  -5  -7  -2   -5.20    1.70
  -5  -7  -2   -1.80    2.90
  -5  -7  -2    0.50    4.10
  -5  -7  -2    3.70    3.00
  -5  -7  -2    0.00    2.60
   5   8   2    5.80    6.20
  -5  -8  -2   14.50    4.90
  -5  -8  -2    9.20    4.10
  -5  -8  -2    7.80    6.60
  -5  -8  -2   15.40    5.20
  -5  -8  -2   13.80    6.30
   5   9   2   26.10    5.30
   5   9   2    5.20    6.50
   5   9   2   30.30    8.30
  -5  -9  -2   37.50    7.60
  -5  -9  -2   17.80    8.00
  -5  -9  -2   35.10   11.70
   5  10   2    2.80    4.60
   5  10   2   -2.30    4.40
  -5 -10  -2   -4.70    3.10
  -5 -10  -2    4.10    6.90
  -5 -10  -2   -2.30    2.80
   5  11   2   -1.20    5.80
   5  11   2    2.30    5.80
  -5 -11  -2    4.50    8.00
  -5 -11  -2   -1.60    2.80
  -5 -11  -2    5.50    6.90
   6 -10   2    7.10    5.30
   6 -10   2    4.20    5.50
  -6  10  -2   -1.30    4.10
  -6  10  -2    3.00    8.20
  -6  10  -2   -3.80    4.40
   6  -9   2   21.70    8.30
   6  -9   2   21.80    6.80
  -6   9  -2   17.00    9.10
  -6   9  -2   10.50    6.60
   6  -8   2    1.30    3.60
   6  -8   2    9.20    5.80
   6  -8   2    0.60    2.90
  -6   8  -2    2.80    3.70
  -6   8  -2    6.80    6.30
  -6   8  -2    5.00    5.10
   6  -7   2    1.20    3.50
   6  -7   2    5.80    4.30
   6  -7   2    3.10    4.20
  -6   7  -2    6.30    4.70
  -6   7  -2    4.80    4.90
  -6   7  -2    3.20    3.50
   6  -6   2   70.59    9.40
   6  -6   2   52.29    8.70
   6  -6   2   50.59    9.70
  -6   6  -2   50.79   10.40
  -6   6  -2   48.40    8.10
  -6   6  -2   44.00    9.90
   6  -5   2  149.39   15.50
   6  -5   2  131.49   16.30
   6  -5   2  115.29   14.80
   6  -5   2  137.89   10.60
  -6   5  -2  130.29   12.10
  -6   5  -2  148.39   17.20
  -6   5  -2  157.08   17.90
  -6   5  -2  177.48   19.20
  -6   5  -2  122.49   13.60
   6  -4   2    1.30    1.70
   6  -4   2    2.30    3.20
   6  -4   2    1.00    2.90
   6  -4   2   -0.80    1.60
   6  -4   2   -0.30    0.90
   6  -4   2    2.30    2.40
   6  -4   2   -1.90    1.50
   6  -4   2    1.00    2.50
  -6   4  -2    0.40    1.10
  -6   4  -2   -1.30    2.10
  -6   4  -2   -1.10    2.80
  -6   4  -2   -0.50    2.50
  -6   4  -2   -0.40    2.60
  -6   4  -2    0.80    3.20
  -6   4  -2    5.20    3.60
  -6   4  -2    4.90    2.40
   6  -3   2  159.08    9.80
   6  -3   2  195.58   15.00
   6  -3   2  151.78   12.40
   6  -3   2  177.08   14.10
   6  -3   2  181.68   14.20
   6  -3   2  151.98   13.40
   6  -3   2  147.99   13.50
   6  -3   2  167.38   11.00
  -6   3  -2  139.49   12.70
  -6   3  -2  149.88   11.00
  -6   3  -2  156.78   13.70
  -6   3  -2  167.78   14.30
  -6   3  -2  160.98   13.90
  -6   3  -2  202.08   14.50
  -6   3  -2  153.08   16.20
  -6   3  -2  156.88   10.30
  -6   3  -2  170.08   14.00
   6  -2   2  273.77   18.70
   6  -2   2  254.27   15.10
   6  -2   2  213.28   17.40
   6  -2   2  261.67   18.00
   6  -2   2  262.87   18.00
   6  -2   2  266.57   18.60
   6  -2   2  238.28   17.00
  -6   2  -2  247.58   15.50
  -6   2  -2  272.37   18.40
  -6   2  -2  255.67   17.70
  -6   2  -2  278.07   19.30
  -6   2  -2  271.57   18.50
  -6   2  -2  278.87   18.70
  -6   2  -2  241.68   15.80
  -6   2  -2  249.97   17.80
  -6   2  -2  249.97   17.80
   6  -1   2  126.19   10.80
   6  -1   2  102.49   11.60
   6  -1   2  113.89   12.50
   6  -1   2  134.29    9.70
   6  -1   2  117.69   10.30
   6  -1   2  111.99    9.80
   6  -1   2  127.79   11.40
   6  -1   2  120.19    9.90
  -6   1  -2  127.99   10.00
  -6   1  -2  122.49   10.30
  -6   1  -2  126.09   13.40
  -6   1  -2  113.29   12.20
  -6   1  -2  133.89   13.20
  -6   1  -2  118.59   13.10
  -6   1  -2  133.99   11.50
  -6   1  -2  116.79    9.90
   6   0   2  427.76   26.20
   6   0   2  451.15   25.50
   6   0   2  433.46   25.40
   6   0   2  435.66   26.80
   6   0   2  471.85   26.90
   6   0   2  444.06   27.90
   6   0   2  444.06   26.40
   6   0   2  412.16   24.60
   6   0   2  444.76   27.10
  -6   0  -2  441.66   26.00
  -6   0  -2  453.55   27.60
  -6   0  -2  454.05   24.70
  -6   0  -2  462.95   27.50
  -6   0  -2  415.26   25.60
  -6   0  -2  474.15   27.40
  -6   0  -2  428.96   25.70
   6   1   2  112.59   12.40
   6   1   2   91.59   11.20
   6   1   2  116.19   12.10
   6   1   2  121.29   12.70
   6   1   2  114.19   10.40
   6   1   2  112.09   10.90
   6   1   2  137.09    9.70
   6   1   2   98.99   12.40
   6   1   2  132.09    8.90
  -6  -1  -2  115.09    9.40
  -6  -1  -2  104.79    8.20
  -6  -1  -2  110.49    9.80
  -6  -1  -2  115.09   12.50
  -6  -1  -2  132.79   13.70
  -6  -1  -2  109.89   12.70
  -6  -1  -2  106.79   12.40
   6   2   2  251.87   18.80
   6   2   2  253.17   19.30
   6   2   2  242.28   17.20
   6   2   2  247.78   17.00
   6   2   2  242.18   17.60
   6   2   2  253.87   17.40
   6   2   2  266.67   14.40
   6   2   2  224.58   17.10
   6   2   2  261.77   15.10
  -6  -2  -2  233.38   17.50
  -6  -2  -2  218.28   17.20
  -6  -2  -2  223.08   17.80
  -6  -2  -2  233.88   16.30
  -6  -2  -2  256.47   14.00
  -6  -2  -2  225.08   17.50
  -6  -2  -2  255.27   15.20
   6   3   2  141.39   17.20
   6   3   2  149.19   13.00
   6   3   2  175.78   16.30
   6   3   2  152.48   12.70
   6   3   2  165.48   12.90
   6   3   2  170.18   10.00
   6   3   2  157.58   13.90
   6   3   2  136.29   12.50
   6   3   2  157.68   10.10
  -6  -3  -2  161.98   17.40
  -6  -3  -2  158.78   10.20
  -6  -3  -2  160.28    9.70
  -6  -3  -2  147.09   13.10
  -6  -3  -2  148.49   13.10
  -6  -3  -2  180.38   18.70
  -6  -3  -2  174.38   13.00
   6   4   2   -1.90    1.90
   6   4   2    0.30    3.60
   6   4   2    0.10    2.70
   6   4   2    2.60    2.70
   6   4   2    0.60    2.00
   6   4   2   -1.10    0.90
   6   4   2    1.00    2.70
   6   4   2   -0.20    1.30
  -6  -4  -2    0.10    2.30
  -6  -4  -2    3.20    3.10
  -6  -4  -2    1.60    3.20
  -6  -4  -2   -0.20    1.10
  -6  -4  -2   -0.90    2.30
  -6  -4  -2   -0.60    1.10
  -6  -4  -2    0.90    2.50
  -6  -4  -2   -0.60    3.10
   6   5   2  142.59   15.00
   6   5   2  137.39   19.70
   6   5   2  117.89   15.30
   6   5   2  149.69    9.80
   6   5   2  153.68   19.90
   6   5   2  135.99   12.00
  -6  -5  -2  157.78   13.50
  -6  -5  -2  120.89   13.90
  -6  -5  -2  164.18   20.70
  -6  -5  -2  140.29   14.90
  -6  -5  -2  155.68   15.60
  -6  -5  -2  142.19   18.10
   6   6   2   59.19    9.70
   6   6   2   52.39    8.20
   6   6   2   52.09   12.70
   6   6   2   62.49    7.90
   6   6   2   62.19    9.70
  -6  -6  -2   64.99   13.70
  -6  -6  -2   58.19   12.10
  -6  -6  -2   36.70    7.60
  -6  -6  -2   57.19    9.60
  -6  -6  -2   52.49    9.10
   6   7   2   -1.70    3.70
   6   7   2    8.20    3.90
   6   7   2    1.90    3.80
  -6  -7  -2    7.00    4.40
  -6  -7  -2    2.10    4.30
  -6  -7  -2    5.70    4.00
  -6  -7  -2    0.10    3.70
  -6  -7  -2    1.80    4.30
   6   8   2    3.00    3.60
   6   8   2    2.70    3.50
   6   8   2    1.50    5.10
  -6  -8  -2   -0.50    4.70
  -6  -8  -2    1.50    3.40
  -6  -8  -2    3.40    3.60
  -6  -8  -2    0.80    4.60
  -6  -8  -2    4.50    3.70
   6   9   2   13.20    8.70
   6   9   2   18.70    6.90
  -6  -9  -2   14.00    7.50
  -6  -9  -2    9.70    4.70
  -6  -9  -2    1.30    6.50
   6  10   2    1.00    4.20
   6  10   2    2.10    7.30
  -6 -10  -2   -7.30    2.80
  -6 -10  -2    5.20    5.40
  -6 -10  -2    2.70    4.10
   7 -10   2    4.70    6.60
   7 -10   2    9.50    6.30
  -7  10  -2   13.60    7.60
  -7  10  -2   -3.20    7.40
   7  -9   2   -1.80    3.40
   7  -9   2   -5.10    2.50
  -7   9  -2   -4.20    4.20
  -7   9  -2   -5.20    3.80
   7  -8   2    2.00    4.50
   7  -8   2    8.20    5.50
  -7   8  -2   12.50    7.00
  -7   8  -2   12.80    5.80
  -7   8  -2   -1.00    3.80
   7  -7   2   10.40    5.70
   7  -7   2   14.10    6.00
   7  -7   2    2.90    4.30
  -7   7  -2    9.10    5.90
  -7   7  -2   16.60    7.10
  -7   7  -2   11.60    4.70
   7  -6   2   15.70    5.80
   7  -6   2   18.90    7.10
  -7   6  -2    5.10    5.30
  -7   6  -2   16.50    7.50
  -7   6  -2   12.50    4.90
   7  -5   2  220.58   16.20
   7  -5   2  213.48   17.90
   7  -5   2  213.18   21.90
  -7   5  -2  173.38   18.50
  -7   5  -2  218.28   22.30
  -7   5  -2  176.08   20.40
   7  -4   2    6.50    2.70
   7  -4   2   14.30    5.30
   7  -4   2    6.00    3.60
  -7   4  -2    4.00    1.80
  -7   4  -2    1.40    3.60
  -7   4  -2    7.70    4.90
  -7   4  -2    2.40    3.60
  -7   4  -2    2.10    3.60
  -7   4  -2    1.50    3.90
   7  -3   2  409.86   26.10
   7  -3   2  484.35   24.80
   7  -3   2  465.95   28.30
   7  -3   2  409.06   27.80
   7  -3   2  428.56   27.80
   7  -3   2  405.56   22.60
   7  -3   2  410.36   27.60
   7  -3   2  398.96   27.20
  -7   3  -2  413.86   27.50
  -7   3  -2  420.66   23.30
  -7   3  -2  418.76   27.30
  -7   3  -2  413.66   24.30
  -7   3  -2  427.96   28.30
  -7   3  -2  437.96   27.70
  -7   3  -2  425.26   27.50
  -7   3  -2  447.76   28.10
   7  -2   2   11.50    4.70
   7  -2   2   15.60    4.80
   7  -2   2   10.20    4.60
   7  -2   2    7.60    3.90
   7  -2   2   13.30    3.90
   7  -2   2    7.30    3.20
   7  -2   2    8.10    4.60
   7  -2   2    6.40    4.20
   7  -2   2   13.10    4.90
  -7   2  -2    9.10    4.00
  -7   2  -2    8.90    4.70
  -7   2  -2    4.90    3.30
  -7   2  -2    8.60    4.30
  -7   2  -2   16.60    4.30
  -7   2  -2    9.20    4.40
  -7   2  -2   21.20    5.90
  -7   2  -2    5.90    4.20
  -7   2  -2    6.50    3.00
   7  -1   2   87.19   10.80
   7  -1   2   71.09   10.80
   7  -1   2  109.69   12.60
   7  -1   2   83.89    9.30
   7  -1   2   69.69   10.60
   7  -1   2   75.99   10.90
   7  -1   2   97.39   11.60
   7  -1   2   74.09    9.70
  -7   1  -2   85.39   11.80
  -7   1  -2   75.09   10.10
  -7   1  -2   69.09   10.40
  -7   1  -2   85.39   11.30
  -7   1  -2   87.39   10.50
  -7   1  -2   71.59    9.40
  -7   1  -2   72.19    9.30
  -7   1  -2   99.79   12.20
  -7   1  -2   91.79   14.00
   7   0   2   32.00    7.30
   7   0   2   29.10    5.80
   7   0   2   41.40    6.50
   7   0   2   37.50    6.90
   7   0   2   42.50    7.90
   7   0   2   30.10    7.00
   7   0   2   45.70    8.10
   7   0   2   40.00    7.60
   7   0   2   25.50    5.70
  -7   0  -2   32.20    7.00
  -7   0  -2   28.90    7.10
  -7   0  -2   31.20    5.50
  -7   0  -2   31.30    7.00
  -7   0  -2   35.70    6.90
  -7   0  -2   35.20    6.80
  -7   0  -2   26.40    5.90
   7   1   2   95.69   11.60
   7   1   2   76.49   11.10
   7   1   2   81.59   11.80
   7   1   2   75.59    8.40
   7   1   2   76.99   10.20
   7   1   2   73.99   10.40
   7   1   2   72.39   10.40
   7   1   2   85.39    9.60
   7   1   2   85.69   11.50
  -7  -1  -2   84.89   10.50
  -7  -1  -2   90.59    7.40
  -7  -1  -2   89.59   10.30
  -7  -1  -2   79.19   11.20
  -7  -1  -2   78.69   11.10
  -7  -1  -2  103.29   13.00
   7   2   2    5.80    3.90
   7   2   2    9.10    4.00
   7   2   2    8.20    4.30
   7   2   2   11.60    3.00
   7   2   2   14.80    3.80
   7   2   2    8.40    4.60
   7   2   2    9.00    4.80
   7   2   2    6.40    3.50
   7   2   2    4.80    4.00
  -7  -2  -2   13.80    4.90
  -7  -2  -2    8.90    3.60
  -7  -2  -2   13.00    4.90
  -7  -2  -2    7.50    4.50
  -7  -2  -2   17.90    4.30
  -7  -2  -2   15.10    5.70
  -7  -2  -2   10.80    2.60
   7   3   2  447.96   31.30
   7   3   2  437.36   30.40
   7   3   2  395.16   26.60
   7   3   2  436.96   27.20
   7   3   2  430.66   27.60
   7   3   2  415.06   29.70
   7   3   2  426.66   23.80
   7   3   2  427.26   28.40
   7   3   2  450.35   22.80
  -7  -3  -2  425.56   22.40
  -7  -3  -2  485.65   30.20
  -7  -3  -2  466.55   28.70
  -7  -3  -2  454.35   28.70
  -7  -3  -2  435.46   23.90
  -7  -3  -2  442.46   28.40
   7   4   2    7.10    4.10
   7   4   2    6.50    2.20
   7   4   2    3.40    3.10
   7   4   2   -0.60    3.00
   7   4   2    6.60    5.60
   7   4   2    7.30    3.80
  -7  -4  -2    3.30    3.30
  -7  -4  -2    1.90    3.00
  -7  -4  -2    6.80    4.60
  -7  -4  -2    7.20    2.30
  -7  -4  -2    5.50    5.10
  -7  -4  -2    3.30    4.30
   7   5   2  192.98   15.70
   7   5   2  198.78   24.90
   7   5   2  184.88   15.80
   7   5   2  216.08   16.90
  -7  -5  -2  187.68   16.40
  -7  -5  -2  190.98   22.10
  -7  -5  -2  182.88   16.30
  -7  -5  -2  188.38   16.30
  -7  -5  -2  171.68   19.50
   7   6   2   21.90    6.30
   7   6   2   19.50    5.70
  -7  -6  -2   11.80    6.40
  -7  -6  -2   13.40    5.90
  -7  -6  -2   16.20    6.50
   7   7   2    8.90    4.90
   7   7   2    6.80    6.50
  -7  -7  -2   11.10    5.10
  -7  -7  -2   13.20    5.70
  -7  -7  -2    8.00    6.20
  -7  -7  -2   12.90    7.90
  -7  -7  -2   18.20    6.10
   7   8   2   10.70    5.80
   7   8   2   12.00    8.60
  -7  -8  -2    9.20    7.50
  -7  -8  -2    2.10    4.80
  -7  -8  -2    6.20    4.70
  -7  -8  -2   -0.30    3.10
   7   9   2    4.70    4.70
   7   9   2    1.30    6.10
  -7  -9  -2    1.60    3.90
  -7  -9  -2   11.50    9.10
  -7  -9  -2    1.60    5.30
   7  10   2   18.30    7.80
   7  10   2   10.40    9.50
  -7 -10  -2    3.50    4.50
  -7 -10  -2   11.70    7.40
   8  -9   2    2.10    5.70
   8  -8   2   -0.50    4.10
   8  -8   2    4.00    5.40
  -8   8  -2    5.00    5.60
  -8   8  -2   -1.40    4.90
  -8   8  -2   -3.60    3.10
   8  -7   2   -6.20    2.90
   8  -7   2   -3.80    2.30
  -8   7  -2    0.40    3.70
  -8   7  -2   -3.30    4.10
  -8   7  -2   -3.80    3.40
   8  -6   2   14.80    6.60
   8  -6   2   24.80    8.20
  -8   6  -2   14.70    7.00
  -8   6  -2   18.10    7.90
  -8   6  -2   20.80    6.40
   8  -5   2  114.69   15.60
   8  -5   2  101.59   14.60
  -8   5  -2   86.39   13.90
  -8   5  -2   90.59   13.00
  -8   5  -2   76.89   13.50
   8  -4   2    4.90    4.70
  -8   4  -2    4.60    4.00
  -8   4  -2    7.40    4.70
   8  -3   2   57.39   11.20
   8  -3   2   49.60    9.90
  -8   3  -2   53.19    7.00
  -8   3  -2   48.70    9.30
  -8   3  -2   54.39   10.10
  -8   3  -2   60.99   10.90
  -8   3  -2   55.99   10.10
   8  -2   2   14.70    5.00
   8  -2   2    8.00    3.80
   8  -2   2   12.70    5.10
   8  -2   2    8.00    4.70
   8  -2   2   10.60    5.00
  -8   2  -2    7.50    4.00
  -8   2  -2   19.80    6.10
  -8   2  -2    7.80    3.60
  -8   2  -2   18.20    6.40
  -8   2  -2   14.30    4.80
  -8   2  -2   19.90    6.80
  -8   2  -2   12.50    5.80
  -8   2  -2    4.40    3.80
   8  -1   2   64.59    9.50
   8  -1   2   64.29    9.70
   8  -1   2   69.19   10.90
   8  -1   2   63.59   10.80
   8  -1   2   57.09    8.10
   8  -1   2   62.79    9.60
   8  -1   2   49.40    8.90
  -8   1  -2   56.29    9.70
  -8   1  -2   68.39   11.00
  -8   1  -2   64.69   10.10
  -8   1  -2   67.69    9.20
  -8   1  -2   62.89    9.20
  -8   1  -2   61.49    9.30
  -8   1  -2   59.49   10.80
  -8   1  -2   71.69   11.70
   8   0   2   44.90    8.80
   8   0   2   38.90    7.80
   8   0   2   34.30    6.20
   8   0   2   43.10    8.80
   8   0   2   36.30    7.00
   8   0   2   26.90    7.30
   8   0   2   51.99    8.50
   8   0   2   38.40    9.30
  -8   0  -2   46.50    8.20
  -8   0  -2   45.00    8.20
  -8   0  -2   57.39    7.70
  -8   0  -2   52.49    9.80
  -8   0  -2   59.99    9.40
  -8   0  -2   25.00    7.00
  -8   0  -2   34.00    8.30
  -8   0  -2   40.00    6.60
   8   1   2   50.09   10.20
   8   1   2   64.19    7.80
   8   1   2   77.99   11.70
   8   1   2   55.69   10.30
   8   1   2   65.79   10.60
   8   1   2   55.19    9.40
   8   1   2   57.49    8.60
   8   1   2   68.79   11.20
  -8  -1  -2   57.29    8.50
  -8  -1  -2   72.59   11.10
  -8  -1  -2   69.79   11.70
  -8  -1  -2   59.79   10.40
  -8  -1  -2   64.79    7.70
  -8  -1  -2   63.69    9.80
  -8  -1  -2   81.39   12.40
   8   2   2    4.70    3.40
   8   2   2   17.20    6.30
   8   2   2    5.10    4.20
   8   2   2    9.40    4.70
   8   2   2   17.50    4.20
   8   2   2   11.50    5.10
   8   2   2    9.10    5.00
   8   2   2   12.20    3.40
  -8  -2  -2   23.70    7.00
  -8  -2  -2    0.00    3.60
  -8  -2  -2   21.10    6.50
  -8  -2  -2   16.40    6.20
  -8  -2  -2   15.40    4.70
   8   3   2   49.99   11.20
   8   3   2   56.99   11.80
   8   3   2   54.49    9.80
   8   3   2   58.09    9.90
  -8  -3  -2   67.49   11.20
  -8  -3  -2   50.19    9.00
  -8  -3  -2   74.79   12.30
  -8  -3  -2   66.49    7.90
  -8  -3  -2   62.79   11.30
  -8  -3  -2   59.09   10.40
   8   4   2    2.60    5.00
   8   4   2    3.90    4.10
   8   4   2    3.30    3.30
  -8  -4  -2    6.40    4.70
  -8  -4  -2    3.70    4.70
  -8  -4  -2   -1.80    3.20
  -8  -4  -2    4.10    3.90
   8   5   2   87.59   13.20
   8   5   2  102.79   17.60
   8   5   2  114.29   13.70
  -8  -5  -2  118.89   15.10
  -8  -5  -2  121.29   15.20
  -8  -5  -2   99.89   15.80
  -8  -5  -2   76.89   12.40
   8   6   2   19.60    6.50
   8   6   2   29.70   10.70
  -8  -6  -2   24.50    7.60
  -8  -6  -2   17.20    6.60
  -8  -6  -2   29.30    8.00
  -8  -6  -2   22.40    8.20
   8   7   2    3.90    4.30
   8   7   2   -2.40    3.10
   8   7   2   -2.70    4.70
  -8  -7  -2    2.40    4.20
  -8  -7  -2   -0.10    3.60
  -8  -7  -2    0.70    3.50
   8   8   2   15.20    6.60
   8   8   2    1.10    5.40
  -8  -8  -2    5.10    4.80
  -8  -8  -2    9.90    6.70
   8   9   2    2.70   12.80
   8   9   2    4.30    5.50
  -8  -9  -2   -6.60    4.50
   9  -9   2   29.90   10.90
   9  -9   2   34.70    9.90
  -9   9  -2   15.50    9.90
  -9   9  -2   14.80    8.20
   9  -8   2   -0.90    5.00
  -9   8  -2   -5.20    4.10
   9  -7   2   -0.20    3.90
   9  -7   2    0.30    5.00
  -9   7  -2   -3.30    3.40
  -9   7  -2   -1.20    5.40
  -9   7  -2    0.80    4.30
   9  -6   2   72.79   13.90
   9  -6   2   77.19   13.70
  -9   6  -2   63.59   11.30
  -9   6  -2   41.20   10.80
  -9   6  -2   56.79   12.80
   9  -5   2  107.79   16.50
   9  -5   2  107.39   15.70
  -9   5  -2   89.09   14.80
  -9   5  -2   86.09   14.90
  -9   5  -2  121.29   16.30
   9  -4   2   94.59   14.90
  -9   4  -2  126.59   17.70
  -9   4  -2  116.59   16.10
  -9   4  -2  108.19   15.90
   9  -3   2    3.60    5.30
  -9   3  -2    0.70    4.40
  -9   3  -2   10.50    5.30
  -9   3  -2    4.60    4.90
  -9   3  -2    4.50    5.60
   9  -2   2   18.50    6.70
  -9   2  -2   26.20    6.20
  -9   2  -2   10.50    5.10
  -9   2  -2   21.80    7.10
  -9   2  -2   31.40    8.30
   9  -1   2  453.75   30.20
   9  -1   2  468.85   32.20
   9  -1   2  409.46   28.60
   9  -1   2  452.15   28.10
  -9   1  -2  466.95   31.30
  -9   1  -2  436.16   28.10
  -9   1  -2  474.85   31.70
  -9   1  -2  467.85   31.90
  -9   1  -2  447.66   27.90
  -9   1  -2  431.16   29.50
   9   0   2   19.30    5.80
   9   0   2   17.20    6.20
   9   0   2   14.10    5.20
   9   0   2   11.70    5.20
   9   0   2   19.60    7.50
   9   0   2   11.10    6.00
  -9   0  -2    3.10    4.90
  -9   0  -2   20.10    7.00
  -9   0  -2   13.30    5.90
  -9   0  -2   19.90    5.90
  -9   0  -2   19.50    5.90
   9   1   2  426.56   30.00
   9   1   2  427.46   29.20
   9   1   2  451.35   31.20
   9   1   2  483.55   31.90
   9   1   2  477.65   27.30
   9   1   2  415.46   28.60
  -9  -1  -2  450.55   31.30
  -9  -1  -2  459.85   31.30
  -9  -1  -2  437.66   28.00
  -9  -1  -2  432.76   29.90
  -9  -1  -2  466.55   31.80
   9   2   2   24.20    7.20
   9   2   2   19.10    7.00
   9   2   2   21.50    7.60
   9   2   2   20.50    7.30
  -9  -2  -2   24.40    7.70
  -9  -2  -2   22.10    7.60
  -9  -2  -2   30.20    8.00
  -9  -2  -2   40.10    7.20
  -9  -2  -2   15.60    6.50
   9   3   2    4.60    4.40
   9   3   2    3.30    4.50
   9   3   2    0.50    3.60
  -9  -3  -2    2.70    4.40
  -9  -3  -2    8.10    5.50
  -9  -3  -2    1.60    4.20
   9   4   2  105.09   14.50
   9   4   2  157.28   22.20
   9   4   2  107.59   14.20
  -9  -4  -2  108.69   16.60
  -9  -4  -2   82.59   13.90
  -9  -4  -2  120.79   16.30
  -9  -4  -2  123.69   16.60
   9   5   2  119.39   17.30
   9   5   2  103.19   19.00
   9   5   2  100.09   16.20
  -9  -5  -2   79.09   13.40
  -9  -5  -2  120.89   16.90
  -9  -5  -2   86.09   15.50
  -9  -5  -2  126.49   16.90
   9   6   2   74.29   11.50
   9   6   2   56.39   11.20
   9   6   2   48.40   14.00
  -9  -6  -2   73.69   13.30
  -9  -6  -2   58.19   11.40
  -9  -6  -2   73.19   14.80
   9   7   2    5.20    5.20
   9   7   2    2.10    6.60
  -9  -7  -2    4.10    5.00
  -9  -7  -2   -6.80    2.50
  -9  -7  -2   -0.10    4.40
   9   8   2    2.40    5.80
   9   8   2   -0.60    3.80
  -9  -8  -2    1.60    4.20
   9   9   2   24.60    8.10
   9   9   2   22.70   11.50
  -9  -9  -2   19.60    7.80
  -9  -9  -2    9.90    7.20
  10  -8   2   42.40   11.80
  10  -8   2   59.39   13.70
 -10   8  -2   25.30   10.80
 -10   8  -2   49.20   13.20
  10  -7   2    3.40    5.40
 -10   7  -2   -0.90    4.10
 -10   7  -2    7.90    6.90
  10  -6   2   15.30    7.70
  10  -6   2   22.00    8.70
 -10   6  -2   17.80    8.30
 -10   6  -2   14.80    6.80
 -10   6  -2    9.00    7.30
  10  -5   2  102.89   16.60
  10  -5   2   82.39   15.00
 -10   5  -2   86.69   16.00
 -10   5  -2  120.99   18.00
 -10   5  -2  111.19   16.00
  10  -4   2   21.40    8.10
 -10   4  -2   36.70    9.70
 -10   4  -2   27.20    9.20
  10  -3   2   10.10    5.90
 -10   3  -2   -0.40    4.30
 -10   3  -2    9.10    5.70
 -10   3  -2    0.70    3.40
  10  -2   2   48.70   10.60
 -10   2  -2   70.29   11.60
 -10   2  -2   73.09   13.00
  10  -1   2   45.20   10.60
 -10   1  -2   42.50   10.30
 -10   1  -2   62.99   10.30
 -10   1  -2   46.90    9.80
 -10   0  -2   26.90    7.40
 -10   0  -2   44.70    9.00
 -10   0  -2   18.10    7.60
  10   1   2   40.70   12.70
  10   1   2   54.59   12.10
  10   1   2   37.50    9.70
 -10  -1  -2   55.09    9.80
 -10  -1  -2   53.39   11.70
 -10  -1  -2   71.39   13.10
 -10  -1  -2   65.59   12.80
 -10  -1  -2   47.90   10.20
  10   2   2   61.09   11.50
  10   2   2   42.10   11.30
 -10  -2  -2   56.99   11.80
 -10  -2  -2   52.49   11.80
 -10  -2  -2   47.30   10.80
 -10  -2  -2   50.19   11.00
  10   3   2    9.00    5.40
  10   3   2    3.40    5.50
  10   3   2   -0.50    4.20
 -10  -3  -2   -3.90    3.30
 -10  -3  -2    3.20    5.20
 -10  -3  -2    4.30    4.80
 -10  -3  -2    8.30    6.20
  10   4   2   24.20    8.10
  10   4   2   30.60   10.40
 -10  -4  -2   21.30    8.30
 -10  -4  -2   20.20    7.50
 -10  -4  -2   20.90    9.20
 -10  -4  -2   13.20    6.90
  10   5   2   93.69   18.60
  10   5   2   99.19   15.30
  10   5   2   87.29   13.70
 -10  -5  -2   89.79   16.30
 -10  -5  -2  112.59   17.10
 -10  -5  -2  104.49   16.70
  10   6   2   -2.40    5.50
  10   6   2    0.60    4.40
 -10  -6  -2   18.10    8.20
 -10  -6  -2   13.00    6.50
 -10  -6  -2    9.10    6.50
  10   7   2   -3.20    5.40
  10   7   2   -6.00    3.70
 -10  -7  -2    7.00    6.10
 -10  -7  -2    8.10    6.60
  10   8   2   39.50   14.80
 -10  -8  -2   57.89   12.60
 -10  -8  -2   51.19   14.80
  11  -6   2    9.90    8.30
  11  -6   2    8.40    7.70
 -11   6  -2   14.60    8.40
 -11   6  -2    6.90    7.00
 -11   6  -2   10.00    8.10
  11  -5   2   30.50    9.60
  11  -5   2   46.00   12.00
 -11   5  -2   14.00    8.20
 -11   5  -2   22.30    9.40
 -11   5  -2   42.80   11.00
  11  -4   2    7.50    6.40
 -11   4  -2   14.50    6.80
 -11   4  -2    1.30    5.80
 -11   4  -2   18.90    8.50
  11  -3   2   -0.60    3.90
 -11   3  -2   -1.20    4.00
 -11   3  -2    1.50    4.80
  11  -2   2    1.50    4.60
 -11   2  -2    3.40    5.80
 -11   2  -2    1.10    4.90
  11  -1   2   77.69   13.70
 -11   1  -2   67.59   14.10
 -11   1  -2   73.49   12.80
  11   0   2   71.89   13.10
 -11   0  -2   59.69   11.00
 -11   0  -2   58.19   11.40
 -11   0  -2   67.59   13.60
  11   1   2   94.49   14.70
 -11  -1  -2   67.89   14.10
  11   2   2   11.90    6.30
 -11  -2  -2    1.30    6.40
 -11  -2  -2    4.50    6.30
 -11  -2  -2    4.40    4.90
  11   3   2   11.20    5.90
  11   3   2   -0.90    5.30
 -11  -3  -2    5.00    6.40
 -11  -3  -2    6.70    5.70
 -11  -3  -2   -5.80    2.90
 -11  -3  -2    6.30    6.10
  11   4   2   10.10    7.50
  11   4   2   26.70    9.30
  11   4   2   15.40    7.10
 -11  -4  -2   15.50    7.90
 -11  -4  -2   10.50    6.60
 -11  -4  -2   24.20    8.70
  11   5   2   28.30    9.50
  11   5   2   16.90    9.90
 -11  -5  -2   36.10   10.60
 -11  -5  -2   74.19   14.80
 -11  -5  -2   53.49   12.90
  11   6   2   -4.30    5.10
  11   6   2   11.90    9.10
 -11  -6  -2    7.00    7.70
 -11  -6  -2    0.20    6.20
 -11  -6  -2    0.20    5.00
  12  -5   2   36.90   11.10
 -12   5  -2   51.49   13.20
 -12   5  -2   53.09   15.20
  12  -4   2   -5.70    2.80
 -12   4  -2   -6.40    3.20
 -12   4  -2   -5.60    4.10
  12  -3   2   -1.40    4.90
 -12   3  -2   11.10    6.80
 -12   3  -2   10.60    7.80
  12  -2   2    7.60    6.00
 -12   2  -2    4.90    7.40
 -12   2  -2    5.50    5.60
  12  -1   2   22.40    8.60
 -12   1  -2   24.90    8.60
 -12   1  -2   27.10   10.10
  12   0   2    9.20    6.80
 -12   0  -2    7.70    7.70
  12   1   2   19.60    7.90
 -12  -1  -2   35.00   10.90
  12   2   2   12.90    6.60
 -12  -2  -2   11.10    7.20
 -12  -2  -2   14.20    8.20
  12   3   2    1.70    4.70
 -12  -3  -2    5.00    7.40
 -12  -3  -2    8.20    6.50
  12   4   2    1.30    5.40
 -12  -4  -2    6.40    6.20
  12   5   2   42.70   11.40
 -12  -5  -2   47.90   12.60
 -12  -5  -2   68.49   15.00
 -12  -5  -2   30.70   11.20
  13  -2   2    6.10    9.90
 -13   2  -2   -2.50    4.50
  13  -1   2  132.89   20.10
 -13   1  -2  163.98   23.70
  13   0   2    1.10    5.80
 -13   0  -2   -5.10    4.80
  13   1   2  157.98   21.20
 -13  -1  -2  173.78   24.30
  13   2   2    7.60    6.70
 -13  -2  -2    5.70    7.20
 -13  -2   3   -5.70    3.40
 -13  -1   3   -1.70    5.00
 -13   0   3   -4.20    4.50
 -13   1   3    4.90    6.30
 -13   1   3   -4.60    5.90
 -13   2   3    1.60    6.30
 -13   2   3    4.70    6.10
  13  -2  -3    7.50    7.70
 -12  -5   3    9.00    7.80
 -12  -5   3   10.20    7.10
 -12  -5   3    7.80    7.80
 -12  -4   3   39.50   11.60
 -12  -4   3   62.89   14.40
 -12  -4   3   53.39   13.60
  12   4  -3   36.50   13.20
 -12  -3   3    6.60    6.90
 -12  -3   3   10.00    7.90
 -12  -3   3   15.70    8.00
  12   3  -3   -1.60    4.60
 -12  -2   3    1.80    5.10
 -12  -2   3    5.30    6.10
 -12  -1   3   -1.70    5.20
  12   1  -3    4.50    4.80
 -12   0   3    3.70    5.50
 -12   0   3    0.80    5.80
  12   0  -3    3.10    4.40
 -12   1   3    4.90    5.50
 -12   1   3    1.90    5.60
  12  -1  -3    2.20    4.30
 -12   2   3   -4.60    3.60
 -12   2   3   -0.50    4.60
  12  -2  -3    2.10    5.40
 -12   3   3    8.40    6.50
 -12   3   3   18.60    8.60
  12  -3  -3   15.90    7.70
 -12   4   3   23.50    9.10
  12  -4  -3   40.10   11.10
 -12   5   3   -6.30    3.50
 -12   5   3    6.10    6.20
 -11  -6   3    6.60    7.50
 -11  -6   3   13.20    7.80
 -11  -6   3    2.80    6.10
  11   6  -3   17.30   11.00
 -11  -5   3   31.10   11.10
 -11  -5   3   53.69   12.40
 -11  -5   3   41.60   11.80
  11   5  -3   34.70   12.60
 -11  -4   3    4.20    5.80
 -11  -4   3   -3.00    4.30
 -11  -4   3    3.60    5.70
  11   4  -3   16.80    9.20
 -11  -3   3   15.50    7.80
 -11  -3   3    9.40    6.70
 -11  -3   3   18.10    9.10
 -11  -3   3    8.50    6.50
  11   3  -3    6.10    7.00
  11   3  -3    9.40    6.80
 -11  -2   3   36.90   10.30
 -11  -2   3   51.59   19.40
 -11  -2   3   27.30    8.80
 -11  -2   3   32.10   10.10
  11   2  -3   31.90    9.40
  11   2  -3   34.40   11.70
  11   2  -3   27.70    9.90
 -11  -1   3   -5.40    3.30
 -11  -1   3    1.60    4.30
 -11  -1   3    3.90    7.40
 -11  -1   3    3.50    4.00
  11   1  -3   -4.00    3.90
  11   1  -3    3.30    5.50
 -11   0   3   -6.70    2.50
 -11   0   3   -1.30    4.10
  11   0  -3    3.20    7.50
  11   0  -3    5.10    6.70
 -11   1   3    2.80    5.30
 -11   1   3    0.80    4.30
  11  -1  -3   -1.40    3.60
 -11   2   3   21.00    8.10
 -11   2   3   35.20   10.00
  11  -2  -3   33.90    9.70
 -11   3   3   15.50    7.40
 -11   3   3   18.10    7.70
  11  -3  -3   17.00    7.20
 -11   4   3    3.60    5.90
 -11   4   3   -6.10    2.60
  11  -4  -3    7.20    5.30
 -11   5   3   33.70   10.60
 -11   5   3   33.50    9.80
  11  -5  -3   34.70   10.10
  11  -5  -3   71.09   15.50
 -11   6   3    0.60    4.40
 -11   6   3    0.50    6.20
 -11   6   3    6.20    7.10
  11  -6  -3    5.00    5.40
  11  -6  -3    7.10    6.80
 -10  -8   3   59.59   16.20
 -10  -8   3   38.60   10.40
 -10  -8   3   36.60   12.00
  10   8  -3   60.59   18.70
 -10  -7   3   -2.20    3.70
 -10  -7   3    0.70    5.10
  10   7  -3    5.20    7.00
 -10  -6   3   17.10    8.10
 -10  -6   3   11.00    6.20
 -10  -6   3   13.90    7.50
  10   6  -3   15.90    9.00
 -10  -5   3   20.70    8.90
 -10  -5   3   55.19   12.40
 -10  -5   3   47.80   12.00
  10   5  -3   36.20   12.60
  10   5  -3   22.80    7.20
 -10  -4   3   46.80   11.10
 -10  -4   3   38.30   10.40
 -10  -4   3   53.09   11.60
 -10  -4   3   41.00   10.80
  10   4  -3   59.69   10.90
  10   4  -3   42.20   12.30
  10   4  -3   55.29   11.00
 -10  -3   3   39.30   10.30
 -10  -3   3   43.30   10.50
 -10  -3   3   33.60   10.90
  10   3  -3   56.99   14.60
  10   3  -3   31.20    7.70
  10   3  -3   50.49   10.90
 -10  -2   3   16.50    6.80
 -10  -2   3   43.20   10.10
 -10  -2   3   30.60    9.70
 -10  -2   3   41.80   10.60
 -10  -2   3   51.79    9.90
  10   2  -3   30.80   10.10
  10   2  -3   28.40    8.70
  10   2  -3   34.40    7.70
 -10  -1   3   -2.50    3.30
 -10  -1   3    1.70    4.90
 -10  -1   3   -1.20    3.10
 -10  -1   3    6.60    5.30
 -10  -1   3   -5.60    4.20
  10   1  -3    4.60    4.10
  10   1  -3   -0.80    4.30
  10   1  -3   -7.00    3.10
 -10   0   3    7.60    4.90
 -10   0   3   -3.40    2.50
 -10   0   3    2.20    4.30
 -10   0   3    1.80    3.20
  10   0  -3    4.00    4.00
  10   0  -3   -5.00    3.40
 -10   1   3   11.00    5.90
 -10   1   3    4.90    5.70
 -10   1   3   -0.20    2.90
  10  -1  -3    4.20    4.40
  10  -1  -3    2.20    6.30
 -10   2   3   20.40    7.20
 -10   2   3   36.10    9.70
  10  -2  -3   37.50   10.10
  10  -2  -3   42.80    9.50
 -10   3   3   32.70    9.00
 -10   3   3   58.79   12.60
 -10   3   3   35.50    8.10
  10  -3  -3   42.50   10.60
  10  -3  -3   37.20   10.30
  10  -3  -3   45.90   10.20
 -10   4   3   34.60    9.00
 -10   4   3   44.00   10.80
 -10   4   3   37.80   10.10
  10  -4  -3   38.20    9.50
  10  -4  -3   53.89   14.10
  10  -4  -3   47.90   11.60
 -10   5   3   18.70    7.30
 -10   5   3   32.50    8.80
 -10   5   3   29.90    9.70
  10  -5  -3   19.50    8.30
  10  -5  -3   28.60   10.10
  10  -5  -3   13.90    7.50
 -10   6   3   14.60    7.10
 -10   6   3    8.90    6.20
 -10   6   3   21.30    8.80
  10  -6  -3   15.90    8.70
  10  -6  -3   25.60    9.00
 -10   7   3    6.20    6.50
  10  -7  -3    3.30    6.20
  10  -7  -3   -1.40    3.50
 -10   8   3   23.30   10.40
 -10   8   3   26.50    9.90
  10  -8  -3   51.09   13.30
  10  -8  -3   36.40   10.70
  -9  -9   3    5.10    4.80
  -9  -9   3   -4.00    4.70
   9   9  -3    4.00    7.20
  -9  -8   3   57.79   12.40
   9   8  -3   57.09   26.30
  -9  -7   3   45.40   10.90
  -9  -7   3   92.69   15.90
  -9  -7   3   54.59   13.00
   9   7  -3   70.49   16.70
  -9  -6   3   60.39   12.00
  -9  -6   3   48.40   10.20
  -9  -6   3   35.30   10.20
   9   6  -3   37.20   12.20
   9   6  -3   38.00    8.60
  -9  -5   3    6.70    5.20
  -9  -5   3    9.00    5.00
  -9  -5   3    8.20    5.90
  -9  -5   3    1.90    4.00
   9   5  -3    3.60    4.30
   9   5  -3    4.70    6.40
   9   5  -3    2.90    4.40
  -9  -4   3   15.80    7.90
  -9  -4   3   30.60    9.00
  -9  -4   3   10.80    6.00
   9   4  -3    8.50    4.90
   9   4  -3    1.90    5.80
   9   4  -3    8.90    5.30
  -9  -3   3    0.80    3.90
  -9  -3   3   -3.30    2.90
  -9  -3   3   -0.10    3.00
  -9  -3   3   -6.80    1.80
  -9  -3   3    0.60    3.90
   9   3  -3    2.00    3.30
   9   3  -3   -0.80    3.80
   9   3  -3   -3.50    2.70
  -9  -2   3    7.00    4.70
  -9  -2   3    6.90    4.00
  -9  -2   3    1.60    4.50
  -9  -2   3    0.60    2.60
  -9  -2   3    1.20    3.90
  -9  -2   3   -2.40    3.10
   9   2  -3   -2.70    3.50
   9   2  -3   -2.40    2.80
   9   2  -3    5.10    5.00
  -9  -1   3    2.80    3.30
  -9  -1   3   -6.20    2.30
  -9  -1   3    2.20    3.70
  -9  -1   3   10.70    5.40
  -9  -1   3    4.40    4.10
  -9  -1   3    2.50    3.40
  -9  -1   3    1.40    3.90
   9   1  -3   -1.10    2.50
   9   1  -3    1.60    3.10
   9   1  -3   -2.70    3.20
   9   1  -3   -1.30    3.50
   9   1  -3   -3.10    2.50
   9   1  -3   -1.20    2.50
   9   1  -3   -2.60    3.60
  -9   0   3   -2.20    3.60
  -9   0   3   -0.90    3.10
  -9   0   3    2.60    4.60
  -9   0   3    1.30    3.60
  -9   0   3   -4.10    2.70
  -9   0   3   -1.40    2.80
  -9   0   3    7.20    3.70
   9   0  -3   -0.50    3.20
   9   0  -3   -1.00    2.90
   9   0  -3   -5.70    2.70
   9   0  -3    2.70    3.20
   9   0  -3    1.70    4.20
   9   0  -3    1.90    3.70
   9   0  -3    0.80    4.20
  -9   1   3    1.70    3.10
  -9   1   3    1.50    4.40
  -9   1   3    1.60    3.20
  -9   1   3    3.10    3.20
  -9   1   3   -3.30    1.90
  -9   1   3   -0.10    3.20
  -9   1   3   -0.80    2.70
   9  -1  -3    1.30    4.20
   9  -1  -3    2.80    5.40
   9  -1  -3   -4.50    2.10
   9  -1  -3    2.40    4.60
  -9   2   3   -1.30    3.30
  -9   2   3    0.50    3.10
  -9   2   3    1.50    2.30
  -9   2   3   -2.20    2.10
   9  -2  -3   -2.00    3.60
   9  -2  -3   29.80   15.00
   9  -2  -3   -1.90    2.70
   9  -2  -3    2.90    5.00
  -9   3   3   -2.90    3.00
  -9   3   3    0.50    3.70
   9  -3  -3   15.20    8.50
   9  -3  -3   -2.20    3.90
   9  -3  -3   -1.00    2.80
   9  -3  -3   -4.20    3.20
  -9   4   3   15.30    6.20
  -9   4   3   18.00    7.30
  -9   4   3   22.10    7.20
   9  -4  -3   10.10    6.60
   9  -4  -3    9.80    6.50
  -9   5   3    3.60    4.20
  -9   5   3    0.50    4.30
   9  -5  -3    9.00    5.60
   9  -5  -3    0.70    7.80
  -9   6   3   32.20    9.70
  -9   6   3   43.30   10.90
   9  -6  -3   34.70    9.90
   9  -6  -3   47.60   12.00
   9  -6  -3   43.10   10.10
  -9   7   3   59.49   14.30
  -9   7   3   94.29   16.80
   9  -7  -3   76.29   15.10
   9  -7  -3   65.99   13.50
  -9   8   3   68.89   15.50
   9  -8  -3   37.60   10.80
   9  -8  -3   54.49   12.80
   9  -9  -3   -1.90    4.60
   9  -9  -3   -3.10    3.60
  -8  -9   3    5.80    5.70
  -8  -9   3    4.70    7.10
   8   9  -3    4.40    7.50
  -8  -8   3   31.30    8.70
  -8  -8   3   33.30    8.40
  -8  -8   3   13.20    7.60
   8   8  -3   23.90    8.20
   8   8  -3   17.30    9.40
  -8  -7   3   62.39   12.10
  -8  -7   3   67.09   11.20
  -8  -7   3   28.50    9.40
   8   7  -3   47.60   13.50
   8   7  -3   66.89   11.00
  -8  -6   3    4.10    4.30
  -8  -6   3   23.60    8.30
  -8  -6   3   16.20    6.40
  -8  -6   3   15.20    5.90
   8   6  -3   13.90    5.20
   8   6  -3    9.40    6.80
   8   6  -3   13.60    5.60
  -8  -5   3    9.30    5.60
  -8  -5   3    7.20    5.50
  -8  -5   3   12.20    8.20
   8   5  -3   10.00    4.90
   8   5  -3   18.80    9.60
   8   5  -3    2.90    3.80
  -8  -4   3    1.80    3.70
  -8  -4   3    4.40    3.00
  -8  -4   3   11.70    5.00
  -8  -4   3   -0.30    3.20
  -8  -4   3    2.20    4.00
  -8  -4   3    4.90    4.50
   8   4  -3   -3.80    3.20
   8   4  -3    9.20    4.30
   8   4  -3    6.20    5.70
  -8  -3   3   33.30    8.60
  -8  -3   3    9.70    4.20
  -8  -3   3   24.40    6.70
  -8  -3   3   14.70    5.90
  -8  -3   3   16.40    4.80
  -8  -3   3    8.10    4.90
   8   3  -3   13.00    4.80
   8   3  -3   11.00    4.20
   8   3  -3   27.20    9.00
   8   3  -3   32.40    7.80
  -8  -2   3    1.90    3.20
  -8  -2   3    0.10    3.10
  -8  -2   3    1.50    2.70
  -8  -2   3    2.70    3.30
  -8  -2   3    2.10    3.70
  -8  -2   3   -1.90    1.70
   8   2  -3   -1.10    3.90
   8   2  -3   -1.30    2.50
   8   2  -3   -2.40    2.30
   8   2  -3   10.10    4.80
   8   2  -3    3.90    4.50
   8   2  -3    3.00    3.10
   8   2  -3   -0.70    2.40
   8   2  -3    3.80    3.90
  -8  -1   3    6.80    4.20
  -8  -1   3   14.70    5.80
  -8  -1   3    7.20    3.70
  -8  -1   3    6.10    4.30
  -8  -1   3   17.20    6.20
  -8  -1   3    5.90    2.20
  -8  -1   3   22.60    7.00
  -8  -1   3    7.30    5.00
   8   1  -3   10.00    5.60
   8   1  -3   13.50    5.70
   8   1  -3    6.30    4.70
   8   1  -3   10.80    4.90
   8   1  -3    9.10    5.20
   8   1  -3    7.10    3.80
   8   1  -3   21.90    6.00
   8   1  -3    5.70    3.80
  -8   0   3   -3.50    1.70
  -8   0   3    0.70    2.50
  -8   0   3   -3.10    2.20
  -8   0   3   -2.10    3.00
  -8   0   3   -2.70    2.30
  -8   0   3   -1.00    2.10
  -8   0   3   -0.10    3.00
  -8   0   3   -1.90    3.20
  -8   0   3   -1.00    1.70
   8   0  -3    0.70    2.50
   8   0  -3   -1.80    2.20
   8   0  -3    1.30    3.60
   8   0  -3   -1.30    2.70
   8   0  -3   -4.50    1.70
   8   0  -3   -1.60    3.00
   8   0  -3   -3.80    3.00
   8   0  -3   -3.30    2.30
  -8   1   3   13.90    6.00
  -8   1   3    1.50    3.30
  -8   1   3   13.10    4.30
  -8   1   3   13.70    5.20
  -8   1   3   16.80    5.20
  -8   1   3   18.70    6.40
  -8   1   3   13.00    4.10
   8  -1  -3    9.90    4.50
   8  -1  -3    6.80    4.20
   8  -1  -3   14.50    6.20
   8  -1  -3   14.50    6.80
   8  -1  -3   12.50    5.60
   8  -1  -3   17.30    6.30
   8  -1  -3   13.80    5.10
   8  -1  -3    3.90    3.00
  -8   2   3   -4.60    2.00
  -8   2   3   -1.10    2.30
  -8   2   3    2.20    3.30
  -8   2   3    2.70    3.30
  -8   2   3    4.60    4.10
  -8   2   3    3.40    3.90
  -8   2   3   -2.20    1.90
  -8   2   3   -0.40    2.10
   8  -2  -3   -1.20    2.40
   8  -2  -3    0.40    2.70
   8  -2  -3   -6.60    4.00
   8  -2  -3    3.20    3.50
   8  -2  -3    1.40    4.20
   8  -2  -3   -1.60    2.70
   8  -2  -3   -2.50    1.50
   8  -2  -3    3.20    4.40
  -8   3   3   19.70    6.10
  -8   3   3   28.80   11.00
  -8   3   3   20.40    5.50
  -8   3   3   33.50    8.40
  -8   3   3   17.10    5.70
  -8   3   3    9.60    4.80
  -8   3   3   14.50    5.70
   8  -3  -3   26.00    8.10
   8  -3  -3   23.90   10.10
   8  -3  -3   15.60    5.50
   8  -3  -3   17.30    5.50
   8  -3  -3   17.30    6.70
  -8   4   3    7.20    4.50
  -8   4   3    6.30    4.80
  -8   4   3    5.00    4.40
  -8   4   3    6.40    4.50
   8  -4  -3    3.20    4.60
   8  -4  -3    2.20    3.30
   8  -4  -3    4.40    5.10
   8  -4  -3    2.90    3.40
   8  -4  -3    2.50    4.20
  -8   5   3   16.80    7.00
  -8   5   3   16.40    6.10
  -8   5   3    6.90    5.70
   8  -5  -3   17.80    7.00
   8  -5  -3    7.20    5.20
   8  -5  -3   16.60    6.80
  -8   6   3   18.50    7.60
  -8   6   3   20.30    8.70
  -8   6   3   16.20    6.00
   8  -6  -3   11.70    6.20
   8  -6  -3    6.90    5.10
   8  -6  -3   13.40    6.10
  -8   7   3   51.59   12.30
  -8   7   3   41.50   10.60
  -8   7   3   59.09   11.90
   8  -7  -3   45.50   11.20
   8  -7  -3   62.09   12.10
  -8   8   3   24.00    8.80
  -8   8   3   50.19   12.50
   8  -8  -3   24.40    8.60
   8  -8  -3   22.00    8.40
   8  -9  -3   -5.40    5.10
  -7 -10   3   86.19   12.50
  -7 -10   3   81.39   16.30
   7  10  -3   60.09   17.20
  -7  -9   3   -4.50    3.80
  -7  -9   3    7.10    6.00
  -7  -9   3    0.40    3.20
   7   9  -3    3.00    4.00
   7   9  -3    5.60    7.50
  -7  -8   3   27.40    8.10
  -7  -8   3   20.20    6.40
  -7  -8   3   16.10    7.70
   7   8  -3   22.20   10.20
  -7  -7   3   12.40    5.10
  -7  -7   3   13.80    6.60
  -7  -7   3    9.50    6.40
  -7  -7   3   15.50    5.40
   7   7  -3   12.70    4.80
   7   7  -3    8.40    4.60
   7   7  -3    0.10    5.20
  -7  -6   3   28.80    7.30
  -7  -6   3   30.40    8.20
  -7  -6   3   32.10    9.30
   7   6  -3   21.50    5.40
   7   6  -3   42.60    8.00
   7   6  -3   30.30   10.40
  -7  -5   3  382.26   26.20
  -7  -5   3  355.16   21.30
  -7  -5   3  348.77   24.70
  -7  -5   3  332.37   26.90
  -7  -5   3  377.66   24.90
  -7  -5   3  360.26   25.30
   7   5  -3  363.66   30.40
   7   5  -3  393.96   24.00
   7   5  -3  391.66   24.50
  -7  -4   3  231.98   18.00
  -7  -4   3  263.97   19.60
  -7  -4   3  214.88   17.80
  -7  -4   3  227.98   15.30
  -7  -4   3  255.57   16.70
  -7  -4   3  209.48   19.10
   7   4  -3  232.88   16.60
   7   4  -3  235.88   17.90
   7   4  -3  225.98   15.60
   7   4  -3  232.48   18.80
   7   4  -3  230.98   22.20
   7   4  -3  197.38   26.30
  -7  -3   3  112.29   11.10
  -7  -3   3  101.19   10.80
  -7  -3   3   80.39   12.20
  -7  -3   3   83.09   11.60
  -7  -3   3   80.39   11.90
  -7  -3   3   87.59   11.70
   7   3  -3   99.19   12.40
   7   3  -3   96.39   15.00
   7   3  -3   74.69    9.30
   7   3  -3  102.49   13.50
   7   3  -3   99.09   10.80
   7   3  -3  103.39   12.60
   7   3  -3   92.69   15.10
   7   3  -3   96.59   11.50
   7   3  -3   92.49   12.90
  -7  -2   3   -1.70    3.00
  -7  -2   3   -0.50    2.60
  -7  -2   3    0.90    3.00
  -7  -2   3   -0.40    2.10
  -7  -2   3    4.50    2.70
  -7  -2   3   -2.00    2.30
  -7  -2   3    4.90    3.60
   7   2  -3   -0.60    2.90
   7   2  -3    2.90    3.30
   7   2  -3   -0.60    2.00
   7   2  -3    1.50    2.50
   7   2  -3    0.70    2.70
   7   2  -3   -0.20    2.40
   7   2  -3    1.50    3.00
   7   2  -3   -1.30    2.40
  -7  -1   3    6.30    3.90
  -7  -1   3    3.20    3.30
  -7  -1   3   11.30    4.80
  -7  -1   3    5.10    3.30
  -7  -1   3    5.30    3.00
  -7  -1   3    8.20    4.80
  -7  -1   3    5.10    1.90
  -7  -1   3    4.90    1.80
  -7  -1   3    0.90    2.80
   7   1  -3    5.00    4.00
   7   1  -3    2.20    2.60
   7   1  -3    7.90    4.40
   7   1  -3    4.80    3.40
   7   1  -3    4.60    3.30
   7   1  -3    5.30    4.10
   7   1  -3    5.20    3.40
   7   1  -3    2.80    2.90
   7   1  -3    4.20    3.20
  -7   0   3    0.90    2.10
  -7   0   3   -2.00    1.30
  -7   0   3    6.80    4.20
  -7   0   3    1.50    1.70
  -7   0   3   -3.40    1.70
  -7   0   3   -2.00    1.90
  -7   0   3   -0.50    2.20
  -7   0   3    0.50    2.90
  -7   0   3    3.90    3.00
   7   0  -3    1.30    3.20
   7   0  -3    0.20    2.90
   7   0  -3   -0.90    2.70
   7   0  -3   -2.00    2.00
   7   0  -3   -0.30    2.40
   7   0  -3    1.90    2.80
   7   0  -3   -2.20    1.30
  -7   1   3    5.40    3.80
  -7   1   3    7.60    3.80
  -7   1   3    3.80    3.00
  -7   1   3    2.60    2.50
  -7   1   3    0.10    3.10
  -7   1   3    6.00    3.00
  -7   1   3    2.90    2.60
  -7   1   3    3.80    3.30
  -7   1   3    1.00    2.50
   7  -1  -3    6.40    3.60
   7  -1  -3    6.80    3.40
   7  -1  -3    2.20    3.40
   7  -1  -3   12.50    4.50
   7  -1  -3    8.10    5.00
   7  -1  -3    3.00    3.00
   7  -1  -3    3.60    2.80
   7  -1  -3    4.80    3.60
  -7   2   3   -0.20    1.70
  -7   2   3   -4.40    2.30
  -7   2   3    0.10    2.30
  -7   2   3    3.00    2.90
  -7   2   3    6.00    4.00
  -7   2   3   -1.50    2.30
  -7   2   3   -1.00    2.60
  -7   2   3    0.50    2.50
   7  -2  -3    1.00    2.30
   7  -2  -3    1.20    2.60
   7  -2  -3    2.30    2.00
   7  -2  -3   -1.40    2.50
   7  -2  -3    2.40    3.60
   7  -2  -3   -0.40    2.90
   7  -2  -3    1.10    3.40
   7  -2  -3   -0.50    2.30
  -7   3   3   90.89   12.20
  -7   3   3   88.49   12.10
  -7   3   3   95.39   13.50
  -7   3   3  122.89   14.00
  -7   3   3   87.19   11.50
  -7   3   3  107.19   13.50
  -7   3   3  109.59   14.40
   7  -3  -3   88.19   12.20
   7  -3  -3   92.99    6.70
   7  -3  -3   91.99   12.30
   7  -3  -3  125.49   15.10
   7  -3  -3  105.29   13.80
   7  -3  -3   98.49   13.40
   7  -3  -3   92.29   13.00
   7  -3  -3  104.99    6.70
   7  -3  -3   76.69   11.60
  -7   4   3  243.98   18.90
  -7   4   3  243.58   18.40
  -7   4   3  249.18   19.50
  -7   4   3  251.97   19.50
  -7   4   3  222.68   19.60
  -7   4   3  205.68   17.80
  -7   4   3  301.47   32.50
   7  -4  -3  242.68   18.30
   7  -4  -3  210.98   18.50
   7  -4  -3  248.78   19.10
   7  -4  -3  247.88   19.90
  -7   5   3  325.07   25.40
  -7   5   3  336.77   26.20
  -7   5   3  337.07   23.60
   7  -5  -3  352.16   25.40
   7  -5  -3  334.57   22.50
   7  -5  -3  387.96   24.70
   7  -5  -3  375.86   26.50
   7  -5  -3  388.76   25.80
  -7   6   3   16.10    6.70
  -7   6   3   34.50    9.10
  -7   6   3   15.20    5.30
   7  -6  -3   19.10    6.60
   7  -6  -3   23.10    7.20
   7  -6  -3   23.70    6.90
  -7   7   3   18.30    5.70
  -7   7   3   11.60    6.30
  -7   7   3    5.30    4.60
   7  -7  -3   11.80    6.40
   7  -7  -3   12.00    6.60
   7  -7  -3   11.60    5.30
  -7   8   3    9.40    7.10
  -7   8   3   41.60   11.10
   7  -8  -3   26.20    8.10
   7  -8  -3   23.00    7.30
  -7   9   3   12.60    7.30
  -7   9   3   -1.50    4.50
  -7   9   3    4.90    5.90
   7  -9  -3    8.00    5.90
   7  -9  -3    4.00    4.50
  -7  10   3   92.39   18.10
  -7  10   3   92.49   16.90
   7 -10  -3  107.69   16.50
   7 -10  -3   88.29   17.10
  -6 -10   3    2.00    3.70
  -6 -10   3   13.60    8.40
   6  10  -3   17.70   11.20
   6  10  -3    3.50    5.00
  -6  -9   3    7.40    5.10
  -6  -9   3    3.30    5.60
  -6  -9   3    4.50    3.60
   6   9  -3   -0.40    6.20
   6   9  -3   -1.30    2.80
  -6  -8   3   93.19   10.50
  -6  -8   3  103.29   13.70
  -6  -8   3  105.09   16.60
  -6  -8   3   94.89   11.90
   6   8  -3   81.59   11.80
   6   8  -3   84.49    9.40
   6   8  -3   79.39   17.50
  -6  -7   3    1.40    2.80
  -6  -7   3   -0.60    3.30
  -6  -7   3    5.10    3.20
  -6  -7   3    2.40    3.90
   6   7  -3    6.60    3.80
   6   7  -3    1.70    5.40
[truncated: 3,728,078 more chars]
