# Supplementary material for: Syntheses and structures of two anthracene–benzoic acid derivatives as potential MOF linkers
Source: Acta Crystallogr E Crystallogr Commun. 2025 Oct 28;81(Pt 11):1063–6. doi: 10.1107/S2056989025008503 (PMC12589845; doi:10.1107/S2056989025008503)
Supplement: Supplementary file 2 [file e-81-01063-1sup2.hkl]

data_1                                                                          
_shelx_title ' ups_sk_8120824_1641_0ma_a.res in P2(1)/c'                        
_shelx_refln_list_code          4                                               
_shelx_F_calc_maximum      200.02                                               
_exptl_crystal_F_000       916.00                                               
_reflns_d_resolution_high  0.7487                                               
                                                                                
loop_                                                                           
 _space_group_symop_operation_xyz                                               
 'x, y, z'                                                                      
 '-x, y+1/2, -z+1/2'                                                            
 '-x, -y, -z'                                                                   
 'x, -y-1/2, z-1/2'                                                             
                                                                                
_cell_length_a     9.9818                                                       
_cell_length_b     9.2026                                                       
_cell_length_c    24.1998                                                       
_cell_angle_alpha  90.000                                                       
_cell_angle_beta   91.016                                                       
_cell_angle_gamma  90.000                                                       
                                                                                
_shelx_F_squared_multiplier     1.000                                           
                                                                                
loop_                                                                           
 _refln_index_h                                                                 
 _refln_index_k                                                                 
 _refln_index_l                                                                 
 _refln_F_squared_calc                                                          
 _refln_F_squared_meas                                                          
 _refln_F_squared_sigma                                                         
 _refln_observed_status                                                         
   1   0   0       8073.32       7806.30       436.26 o                         
   2   0   0      28312.34      30110.88       845.08 o                         
   3   0   0       2264.65       2575.88        34.12 o                         
   4   0   0       5224.11       5681.13        69.80 o                         
   5   0   0       9371.84      10098.21       114.55 o                         
   6   0   0        127.24        177.68         7.10 o                         
   7   0   0        226.40        196.06         8.62 o                         
   8   0   0          2.55          3.05         3.35 o                         
   9   0   0        285.04        244.09        12.72 o                         
  10   0   0        660.05        665.66        32.61 o                         
  11   0   0        156.86        163.85        22.08 o                         
  12   0   0         79.10        130.31        31.84 o                         
  13   0   0        219.56        360.10        60.68 o                         
   1   1   0         13.84          8.33         0.78 o                         
   2   1   0       1357.34       1425.92        13.87 o                         
   3   1   0       3245.13       3561.48        30.51 o                         
   4   1   0       3271.85       3527.06        31.12 o                         
   5   1   0        184.25        165.65         4.67 o                         
   6   1   0        110.48         89.07         3.68 o                         
   7   1   0         55.50         52.26         3.50 o                         
   8   1   0         81.06         91.00         4.88 o                         
   9   1   0        113.75         79.54         6.05 o                         
  10   1   0         85.87         85.39         9.23 o                         
  11   1   0        202.70        172.09        18.27 o                         
  12   1   0        109.16         92.38        17.63 o                         
  13   1   0         24.70         27.30        29.14 o                         
   0   2   0        101.51         92.23         2.62 o                         
   1   2   0        376.49        387.14         4.61 o                         
   2   2   0       7967.23       7950.62       114.06 o                         
   3   2   0       3029.71       3037.83        27.86 o                         
   4   2   0          1.98          5.15         1.40 o                         
   5   2   0       1187.66       1053.93        12.65 o                         
   6   2   0        363.92        314.95         6.89 o                         
   7   2   0        791.46        774.62        11.94 o                         
   8   2   0       1129.44       1070.23        17.08 o                         
   9   2   0       1112.96       1082.80        25.18 o                         
  10   2   0          1.21          7.32         6.07 o                         
  11   2   0        283.02        323.53        27.26 o                         
  12   2   0        282.10        309.93        26.35 o                         
  13   2   0        208.25        183.48        28.26 o                         
   1   3   0       5582.53       5768.81        48.24 o                         
   2   3   0        216.79        174.42         4.24 o                         
   3   3   0          0.01          1.10         1.27 o                         
   4   3   0        777.54        711.30        10.34 o                         
   5   3   0         10.78         12.25         1.64 o                         
   6   3   0         63.24         66.64         3.62 o                         
   7   3   0         50.92         54.43         3.97 o                         
   8   3   0          4.02          9.00         3.68 o                         
   9   3   0        110.27        115.73        11.27 o                         
  10   3   0        243.46        272.17        16.75 o                         
  11   3   0         99.29        103.62        12.36 o                         
  12   3   0         76.31         50.91        16.53 o                         
   0   4   0        143.04        122.02         4.55 o                         
   1   4   0        372.31        303.91         5.61 o                         
   2   4   0        542.27        458.08         6.26 o                         
   3   4   0       4543.43       4657.16        42.06 o                         
   4   4   0        360.34        359.09         8.13 o                         
   5   4   0        334.20        317.09         7.67 o                         
   6   4   0       2839.48       2743.30        29.28 o                         
   7   4   0       2361.52       2316.19        32.83 o                         
   8   4   0       1109.77       1066.38        26.34 o                         
   9   4   0        258.11        240.78        14.93 o                         
  10   4   0       1318.45       1369.28        36.97 o                         
  11   4   0        554.07        573.46        27.61 o                         
  12   4   0        573.30        619.45        40.00 o                         
   1   5   0        158.33        162.01         4.10 o                         
   2   5   0       1333.80       1403.08        14.46 o                         
   3   5   0        947.49       1015.99        11.53 o                         
   4   5   0        244.64        233.71         5.83 o                         
   5   5   0         73.68         74.86         3.73 o                         
   6   5   0         16.43         24.61         3.21 o                         
   7   5   0        385.23        369.14        13.48 o                         
   8   5   0        354.35        384.75        17.40 o                         
   9   5   0          4.77          1.26         5.53 o                         
  10   5   0          8.34          1.61         5.73 o                         
  11   5   0         23.01         14.61         8.44 o                         
  12   5   0          0.37          5.12        10.96 o                         
   0   6   0       1530.50       1686.07        24.40 o                         
   1   6   0       2677.84       2744.56        26.02 o                         
   2   6   0       1006.40       1010.67        11.85 o                         
   3   6   0        990.37        947.26        11.54 o                         
   4   6   0        125.26        128.78         4.47 o                         
   5   6   0       1893.00       1956.76        24.93 o                         
   6   6   0        256.29        239.41        10.31 o                         
   7   6   0         26.51         20.47         5.57 o                         
   8   6   0        193.35        226.34        14.09 o                         
   9   6   0        819.75        811.12        28.45 o                         
  10   6   0        240.06        251.12        18.45 o                         
  11   6   0        148.38        140.07        17.89 o                         
   1   7   0        227.58        224.10         5.49 o                         
   2   7   0         23.01         19.22         2.12 o                         
   3   7   0         38.10         35.59         2.85 o                         
   4   7   0         15.23         16.86         2.92 o                         
   5   7   0         33.19         29.08         4.54 o                         
   6   7   0          0.61          4.64         4.44 o                         
   7   7   0          8.12          4.74         4.86 o                         
   8   7   0        109.38        124.18        11.96 o                         
   9   7   0        136.46        153.74        14.30 o                         
  10   7   0        183.71        236.56        20.13 o                         
   0   8   0        107.26        104.41         6.37 o                         
   1   8   0         35.70         34.42         3.30 o                         
   2   8   0         76.50         59.92         3.75 o                         
   3   8   0        244.94        252.41         9.65 o                         
   4   8   0       1260.18       1218.63        22.66 o                         
   5   8   0          6.33         13.84         4.66 o                         
   6   8   0        171.00        157.01        10.78 o                         
   7   8   0         10.45          8.99         6.69 o                         
   8   8   0          0.13          0.40         6.66 o                         
   9   8   0         30.78         25.58        10.06 o                         
  10   8   0         39.46         20.61        11.46 o                         
   1   9   0        252.23        246.97         9.81 o                         
   2   9   0         55.13         72.59         7.22 o                         
   3   9   0         29.48         35.12         5.83 o                         
   4   9   0          2.97          0.48         3.71 o                         
   5   9   0         13.15         13.63         5.76 o                         
   6   9   0         22.78         22.77         9.96 o                         
   7   9   0         39.68         37.81        10.55 o                         
   8   9   0          7.63         12.08        15.68 o                         
   9   9   0         52.46         50.41        13.22 o                         
   0  10   0         84.69         68.34        17.74 o                         
   1  10   0        313.57        347.68        17.89 o                         
   2  10   0        380.03        417.06        17.38 o                         
   3  10   0        216.61        230.06        15.73 o                         
   4  10   0        450.84        500.71        21.87 o                         
   5  10   0        317.70        382.68        21.59 o                         
   6  10   0        331.14        377.66        23.13 o                         
   7  10   0         83.89         60.53        14.35 o                         
   1  11   0          1.27          5.23         6.00 o                         
   2  11   0         50.30         69.46        12.21 o                         
   3  11   0         12.91          8.63         6.86 o                         
   4  11   0          5.10          8.48         8.72 o                         
   5  11   0          9.24         12.22         7.46 o                         
   0  12   0          0.17         -7.11         8.43 o                         
   1  12   0          3.42          6.03         7.36 o                         
   2  12   0         47.99         58.43        11.41 o                         
 -13   1   1         10.90         -6.18        15.31 o                         
 -12   1   1        135.86        175.64        33.21 o                         
 -11   1   1          6.52          1.26         6.37 o                         
 -10   1   1        282.37        258.17        14.28 o                         
  -9   1   1        226.68        202.75         9.35 o                         
  -8   1   1        273.20        272.70         8.18 o                         
  -7   1   1        430.54        462.38        10.54 o                         
  -6   1   1        377.22        433.34         8.26 o                         
  -5   1   1         40.09         32.73         2.39 o                         
  -4   1   1       4380.07       4644.96        41.01 o                         
  -3   1   1        184.93        200.99         3.97 o                         
  -2   1   1        590.55        702.33         7.89 o                         
  -1   1   1       1479.20       1496.18        13.36 o                         
   0   1   1        153.08        187.11         3.37 o                         
   1   1   1         73.02         99.52         2.11 o                         
   2   1   1       6695.87       4392.01      1752.14 o                         
   3   1   1       3808.28       4150.46        35.64 o                         
   4   1   1       3560.78       3795.18        34.18 o                         
   5   1   1        591.77        646.04         9.04 o                         
   6   1   1        128.11        122.38         4.41 o                         
   7   1   1        583.04        568.93         9.80 o                         
   8   1   1         91.61         86.09         4.48 o                         
   9   1   1         13.81         11.28         3.85 o                         
  10   1   1          0.10          4.66         5.15 o                         
  11   1   1        148.34        135.09        21.72 o                         
  12   1   1         13.33         14.43        11.04 o                         
  13   1   1         18.76         17.03        13.47 o                         
 -13   2   1          1.10         18.24        14.92 o                         
 -12   2   1         74.90         71.88        14.23 o                         
 -11   2   1         11.47         14.34         8.41 o                         
 -10   2   1        273.34        266.20        15.36 o                         
  -9   2   1         34.74         33.01         6.05 o                         
  -8   2   1          5.58          5.28         2.79 o                         
  -7   2   1        132.66        133.45         5.64 o                         
  -6   2   1          3.05          1.96         1.83 o                         
  -5   2   1       2373.90       2462.81        25.92 o                         
  -4   2   1        548.74        539.92         8.15 o                         
  -3   2   1        235.66        226.89         4.68 o                         
  -2   2   1        543.45        521.39         6.59 o                         
  -1   2   1        782.02        769.60         7.44 o                         
   0   2   1      10996.04      11670.59       223.39 o                         
   1   2   1       1899.30       1857.23        16.74 o                         
   2   2   1          5.12          9.91         1.15 o                         
   3   2   1        346.06        297.88         5.34 o                         
   4   2   1        242.08        276.10         5.66 o                         
   5   2   1       1605.04       1650.91        17.56 o                         
   6   2   1          0.41         -1.51         1.51 o                         
   7   2   1         36.51         26.59         2.74 o                         
   8   2   1         27.84         33.20         3.56 o                         
   9   2   1        785.55        731.63        21.65 o                         
  10   2   1          0.13         -5.00         5.00 o                         
  11   2   1         16.40         31.36         9.53 o                         
  12   2   1         42.17         20.80        11.17 o                         
  13   2   1          4.25         -5.80        10.64 o                         
 -12   3   1         27.24         33.10        12.22 o                         
 -11   3   1        218.71        256.64        18.21 o                         
 -10   3   1        211.39        218.96        14.11 o                         
  -9   3   1          1.82          2.09         4.65 o                         
  -8   3   1         88.67         85.59         7.21 o                         
  -7   3   1         30.90         31.73         3.17 o                         
  -6   3   1        191.19        177.51         5.74 o                         
  -5   3   1       1184.71       1203.65        14.93 o                         
  -4   3   1        596.97        532.35         8.50 o                         
  -3   3   1        774.40        761.78         9.36 o                         
  -1   3   1       1996.67       2089.56        18.16 o                         
   0   3   1       2127.77       2244.32        19.06 o                         
   1   3   1        291.26        336.56         4.49 o                         
   2   3   1          1.96          0.42         0.94 o                         
   3   3   1         38.43         33.49         1.91 o                         
   4   3   1         49.38         49.28         2.42 o                         
   5   3   1        346.45        337.71         6.57 o                         
   6   3   1         46.32         46.55         2.83 o                         
   7   3   1        259.72        244.42         6.46 o                         
   8   3   1         69.97         67.04         6.07 o                         
   9   3   1          2.42         -4.79         4.79 o                         
  10   3   1        240.06        210.72        16.04 o                         
  11   3   1          4.09          1.44         7.02 o                         
  12   3   1        161.01        126.18        18.21 o                         
 -12   4   1          3.05         -9.00         9.00 o                         
 -11   4   1         20.81         25.46         8.79 o                         
 -10   4   1         32.82         18.63         7.53 o                         
  -9   4   1        333.77        333.08        16.53 o                         
  -8   4   1         17.82         21.72         4.85 o                         
  -7   4   1        340.93        327.69        10.59 o                         
  -6   4   1         45.46         40.39         3.49 o                         
  -5   4   1          0.83         -1.38         1.38 o                         
  -4   4   1         94.69         80.69         3.80 o                         
  -3   4   1       2501.89       2569.88        24.28 o                         
  -2   4   1        364.51        408.14         5.87 o                         
  -1   4   1         39.36         62.99         2.30 o                         
   0   4   1       2004.94       2249.59        20.42 o                         
   1   4   1         80.60         70.70         2.53 o                         
   2   4   1          0.85          1.15         1.25 o                         
   3   4   1         11.98          7.10         1.31 o                         
   4   4   1        242.23        237.28         5.74 o                         
   5   4   1        294.09        311.88         7.47 o                         
   6   4   1         31.89         34.50         2.95 o                         
   7   4   1         32.45         36.02         3.64 o                         
   8   4   1          2.57         -4.21         4.33 o                         
   9   4   1       1069.15       1073.35        40.98 o                         
  10   4   1        146.77        169.73        13.70 o                         
  11   4   1        492.56        533.70        25.60 o                         
  12   4   1         88.39         90.98        16.60 o                         
 -12   5   1         16.41         21.99        11.66 o                         
 -11   5   1        165.14        177.99        17.80 o                         
 -10   5   1          5.76          5.26         6.75 o                         
  -9   5   1        152.23        141.07        14.02 o                         
  -8   5   1         58.75         62.82         8.24 o                         
  -7   5   1         79.38         94.92         7.37 o                         
  -6   5   1         62.00         59.76         4.14 o                         
  -5   5   1         70.99         72.48         3.64 o                         
  -4   5   1         15.66         15.38         1.99 o                         
  -3   5   1       1079.04       1054.52        11.43 o                         
  -2   5   1       4621.38       5102.46        45.25 o                         
  -1   5   1         74.61         89.85         3.15 o                         
   0   5   1       1153.09       1266.41        13.47 o                         
   1   5   1        640.82        706.48         8.43 o                         
   2   5   1        455.31        446.09         6.70 o                         
   3   5   1       1486.56       1578.41        16.69 o                         
   4   5   1         18.02         20.57         2.19 o                         
   5   5   1        555.29        525.09        10.13 o                         
   6   5   1        945.73        951.91        15.93 o                         
   7   5   1         27.86         39.36         5.55 o                         
   8   5   1         51.45         55.81         7.85 o                         
   9   5   1         78.37         85.28        10.28 o                         
  10   5   1         26.84         32.24         9.80 o                         
  11   5   1          5.39          9.25         8.15 o                         
  12   5   1         54.19         91.16        17.97 o                         
 -11   6   1         52.38         69.70        13.49 o                         
 -10   6   1         95.15        110.73        12.98 o                         
  -9   6   1         78.26         73.69        10.01 o                         
  -8   6   1        278.24        263.79        17.09 o                         
  -7   6   1       1252.60       1297.25        31.59 o                         
  -6   6   1       1439.86       1457.06        27.01 o                         
  -5   6   1       2029.63       2025.10        27.17 o                         
  -4   6   1        361.08        356.11         7.82 o                         
  -3   6   1        209.76        230.18         5.65 o                         
  -2   6   1       1122.03       1063.69        12.61 o                         
  -1   6   1         13.74          3.31         1.39 o                         
   0   6   1        111.00        109.52         3.74 o                         
   1   6   1         30.30         33.02         2.28 o                         
   2   6   1         69.91         62.73         3.00 o                         
   3   6   1        296.84        256.10         5.54 o                         
   4   6   1        254.07        231.67         5.53 o                         
   5   6   1          1.01          0.71         2.19 o                         
   6   6   1       1035.37       1032.95        24.36 o                         
   7   6   1         89.14         90.68         8.77 o                         
   8   6   1        816.57        804.16        26.11 o                         
   9   6   1         74.89         92.51        10.68 o                         
  10   6   1         62.32         66.04        11.13 o                         
  11   6   1         43.01         26.80        10.07 o                         
 -10   7   1        185.09        194.14        23.68 o                         
  -9   7   1        112.56        123.70        13.18 o                         
  -8   7   1        513.18        557.26        25.07 o                         
  -7   7   1         28.42         30.49         6.14 o                         
  -6   7   1        194.16        191.21        11.87 o                         
  -5   7   1        175.59        177.82         8.52 o                         
  -4   7   1        546.30        531.42        11.86 o                         
  -3   7   1        414.47        415.88         8.03 o                         
  -2   7   1        498.98        473.76         7.93 o                         
  -1   7   1          9.95         11.18         1.88 o                         
   0   7   1        212.01        207.69         5.18 o                         
   1   7   1        345.72        334.28         6.51 o                         
   2   7   1        189.96        172.45         5.15 o                         
   3   7   1         15.66         11.08         2.15 o                         
   4   7   1        188.12        201.58         6.75 o                         
   5   7   1        190.66        188.89         9.11 o                         
   6   7   1        904.80        876.04        23.98 o                         
   7   7   1        173.38        188.07        11.94 o                         
   8   7   1        236.85        217.52        17.35 o                         
   9   7   1          7.37          7.37         7.38 o                         
  10   7   1        143.93        159.80        17.45 o                         
 -10   8   1          8.68          1.31         8.62 o                         
  -9   8   1         48.24         54.40        13.77 o                         
  -8   8   1          1.95         -2.62         6.15 o                         
  -7   8   1         40.95         24.65         7.96 o                         
  -6   8   1         63.41         47.80         6.97 o                         
  -5   8   1        211.45        199.18        10.35 o                         
  -4   8   1          7.81          1.74         3.29 o                         
  -3   8   1        367.94        393.62        11.48 o                         
  -2   8   1        268.28        238.04         6.46 o                         
  -1   8   1        250.65        257.28         9.22 o                         
   0   8   1        744.19        727.92        12.88 o                         
   1   8   1         53.54         42.25         3.28 o                         
   2   8   1        103.97        105.52         5.08 o                         
   3   8   1        494.32        450.85        12.40 o                         
   4   8   1         87.70         83.65         6.49 o                         
   5   8   1         70.56         66.59         7.23 o                         
   6   8   1         32.83         30.36         6.61 o                         
   7   8   1         97.63         87.48        10.68 o                         
   8   8   1        103.95        103.30        16.43 o                         
   9   8   1         56.52         57.74        14.50 o                         
  10   8   1          0.96          1.81        11.10 o                         
  -9   9   1         78.42         93.31        16.26 o                         
  -8   9   1         97.22        146.89        30.37 o                         
  -7   9   1        157.04        180.52        17.30 o                         
  -6   9   1        361.70        401.45        26.68 o                         
  -5   9   1        336.91        321.69        17.63 o                         
  -4   9   1          0.37          4.62         4.12 o                         
  -3   9   1         91.52         98.51         6.26 o                         
  -2   9   1        133.59        136.96         9.64 o                         
  -1   9   1        177.07        172.69         8.34 o                         
   0   9   1        108.41        109.82         6.46 o                         
   1   9   1        523.55        517.87        14.29 o                         
   2   9   1         28.15         23.97         3.95 o                         
   3   9   1         77.38         74.96         6.49 o                         
   4   9   1        161.27        153.92        10.22 o                         
   5   9   1         22.98         25.01         6.42 o                         
   6   9   1         14.31          2.52         6.86 o                         
   7   9   1         54.51         63.46        17.03 o                         
   8   9   1        176.30        166.13        75.58 o                         
   9   9   1         98.30        129.59        17.70 o                         
  -7  10   1         61.96         55.85        11.60 o                         
  -6  10   1         32.60         31.58         9.23 o                         
  -5  10   1         71.54         57.12        10.80 o                         
  -4  10   1        351.01        347.35        15.16 o                         
  -3  10   1        217.95        193.46        14.28 o                         
  -2  10   1        335.31        319.46        15.36 o                         
  -1  10   1        323.02        299.27        13.50 o                         
   0  10   1        355.35        347.57        21.24 o                         
   1  10   1        355.63        360.05        18.57 o                         
   2  10   1         15.61         26.62         5.63 o                         
   3  10   1          4.77          5.46         3.88 o                         
   4  10   1        113.37        133.57        12.40 o                         
   5  10   1        386.98        440.87        23.64 o                         
   6  10   1        400.56        445.61        24.41 o                         
   7  10   1          2.73         -0.96         6.99 o                         
  -5  11   1         28.12         37.25         9.20 o                         
  -4  11   1         68.41         82.15        14.62 o                         
  -3  11   1         77.92         79.19        10.83 o                         
  -2  11   1         14.22         30.74         7.84 o                         
  -1  11   1        181.06        193.00        15.25 o                         
   0  11   1        193.48        231.80        16.53 o                         
   1  11   1         22.23          9.84         7.39 o                         
   2  11   1        137.85        141.86        13.36 o                         
   3  11   1        254.48        281.84        18.75 o                         
   4  11   1        111.70        143.93        22.66 o                         
   5  11   1          0.03         -5.79         5.94 o                         
  -2  12   1        109.51         92.58        14.35 o                         
  -1  12   1         98.78         88.34        15.99 o                         
   0  12   1        118.14        111.33        13.17 o                         
   1  12   1        169.70        193.51        16.65 o                         
   2  12   1         15.96          6.94         7.28 o                         
 -13   0   2         29.89        -26.00        26.00 o                         
 -12   0   2          0.33         -7.69        15.55 o                         
 -11   0   2         60.30         67.37        20.44 o                         
 -10   0   2        347.13        324.04        21.98 o                         
  -9   0   2        448.43        454.27        17.38 o                         
  -8   0   2          2.69         -2.97         2.97 o                         
  -7   0   2         51.68         45.81         4.83 o                         
  -6   0   2       1058.63       1149.17        20.32 o                         
  -5   0   2       2102.83       2406.81        33.89 o                         
  -4   0   2        220.55        273.44         7.80 o                         
  -3   0   2       1749.80       1766.14        23.94 o                         
  -2   0   2        890.07        939.83        12.97 o                         
  -1   0   2          1.09         -0.42         0.82 o                         
   0   0   2         34.19         30.05         1.73 o                         
   1   0   2         75.71         57.97         3.10 o                         
   2   0   2      23145.80      24072.62       698.85 o                         
   3   0   2       6401.21       7265.26        89.43 o                         
   4   0   2       1827.61       1817.25        26.43 o                         
   5   0   2        976.87       1027.92        19.28 o                         
   6   0   2       2077.17       2135.36        31.63 o                         
   7   0   2        175.87        164.26         8.05 o                         
   8   0   2        190.10        207.14         9.91 o                         
   9   0   2        118.43         72.53         8.47 o                         
  10   0   2        179.85        150.81        35.21 o                         
  11   0   2        311.90        307.90        29.20 o                         
  12   0   2         50.69         40.92        24.55 o                         
  13   0   2          0.04        -11.04        17.81 o                         
 -13   1   2         26.99         29.11        20.38 o                         
 -12   1   2         73.60         95.22        17.72 o                         
 -11   1   2         22.27         26.62         9.00 o                         
 -10   1   2       1019.31       1025.13        42.23 o                         
  -9   1   2         32.19         25.32         4.87 o                         
  -8   1   2        847.85        771.28        14.12 o                         
  -7   1   2       1127.00       1102.08        14.06 o                         
  -6   1   2        820.17        764.90        10.80 o                         
  -5   1   2       1842.16       1702.77        18.35 o                         
  -4   1   2       1556.09       1570.38        16.33 o                         
  -3   1   2         28.47         21.73         1.90 o                         
  -2   1   2      11299.16       6761.37      2590.52 o                         
  -1   1   2       1506.02       1663.22        14.75 o                         
   0   1   2       2208.53       2385.42        23.19 o                         
   1   1   2        216.84        164.77         2.77 o                         
   2   1   2       7391.45       4214.20      1804.98 o                         
   3   1   2       3082.30       3499.23        30.50 o                         
   4   1   2        856.05        828.24        10.05 o                         
   5   1   2        344.92        270.88         6.30 o                         
   6   1   2        594.01        574.18         9.31 o                         
   7   1   2        417.97        400.52         8.94 o                         
   8   1   2        320.20        305.34         8.59 o                         
   9   1   2       2228.39       2163.71        31.39 o                         
  10   1   2        247.77        253.94        15.15 o                         
  11   1   2        352.46        370.93        29.80 o                         
  12   1   2        109.71        122.06        19.45 o                         
  13   1   2        625.86        753.75        53.27 o                         
 -13   2   2         19.11         46.57        17.79 o                         
 -12   2   2         96.97        101.13        17.05 o                         
 -11   2   2         35.53         16.24         8.62 o                         
 -10   2   2         40.34         36.95         8.08 o                         
  -9   2   2          4.55          5.53         5.72 o                         
  -8   2   2        224.54        206.79         7.55 o                         
  -7   2   2        251.08        230.95         7.34 o                         
  -6   2   2         69.95         54.35         3.51 o                         
  -5   2   2       1117.02       1192.70        14.91 o                         
  -4   2   2       1120.77       1087.95        13.26 o                         
  -3   2   2       3307.65       3410.01        32.41 o                         
  -2   2   2       2289.09       2416.06        22.98 o                         
  -1   2   2         53.81         83.92         2.06 o                         
   0   2   2      28981.91      28807.16       768.75 o                         
   1   2   2        187.36        178.48         3.14 o                         
   2   2   2        649.29        657.28         7.72 o                         
   3   2   2        763.79        727.39         8.71 o                         
   4   2   2       1362.56       1411.88        14.85 o                         
   5   2   2         18.41         12.80         1.94 o                         
   6   2   2       1205.35       1208.87        14.52 o                         
   7   2   2         56.93         49.35         3.32 o                         
   8   2   2         65.47         55.71         4.68 o                         
   9   2   2        113.76        115.58         8.95 o                         
  10   2   2        307.70        272.99        18.35 o                         
  11   2   2         43.41         18.33         9.93 o                         
  12   2   2         45.28         43.90        13.10 o                         
  13   2   2          0.02         15.65        15.14 o                         
 -12   3   2         64.09        134.67        19.34 o                         
 -11   3   2        153.24        181.51        15.38 o                         
 -10   3   2        162.62        190.67        13.60 o                         
  -9   3   2         76.10         70.63         7.91 o                         
  -8   3   2        857.09        833.37        18.56 o                         
  -7   3   2        641.12        599.78        10.86 o                         
  -6   3   2         86.90         84.93         3.80 o                         
  -5   3   2       1145.87       1201.69        15.24 o                         
  -4   3   2       1170.69       1083.51        14.56 o                         
  -3   3   2       1374.66       1326.31        14.28 o                         
  -2   3   2       1118.52       1101.86        11.40 o                         
  -1   3   2        707.12        737.18         7.89 o                         
   0   3   2         25.09         29.99         1.55 o                         
   1   3   2       4091.49       4142.67        34.36 o                         
   2   3   2       5145.65       5522.93        49.76 o                         
   3   3   2       1049.95        987.78        10.94 o                         
   4   3   2         39.96         32.22         2.10 o                         
   5   3   2        467.50        434.21         8.28 o                         
   6   3   2        778.60        777.85        10.66 o                         
   7   3   2       2197.83       2082.11        23.05 o                         
   8   3   2        270.98        278.60        11.55 o                         
   9   3   2         26.42         18.24         6.70 o                         
  10   3   2         26.64         14.92         6.66 o                         
  11   3   2          9.17          6.49         7.29 o                         
  12   3   2         15.25         24.56        11.79 o                         
 -12   4   2         30.57         40.10        13.22 o                         
 -11   4   2         14.62         17.33         9.02 o                         
 -10   4   2         73.31         83.20        10.01 o                         
  -9   4   2        283.69        288.32        16.80 o                         
  -8   4   2         81.23         89.62         7.32 o                         
  -7   4   2        140.69        151.03         7.03 o                         
  -6   4   2        333.35        303.64         8.38 o                         
  -5   4   2        874.70        800.05        12.10 o                         
  -4   4   2          0.87          1.72         1.47 o                         
  -3   4   2         37.35         34.41         2.19 o                         
  -2   4   2          6.58         13.21         1.52 o                         
  -1   4   2        100.03         91.55         2.76 o                         
   0   4   2         74.87         90.08         2.39 o                         
   1   4   2       1300.26       1497.33        14.24 o                         
   2   4   2        371.90        327.87         5.98 o                         
   3   4   2       1873.04       2156.90        21.10 o                         
   4   4   2        946.60       1023.37        12.51 o                         
   5   4   2         46.55         52.88         2.64 o                         
   6   4   2          1.37          1.13         1.51 o                         
   7   4   2         24.69         22.84         3.40 o                         
   8   4   2         14.53         17.69         6.23 o                         
   9   4   2        600.65        542.30        23.10 o                         
  10   4   2         87.51        113.82        13.50 o                         
  11   4   2         79.48         65.02        11.02 o                         
  12   4   2          3.66        -10.65        10.65 o                         
 -12   5   2         88.47         96.81        17.49 o                         
 -11   5   2         27.01         20.06        10.20 o                         
 -10   5   2         65.36         52.18        10.06 o                         
  -9   5   2         10.83         17.51         7.20 o                         
  -8   5   2         79.26         88.05         9.67 o                         
  -7   5   2        288.34        269.54        11.85 o                         
  -6   5   2         98.85         99.36         5.49 o                         
  -5   5   2        633.71        576.09         9.79 o                         
  -4   5   2         10.80          5.96         1.78 o                         
  -3   5   2        644.27        649.67         8.64 o                         
  -2   5   2       1615.69       1632.28        16.10 o                         
  -1   5   2       2866.01       2790.75        26.78 o                         
   0   5   2         18.01         38.58         1.98 o                         
   1   5   2         85.41         89.51         2.89 o                         
   2   5   2         62.36         51.24         2.53 o                         
   3   5   2        946.12        880.26        10.71 o                         
   4   5   2       1047.37       1001.81        12.93 o                         
   5   5   2        279.02        278.92         7.81 o                         
   6   5   2        680.23        683.41        15.33 o                         
   7   5   2        992.67        945.04        22.59 o                         
   8   5   2        464.52        481.25        19.84 o                         
   9   5   2        509.76        502.83        22.16 o                         
  10   5   2        465.83        479.17        23.43 o                         
  11   5   2        152.56        175.90        22.70 o                         
  12   5   2        152.17        228.09        22.80 o                         
 -11   6   2        131.69        182.05        21.54 o                         
 -10   6   2         31.72         46.99        10.37 o                         
  -9   6   2          0.64         -4.82         5.41 o                         
  -8   6   2          7.60         12.71         5.36 o                         
  -7   6   2        278.65        244.87        13.53 o                         
  -6   6   2         66.50         82.82         6.55 o                         
  -5   6   2       1600.15       1510.23        21.80 o                         
  -4   6   2          4.90          0.91         1.76 o                         
  -3   6   2         40.95         46.70         2.82 o                         
  -2   6   2        214.57        214.36         5.15 o                         
  -1   6   2         19.71         11.97         1.50 o                         
   0   6   2        948.89        927.17        11.48 o                         
   1   6   2         57.10         50.38         2.47 o                         
   2   6   2        241.63        240.09         5.67 o                         
   3   6   2         91.66        101.38         3.76 o                         
   4   6   2        379.79        371.75         7.63 o                         
   5   6   2         94.07         99.87         6.60 o                         
   6   6   2        296.29        265.46        11.33 o                         
   7   6   2         89.69         72.45         9.14 o                         
   8   6   2        106.57        101.70        10.72 o                         
   9   6   2        281.46        309.28        18.00 o                         
  10   6   2         65.00         49.76        10.28 o                         
  11   6   2         37.11         25.84        10.40 o                         
 -10   7   2        433.65        535.85        36.97 o                         
  -9   7   2         78.23         91.41        12.37 o                         
  -8   7   2         58.73         66.03        10.21 o                         
  -7   7   2         21.79         24.20         5.80 o                         
  -6   7   2         43.30         43.33         6.33 o                         
  -5   7   2        264.14        265.68        10.55 o                         
  -4   7   2        210.10        213.66         8.10 o                         
  -3   7   2         84.87         81.63         3.76 o                         
  -2   7   2         39.91         45.03         2.82 o                         
  -1   7   2        255.69        242.64         6.26 o                         
   0   7   2        467.09        432.32         9.65 o                         
   1   7   2        821.76        803.89        10.20 o                         
   2   7   2        584.64        553.68         8.86 o                         
   3   7   2          0.43         -1.71         1.71 o                         
   4   7   2        995.21        981.18        15.58 o                         
   5   7   2          2.09          2.88         3.36 o                         
   6   7   2         12.18         16.36         5.18 o                         
   7   7   2         58.58         51.68         7.52 o                         
   8   7   2          2.22         -4.95         4.95 o                         
   9   7   2          4.77         -3.30         6.26 o                         
  10   7   2          6.63          6.14         9.89 o                         
 -10   8   2        107.15         70.52        14.12 o                         
  -9   8   2         18.73         10.85        11.21 o                         
  -8   8   2         10.09          5.64         6.96 o                         
  -7   8   2          3.70          9.31         6.63 o                         
  -6   8   2         54.28         36.80         8.74 o                         
  -5   8   2          7.77          4.61         3.93 o                         
  -4   8   2         23.29         12.84         4.34 o                         
  -3   8   2         97.61        101.51         5.66 o                         
  -2   8   2          0.01          1.73         2.28 o                         
  -1   8   2        414.01        419.73         9.80 o                         
   0   8   2         47.61         48.16         3.47 o                         
   1   8   2        137.72        150.11         6.08 o                         
   2   8   2         18.55         17.71         2.59 o                         
   3   8   2        168.67        194.13         8.43 o                         
   4   8   2        189.47        175.47         9.22 o                         
   5   8   2         84.87         62.62         7.59 o                         
   6   8   2         19.21         13.31         5.11 o                         
   7   8   2         32.86         26.43         7.25 o                         
   8   8   2         25.60         13.46         7.72 o                         
   9   8   2          3.67         -3.50         9.53 o                         
  10   8   2        166.91        227.66        23.43 o                         
  -9   9   2          1.05          2.73         9.41 o                         
  -8   9   2          7.29          8.99        13.64 o                         
  -7   9   2         37.77         54.67        11.30 o                         
  -6   9   2        227.47        214.87        16.90 o                         
  -5   9   2         79.82         75.65         7.63 o                         
  -4   9   2         89.37         73.02         7.31 o                         
  -3   9   2         23.45         22.34         6.65 o                         
  -2   9   2         78.22         80.34         6.95 o                         
  -1   9   2          6.14          9.84         3.99 o                         
   0   9   2         33.63         32.59         4.66 o                         
   1   9   2          0.89          2.91         3.20 o                         
   2   9   2        213.72        223.18         7.95 o                         
   3   9   2        271.38        263.58        12.33 o                         
   4   9   2         11.92          6.52         4.33 o                         
   5   9   2        116.52        114.63        13.68 o                         
   6   9   2         72.21         66.21        10.99 o                         
   7   9   2          2.40         -3.96         7.16 o                         
   8   9   2          6.44         -0.77        13.94 o                         
   9   9   2         94.58        101.12        15.06 o                         
  -7  10   2          1.22          3.36         8.42 o                         
  -6  10   2          4.97          4.96         7.22 o                         
  -5  10   2         30.15         24.86         8.09 o                         
  -4  10   2        128.89        130.25        12.50 o                         
  -3  10   2         66.56         91.83        11.63 o                         
  -2  10   2          6.01          1.40         5.66 o                         
  -1  10   2          0.01          1.29         3.84 o                         
   0  10   2          0.02          0.46         4.33 o                         
   1  10   2        184.41        172.84        10.86 o                         
   2  10   2         60.32         63.11         9.30 o                         
   3  10   2         36.64         42.11         5.49 o                         
   4  10   2         86.36         90.61        10.95 o                         
   5  10   2         10.60         -5.26         5.50 o                         
   6  10   2          0.22          1.88         6.87 o                         
   7  10   2         44.52         38.67        11.39 o                         
  -5  11   2          2.62          8.61         8.22 o                         
  -4  11   2         78.20         74.20        16.29 o                         
  -3  11   2         18.37         17.33         8.95 o                         
  -2  11   2         33.01         33.31         7.72 o                         
  -1  11   2          0.23          7.93         5.82 o                         
   0  11   2          0.37          1.17         5.43 o                         
   1  11   2          0.04         -4.71         5.51 o                         
   2  11   2          3.68         -3.65         5.36 o                         
   3  11   2         13.51          8.05         6.89 o                         
   4  11   2         22.26         34.52        15.52 o                         
   5  11   2         15.10         10.66         7.61 o                         
  -2  12   2         42.84         30.82        10.38 o                         
  -1  12   2          5.35         15.87        10.08 o                         
   0  12   2          0.45         14.55         9.17 o                         
   1  12   2         55.44         60.89        16.01 o                         
   2  12   2         32.78         33.05         9.70 o                         
 -13   1   3          0.21         -3.12        15.71 o                         
 -12   1   3          0.87         11.40        10.78 o                         
 -11   1   3          1.98          0.09         6.86 o                         
 -10   1   3         14.06          2.69         5.55 o                         
  -9   1   3         13.27         -0.72         2.95 o                         
  -8   1   3         49.40         50.59         3.90 o                         
  -7   1   3         21.47         22.11         2.52 o                         
  -6   1   3        490.94        526.71         9.06 o                         
  -5   1   3        727.26        809.74        10.35 o                         
  -4   1   3        931.24        959.24        11.02 o                         
  -3   1   3       1524.88       1497.92        14.56 o                         
  -2   1   3       1924.04       2228.00        19.83 o                         
  -1   1   3      18345.80      18309.36       403.73 o                         
   0   1   3         12.39          1.05         0.53 o                         
   1   1   3      20168.40      21187.81       457.78 o                         
   2   1   3         20.95         48.70         2.09 o                         
   3   1   3       6677.23       6958.22        58.93 o                         
   4   1   3       4631.02       5264.36        45.49 o                         
   5   1   3       2296.19       2449.11        24.24 o                         
   6   1   3        494.11        500.64         9.09 o                         
   7   1   3         74.03         65.40         3.87 o                         
   8   1   3         16.31          8.65         2.69 o                         
   9   1   3        237.29        246.91        10.08 o                         
  10   1   3          0.04         -4.70         4.70 o                         
  11   1   3          1.57          0.70         8.47 o                         
  12   1   3         50.38         30.36        13.05 o                         
  13   1   3          4.40          6.61        17.85 o                         
 -13   2   3          0.50          2.08        12.95 o                         
 -12   2   3          9.32          1.04        10.17 o                         
 -11   2   3        151.82        154.29        15.27 o                         
 -10   2   3        161.55        168.69        12.36 o                         
  -9   2   3          0.92          3.32         4.99 o                         
  -8   2   3          5.80          0.59         2.38 o                         
  -7   2   3          3.12          1.78         2.19 o                         
  -6   2   3        113.19        117.72         5.08 o                         
  -5   2   3        202.27        223.60         5.87 o                         
  -4   2   3        276.31        327.82         6.51 o                         
  -3   2   3        764.65        729.81         9.30 o                         
  -2   2   3         28.48         59.75         2.08 o                         
  -1   2   3       1018.55        885.97         8.66 o                         
   0   2   3         14.37         12.94         1.17 o                         
   1   2   3         69.30         77.07         2.46 o                         
   2   2   3       3232.55       3331.17        29.86 o                         
   3   2   3       1894.37       2049.21        20.99 o                         
   4   2   3       4309.26       4768.98        43.04 o                         
   5   2   3       3096.64       3491.26        32.80 o                         
   6   2   3         71.81         77.17         3.65 o                         
   7   2   3          8.87          5.39         2.09 o                         
   8   2   3         52.02         68.53         4.81 o                         
   9   2   3          0.11          2.05         4.20 o                         
  10   2   3         15.56         21.86         8.23 o                         
  11   2   3        175.87        200.79        27.01 o                         
  12   2   3         20.15         32.69        12.31 o                         
  13   2   3         10.78          4.02        14.10 o                         
 -12   3   3         37.60         44.44        12.27 o                         
 -11   3   3         71.39         61.40        11.65 o                         
 -10   3   3        205.44        200.48        13.98 o                         
  -9   3   3          0.00         -4.12         4.12 o                         
  -8   3   3        115.24         89.31         6.80 o                         
  -7   3   3        500.27        465.54         9.95 o                         
  -6   3   3        358.19        352.46         7.75 o                         
  -5   3   3        363.82        394.53         8.94 o                         
  -4   3   3         45.40         28.71         2.46 o                         
  -3   3   3        124.14        169.71         4.28 o                         
  -2   3   3        912.44        989.71        10.50 o                         
  -1   3   3        136.27        131.70         2.80 o                         
   0   3   3        269.48        283.47         4.49 o                         
   1   3   3       3513.16       3690.15        31.86 o                         
   2   3   3       1243.43       1254.65        13.40 o                         
   3   3   3         68.70         68.34         2.88 o                         
   4   3   3         65.66         57.54         2.54 o                         
   5   3   3         46.87         68.44         3.03 o                         
   6   3   3          8.58         15.56         2.07 o                         
   7   3   3         30.93         28.36         2.77 o                         
   8   3   3        332.67        362.96        13.91 o                         
   9   3   3         11.59          2.38         6.28 o                         
  10   3   3         45.52         38.04        10.18 o                         
  11   3   3         71.22         62.36        12.02 o                         
  12   3   3         15.39          8.37        10.68 o                         
 -12   4   3        172.46        204.77        23.07 o                         
 -11   4   3          3.58          7.08        11.26 o                         
 -10   4   3        206.63        221.07        14.46 o                         
  -9   4   3         47.35         62.65         9.20 o                         
  -8   4   3         30.65         18.47         4.53 o                         
  -7   4   3       1175.45       1135.30        18.82 o                         
  -6   4   3        369.18        384.36         9.27 o                         
  -5   4   3       1282.60       1214.30        15.94 o                         
  -4   4   3        233.61        219.74         5.51 o                         
  -3   4   3         13.47         11.57         1.61 o                         
  -2   4   3       1052.92       1129.17        12.02 o                         
  -1   4   3        403.13        458.25         6.12 o                         
   0   4   3         10.17          2.89         1.20 o                         
   1   4   3        950.27       1014.60        10.80 o                         
   2   4   3          1.17          8.95         1.25 o                         
   3   4   3         39.84         22.76         2.07 o                         
   4   4   3        141.36        109.07         4.10 o                         
   5   4   3         29.76         29.85         2.54 o                         
   6   4   3        505.79        501.08         8.78 o                         
   7   4   3        237.43        271.18         9.45 o                         
   8   4   3        388.75        403.92        18.98 o                         
   9   4   3        851.81        821.94        29.15 o                         
  10   4   3          6.19          2.43         6.51 o                         
  11   4   3        435.25        489.70        25.83 o                         
  12   4   3         30.17         21.76        16.53 o                         
 -12   5   3         17.27         15.82        14.23 o                         
 -11   5   3        142.53        202.16        19.44 o                         
 -10   5   3        140.69        139.36        14.72 o                         
  -9   5   3         35.31         21.52         7.12 o                         
  -8   5   3         59.44         52.23         8.04 o                         
  -7   5   3       1764.16       1745.81        29.18 o                         
  -6   5   3        878.40        828.24        14.97 o                         
  -5   5   3         38.35         32.89         2.92 o                         
  -4   5   3        442.93        411.84         7.81 o                         
  -3   5   3          4.63          5.40         1.41 o                         
  -2   5   3        372.49        308.94         5.54 o                         
  -1   5   3        304.96        388.52         7.55 o                         
   0   5   3       1347.24       1530.68        16.24 o                         
   1   5   3         50.97         63.92         2.51 o                         
   2   5   3        372.96        378.30         6.38 o                         
   3   5   3       1150.42       1082.16        12.79 o                         
   4   5   3        188.43        211.09         5.85 o                         
   5   5   3         62.64         57.44         3.40 o                         
   6   5   3         77.02         80.59         5.01 o                         
   7   5   3        723.18        717.03        22.53 o                         
   8   5   3        182.12        200.50        13.77 o                         
   9   5   3        214.28        219.66        15.26 o                         
  10   5   3          0.05          3.76         7.53 o                         
  11   5   3         44.26         47.47        11.24 o                         
  12   5   3          1.95         -1.65         8.33 o                         
 -11   6   3         17.54         26.78        10.20 o                         
 -10   6   3         69.65         74.39        12.20 o                         
  -9   6   3        197.14        204.81        15.84 o                         
  -8   6   3         62.16         63.93         8.01 o                         
  -7   6   3        116.25        126.98         9.88 o                         
  -6   6   3         36.29         43.62         5.47 o                         
  -5   6   3       1424.66       1374.91        19.91 o                         
  -4   6   3       2225.94       2228.45        23.88 o                         
  -3   6   3       1740.63       1622.82        16.64 o                         
  -2   6   3       1019.12        975.22        12.10 o                         
  -1   6   3         15.70         13.26         1.91 o                         
   0   6   3        230.04        212.30         5.11 o                         
   1   6   3         80.42         95.10         3.05 o                         
   2   6   3        188.72        158.97         4.62 o                         
   3   6   3          2.10          5.84         1.77 o                         
   4   6   3        226.60        234.52         6.37 o                         
   5   6   3         30.07         21.92         3.67 o                         
   6   6   3         48.54         39.71         5.28 o                         
   7   6   3        206.98        221.16        15.07 o                         
   8   6   3          2.16         -0.63         5.05 o                         
   9   6   3         68.94         59.70        10.01 o                         
  10   6   3         75.67         88.84        12.32 o                         
  11   6   3        300.84        359.16        24.32 o                         
 -10   7   3          1.95          5.46         9.39 o                         
  -9   7   3        363.10        336.69        24.64 o                         
  -8   7   3        239.73        265.86        17.33 o                         
  -7   7   3         55.49         52.17         7.31 o                         
  -6   7   3         16.04          5.56         4.42 o                         
  -5   7   3         34.30         34.03         4.52 o                         
  -4   7   3        353.77        344.70         9.99 o                         
  -3   7   3        155.90        167.72         5.43 o                         
  -2   7   3          2.04          4.11         2.03 o                         
  -1   7   3          2.68          2.52         1.64 o                         
   0   7   3         53.06         53.57         2.99 o                         
   1   7   3        339.63        343.67         7.41 o                         
   2   7   3        624.39        590.56         9.30 o                         
   3   7   3         56.32         50.56         3.06 o                         
   4   7   3       1574.74       1531.10        23.64 o                         
   5   7   3        107.42        116.15         7.80 o                         
   6   7   3       1037.09       1036.22        25.99 o                         
   7   7   3        373.71        359.24        16.68 o                         
   8   7   3         78.40         73.75        11.45 o                         
   9   7   3        129.73        120.93        13.47 o                         
  10   7   3         26.37         28.95        11.22 o                         
 -10   8   3        161.77        192.20        20.41 o                         
  -9   8   3        248.95        263.15        29.42 o                         
  -8   8   3        100.01        128.30        14.03 o                         
  -7   8   3        123.34        109.77        13.46 o                         
  -6   8   3        470.11        440.08        17.86 o                         
  -5   8   3        306.96        288.07        12.64 o                         
  -4   8   3        683.52        673.16        19.31 o                         
  -3   8   3        134.07        139.30         7.58 o                         
  -2   8   3          5.36          1.15         2.41 o                         
  -1   8   3        511.55        496.05        10.63 o                         
   0   8   3        108.29        126.25         5.10 o                         
   1   8   3        331.20        321.69         8.78 o                         
   2   8   3         34.31         34.17         3.04 o                         
   3   8   3        157.60        168.19         8.82 o                         
   4   8   3        444.22        444.11        15.78 o                         
   5   8   3        861.37        931.33        23.22 o                         
   6   8   3        690.74        675.89        22.56 o                         
   7   8   3         20.16          9.39         6.90 o                         
   8   8   3         91.27         89.68        12.44 o                         
   9   8   3          5.29         -4.70        10.34 o                         
  10   8   3         75.44         80.66        15.04 o                         
  -9   9   3          3.63         -2.31         9.99 o                         
  -8   9   3         12.26          9.00        14.73 o                         
  -7   9   3         15.79         14.33         7.18 o                         
  -6   9   3          2.31          3.24         5.95 o                         
  -5   9   3        104.59        117.70         9.81 o                         
  -4   9   3         24.26         27.49         4.13 o                         
  -3   9   3         54.21         57.33         6.59 o                         
  -2   9   3         17.43         15.55         3.74 o                         
  -1   9   3        163.60        181.80        10.50 o                         
   0   9   3          4.92          5.25         3.48 o                         
   1   9   3         15.41         10.15         3.81 o                         
   2   9   3          1.59         -3.23         3.23 o                         
   3   9   3         20.25         10.80         3.91 o                         
   4   9   3        185.65        205.30        12.51 o                         
   5   9   3          0.14         -4.94         4.94 o                         
   6   9   3          8.95         -5.70         5.70 o                         
   7   9   3          0.50          6.07         7.52 o                         
   8   9   3         18.23          2.09        11.63 o                         
  -7  10   3        430.80        427.60        29.20 o                         
  -6  10   3         49.43         38.00        10.09 o                         
  -5  10   3         63.82         65.04        10.72 o                         
  -4  10   3         14.72         26.94         8.35 o                         
  -3  10   3        112.73        124.55        11.98 o                         
  -2  10   3        552.11        559.89        20.94 o                         
  -1  10   3        822.44        794.25        23.32 o                         
   0  10   3        306.08        273.76        16.62 o                         
   1  10   3        373.65        377.80        15.21 o                         
   2  10   3        545.01        533.26        19.03 o                         
   3  10   3        577.86        571.50        22.44 o                         
   4  10   3         81.60         68.22        10.22 o                         
   5  10   3          4.55          8.11         6.68 o                         
   6  10   3         55.74         78.97        14.96 o                         
   7  10   3        136.56         98.85        13.93 o                         
  -5  11   3        193.35        177.26        17.22 o                         
  -4  11   3         71.49         83.56        11.85 o                         
  -3  11   3        100.91         92.08        11.87 o                         
  -2  11   3        469.10        491.08        22.89 o                         
  -1  11   3        239.40        311.62        18.26 o                         
   0  11   3         18.82         15.38         6.37 o                         
   1  11   3         96.13        133.75        12.91 o                         
   2  11   3        126.02        106.23        14.33 o                         
   3  11   3        355.20        379.54        22.60 o                         
   4  11   3        152.07        144.87        23.68 o                         
   5  11   3        304.32        313.52        21.00 o                         
  -2  12   3        192.96        202.52        20.07 o                         
  -1  12   3        226.49        234.31        21.68 o                         
   0  12   3        227.16        262.26        21.05 o                         
   1  12   3         46.64         50.00        11.44 o                         
   2  12   3         39.51         55.76        14.63 o                         
 -13   0   4        129.40        181.07        63.57 o                         
 -12   0   4         44.61         50.68        18.87 o                         
 -11   0   4         45.27         26.76        13.18 o                         
 -10   0   4       2014.96       2068.20        59.64 o                         
  -9   0   4       1367.85       1355.27        29.38 o                         
  -8   0   4       2168.16       2144.86        35.63 o                         
  -7   0   4        445.69        417.41        12.51 o                         
  -6   0   4       5680.72       5764.99        71.57 o                         
  -5   0   4       1085.84       1184.48        20.07 o                         
  -4   0   4        652.16        612.79        11.43 o                         
  -3   0   4       9097.20       9071.53       176.17 o                         
  -2   0   4       1720.69       1586.61        19.59 o                         
  -1   0   4       6097.00       6552.16       595.18 o                         
   0   0   4       1491.17       1557.73        20.26 o                         
   1   0   4       1512.50       1577.58        20.27 o                         
   2   0   4       2864.37       2757.70        34.55 o                         
   3   0   4       8602.03       8824.79       120.82 o                         
   4   0   4       4674.08       4744.99        59.36 o                         
   5   0   4       1778.29       1747.95        27.09 o                         
   6   0   4       1515.90       1572.25        25.25 o                         
   7   0   4       1250.34       1200.65        22.26 o                         
   8   0   4        320.54        307.82        12.24 o                         
   9   0   4        166.41        184.55        11.86 o                         
  10   0   4         22.02         21.29        10.41 o                         
  11   0   4         88.80        105.72        18.47 o                         
  12   0   4        135.24        167.70        37.77 o                         
  13   0   4        344.08        484.89        90.05 o                         
 -13   1   4          4.61        -13.78        13.80 o                         
 -12   1   4        124.42        201.03        27.31 o                         
 -11   1   4          0.34          8.32         7.49 o                         
 -10   1   4         65.09         44.21         7.86 o                         
  -9   1   4          0.98          1.67         3.18 o                         
  -8   1   4        578.87        579.43        11.47 o                         
  -7   1   4       1499.07       1461.97        17.21 o                         
  -6   1   4        488.84        445.74         8.54 o                         
  -5   1   4        228.75        237.55         5.44 o                         
  -4   1   4        139.44        113.72         3.37 o                         
  -3   1   4        565.22        569.65         7.18 o                         
  -2   1   4        636.38        625.98         6.91 o                         
  -1   1   4      18694.67      18540.77       548.00 o                         
   0   1   4         91.60        100.49         2.21 o                         
   2   1   4       1110.35       1188.24        12.46 o                         
   3   1   4          2.18         -1.05         1.06 o                         
   4   1   4       5617.78       6343.40        54.96 o                         
   5   1   4         17.47         12.19         1.88 o                         
   6   1   4          0.73          1.20         1.74 o                         
   7   1   4        135.12        130.45         5.30 o                         
   8   1   4         23.32         14.49         3.03 o                         
   9   1   4         52.60         76.95         6.65 o                         
  10   1   4        124.79        120.80        11.18 o                         
  11   1   4          3.88         14.69         9.94 o                         
  12   1   4          1.47         -1.09         9.84 o                         
  13   1   4         39.37         25.27        19.48 o                         
 -13   2   4         18.39         24.25        20.51 o                         
 -12   2   4        552.10        624.55        45.15 o                         
 -11   2   4        356.54        386.96        26.19 o                         
 -10   2   4        582.06        609.69        24.50 o                         
  -9   2   4        272.52        280.55        13.88 o                         
  -8   2   4        777.93        752.02        13.79 o                         
  -7   2   4        395.77        386.49         8.85 o                         
  -6   2   4       2140.34       2078.07        21.95 o                         
  -5   2   4       1572.30       1528.11        16.72 o                         
  -4   2   4        405.22        362.65         6.73 o                         
  -3   2   4        350.53        305.79         5.18 o                         
  -2   2   4         12.60         10.21         1.21 o                         
  -1   2   4      40009.42      42659.52      1007.88 o                         
   0   2   4       3226.38       3574.65        30.06 o                         
   1   2   4       5045.98       5527.41        48.30 o                         
   2   2   4      10873.63      11101.00       278.44 o                         
   3   2   4       1817.46       1908.62        19.29 o                         
   4   2   4       8540.68       9094.56        79.92 o                         
   5   2   4       2770.79       2726.91        27.02 o                         
   6   2   4       4221.01       4242.07        39.89 o                         
   7   2   4        922.28        884.63        13.07 o                         
   8   2   4        264.95        252.75         9.06 o                         
   9   2   4       1235.07       1211.18        35.37 o                         
  10   2   4         70.46         63.39         9.61 o                         
  11   2   4        697.34        831.83        42.17 o                         
  12   2   4         98.59        115.00        17.53 o                         
  13   2   4        138.62        192.93        49.66 o                         
 -12   3   4          8.52         -2.18        11.60 o                         
 -11   3   4          0.06         -3.30         7.28 o                         
 -10   3   4         10.04         -3.79         5.29 o                         
  -9   3   4        111.73        110.71         9.00 o                         
  -8   3   4         26.16         18.58         4.15 o                         
  -7   3   4          0.48          1.31         2.10 o                         
  -6   3   4        603.96        598.64        10.35 o                         
  -5   3   4       1058.08       1013.49        12.45 o                         
  -4   3   4        128.14        128.97         4.46 o                         
  -3   3   4        167.96        198.01         4.49 o                         
  -2   3   4        192.40        170.74         3.40 o                         
  -1   3   4      11439.71      12409.10       352.38 o                         
   0   3   4       2165.63       2467.34        23.31 o                         
   1   3   4         35.73         53.18         2.07 o                         
   2   3   4        854.78        821.92         9.62 o                         
   3   3   4        223.98        222.59         5.10 o                         
   4   3   4       3343.91       3802.01        37.42 o                         
   5   3   4          3.09          3.95         1.37 o                         
   6   3   4        675.68        729.65        10.30 o                         
   7   3   4         84.22         82.76         4.34 o                         
   8   3   4        333.33        339.76        12.60 o                         
   9   3   4        569.28        512.78        22.08 o                         
  10   3   4         36.07         49.96         8.60 o                         
  11   3   4         55.61         30.34        10.59 o                         
  12   3   4        119.09         95.13        16.91 o                         
 -12   4   4        132.22        144.76        20.73 o                         
 -11   4   4          6.47         -7.25         7.25 o                         
 -10   4   4        191.65        193.19        13.37 o                         
  -9   4   4       1013.61       1033.68        30.89 o                         
  -8   4   4        272.62        252.43        11.37 o                         
  -7   4   4       2667.38       2578.50        34.70 o                         
  -6   4   4        366.33        349.84         9.02 o                         
  -5   4   4       1005.32       1017.91        13.94 o                         
  -4   4   4       1673.74       1546.45        17.42 o                         
  -3   4   4       6529.82       6854.29        62.48 o                         
  -2   4   4        190.03        217.53         4.81 o                         
  -1   4   4         50.76         39.79         1.97 o                         
   0   4   4       1463.59       1478.05        14.66 o                         
   1   4   4       1319.92       1380.83        14.28 o                         
   2   4   4       3307.89       3566.47        32.53 o                         
   3   4   4        286.48        304.30         6.19 o                         
   4   4   4       2344.24       2370.46        24.29 o                         
   5   4   4        272.19        238.03         6.21 o                         
   6   4   4       1503.14       1500.94        21.33 o                         
   7   4   4        821.80        763.81        17.28 o                         
   8   4   4       1232.95       1172.10        28.79 o                         
   9   4   4        221.37        212.22        15.37 o                         
  10   4   4         26.79         36.67         8.87 o                         
  11   4   4        146.22        189.11        16.80 o                         
  12   4   4        131.54        177.46        26.12 o                         
 -12   5   4         30.58         29.01        13.70 o                         
 -11   5   4         18.82          8.50         9.41 o                         
 -10   5   4         11.45          6.65         7.23 o                         
  -9   5   4          2.77          2.31         5.51 o                         
  -8   5   4        192.27        174.29        15.68 o                         
  -7   5   4        480.71        480.58        15.76 o                         
  -6   5   4        959.93        937.41        16.38 o                         
  -5   5   4        272.00        262.49         6.42 o                         
  -4   5   4         17.76         16.76         2.05 o                         
  -3   5   4          1.63         -1.24         1.24 o                         
  -2   5   4        630.09        735.88         9.11 o                         
  -1   5   4       1365.20       1529.35        16.67 o                         
   0   5   4       1404.88       1418.37        15.48 o                         
   1   5   4        119.64        123.57         3.35 o                         
   2   5   4        152.00        147.31         4.12 o                         
   3   5   4         49.17         50.29         2.69 o                         
   4   5   4         47.75         58.07         3.41 o                         
   5   5   4         36.71         28.37         2.98 o                         
   6   5   4         11.58          6.38         2.93 o                         
   7   5   4        145.69        146.55         9.90 o                         
   8   5   4        188.98        194.01        13.46 o                         
   9   5   4        232.57        219.70        15.16 o                         
  10   5   4          0.02         -6.33         6.33 o                         
  11   5   4          6.85         16.33         9.29 o                         
  12   5   4          1.07          9.28        12.33 o                         
 -11   6   4        146.23        195.14        23.59 o                         
 -10   6   4          7.04         19.13         8.46 o                         
  -9   6   4        293.72        300.95        18.77 o                         
  -8   6   4        829.06        859.00        38.59 o                         
  -7   6   4        438.90        425.83        18.14 o                         
  -6   6   4        468.84        455.32        14.40 o                         
  -5   6   4       1304.39       1280.56        20.64 o                         
  -4   6   4       2674.82       2781.57        28.81 o                         
  -3   6   4       1854.30       1778.98        19.84 o                         
  -2   6   4        596.79        572.40         9.20 o                         
  -1   6   4        880.27        839.17        11.24 o                         
   0   6   4        776.48        742.49        10.09 o                         
   1   6   4        263.49        231.92         5.43 o                         
   2   6   4        638.97        628.62         9.60 o                         
   3   6   4        583.54        544.65         8.28 o                         
   4   6   4         42.60         33.96         3.29 o                         
   5   6   4        960.97        896.99        15.98 o                         
   6   6   4        214.22        204.53        10.44 o                         
   7   6   4          3.41         -4.58         4.58 o                         
   8   6   4        283.92        267.01        15.33 o                         
   9   6   4          3.48         -5.40         5.40 o                         
  10   6   4        562.62        660.51        31.93 o                         
  11   6   4        125.38        148.79        16.41 o                         
 -10   7   4         93.86         82.43        21.69 o                         
  -9   7   4         56.11         47.32        11.11 o                         
  -8   7   4         13.79         20.34         7.63 o                         
  -7   7   4        219.74        229.49        12.88 o                         
  -6   7   4        275.10        264.44        12.89 o                         
  -5   7   4        236.50        239.01        10.61 o                         
  -4   7   4        324.88        325.10        10.95 o                         
  -3   7   4       1295.80       1249.82        16.50 o                         
  -2   7   4       1366.83       1419.88        17.48 o                         
  -1   7   4        263.79        270.14         6.19 o                         
   0   7   4         59.29         61.04         3.04 o                         
   1   7   4         11.87          9.09         2.01 o                         
   2   7   4          0.45         -1.44         1.44 o                         
   3   7   4        199.20        192.12         6.00 o                         
   4   7   4         19.06         18.93         3.56 o                         
   5   7   4          0.28         -0.25         3.50 o                         
   6   7   4         64.63         59.53         7.50 o                         
   7   7   4          0.38         -4.07         4.07 o                         
   8   7   4         41.34         27.59        10.39 o                         
   9   7   4          7.77         24.52         8.74 o                         
  10   7   4          0.06         -3.42         7.10 o                         
 -10   8   4        282.51        332.43        32.53 o                         
  -9   8   4         26.54         48.24        16.66 o                         
  -8   8   4          7.51         10.87         8.44 o                         
  -7   8   4        196.76        217.11        16.35 o                         
  -6   8   4        925.80        932.48        26.18 o                         
  -5   8   4        277.75        273.21        13.22 o                         
  -4   8   4         92.63         90.64         6.56 o                         
  -3   8   4          0.70          0.68         3.18 o                         
  -2   8   4        384.94        394.66        13.51 o                         
  -1   8   4        321.52        322.36         8.50 o                         
   0   8   4       1129.78       1128.80        17.32 o                         
   1   8   4        622.60        601.28        12.95 o                         
   2   8   4        452.99        438.33        12.58 o                         
   3   8   4       1119.91       1077.92        21.51 o                         
   4   8   4        465.67        430.69        16.84 o                         
   5   8   4        215.47        194.93        12.38 o                         
   6   8   4          1.18          6.20         4.87 o                         
   7   8   4         91.56        108.31        11.99 o                         
   8   8   4        327.80        352.47        21.79 o                         
   9   8   4        410.73        417.33        27.21 o                         
  -8   9   4         54.79         75.64        18.70 o                         
  -7   9   4          0.73         -5.73         6.29 o                         
  -6   9   4         95.85         94.16        10.87 o                         
  -5   9   4         84.47         74.64         9.20 o                         
  -4   9   4          5.61         -0.81         4.33 o                         
  -3   9   4          5.03          0.92         3.72 o                         
  -2   9   4         49.06         55.46         5.29 o                         
  -1   9   4          0.26         -2.38         2.79 o                         
   0   9   4         22.86         17.66         3.53 o                         
   1   9   4        159.79        159.87         8.66 o                         
   2   9   4          4.22          1.22         3.88 o                         
   3   9   4         33.20         31.05         4.70 o                         
   4   9   4         78.61         68.94         6.80 o                         
   5   9   4          0.87         -2.99         5.24 o                         
   6   9   4          1.18         -2.78         5.84 o                         
   7   9   4          0.37          0.93         7.19 o                         
   8   9   4          8.26          3.93         9.48 o                         
  -7  10   4         38.66         50.40        12.30 o                         
  -6  10   4         39.12         65.74        19.70 o                         
  -5  10   4        101.17        103.98        12.51 o                         
  -4  10   4         16.49         21.99         7.45 o                         
  -3  10   4         16.35         16.07         6.44 o                         
  -2  10   4         45.58         63.47         7.95 o                         
  -1  10   4         10.78          5.22         4.56 o                         
   0  10   4         23.73          3.60         4.05 o                         
   1  10   4         21.13         23.04         5.45 o                         
   2  10   4         42.86         36.28         6.89 o                         
   3  10   4        265.34        309.18        17.83 o                         
   4  10   4          6.34          7.01         7.08 o                         
   5  10   4        100.97        111.37        12.62 o                         
   6  10   4         28.47         -5.27        13.07 o                         
   7  10   4        157.16        152.82        16.57 o                         
  -5  11   4          6.66         -2.83         7.42 o                         
  -4  11   4          1.62          1.20         6.97 o                         
  -3  11   4          2.59          0.84         5.92 o                         
  -2  11   4          5.45          4.45         5.51 o                         
  -1  11   4         32.12         29.12         7.11 o                         
   0  11   4          9.75         -2.47         6.05 o                         
   1  11   4         26.97         25.99        11.01 o                         
   2  11   4         12.36         18.47        10.17 o                         
   3  11   4          0.93          0.53         6.13 o                         
   4  11   4         20.50         18.41        11.02 o                         
   5  11   4         11.79         26.11         9.34 o                         
  -2  12   4        113.63        179.58        24.54 o                         
  -1  12   4         46.27         38.87         9.05 o                         
   0  12   4        101.35        150.23        14.27 o                         
   1  12   4        145.77        147.98        19.07 o                         
   2  12   4         25.72         33.26        10.23 o                         
 -13   1   5         24.94         16.07        18.00 o                         
 -12   1   5         64.93        104.92        32.25 o                         
 -11   1   5          2.08          3.41         7.27 o                         
 -10   1   5         11.77         -2.23         6.99 o                         
  -9   1   5         10.29         11.56         3.81 o                         
  -8   1   5        570.02        516.21        11.77 o                         
  -7   1   5        107.57        107.03         4.52 o                         
  -6   1   5          2.62         -1.38         1.47 o                         
  -5   1   5         32.04         14.39         1.83 o                         
  -4   1   5          5.78          1.32         1.32 o                         
  -3   1   5       4111.52       4583.32        39.00 o                         
  -2   1   5       9401.93       5216.92      3427.96 o                         
  -1   1   5      19481.36      13149.90      3245.37 o                         
   0   1   5       1557.40       1566.87        13.50 o                         
   1   1   5         19.58         28.00         1.54 o                         
   2   1   5       3623.84       3901.26        35.10 o                         
   3   1   5        358.11        370.54         5.90 o                         
   4   1   5        617.61        594.25         7.74 o                         
   5   1   5         43.76         41.60         2.67 o                         
   6   1   5          8.29          5.83         1.92 o                         
   7   1   5          4.34         -1.91         1.91 o                         
   8   1   5          1.50          1.56         2.60 o                         
   9   1   5        101.25         78.44         8.40 o                         
  10   1   5         15.84          8.45         5.90 o                         
  11   1   5          0.52          7.55         9.88 o                         
  12   1   5         71.21         45.62        20.86 o                         
  13   1   5         42.99         80.61        20.73 o                         
 -13   2   5         23.84         -8.15        22.09 o                         
 -12   2   5         52.23         48.37        13.36 o                         
 -11   2   5         28.91         16.01         9.45 o                         
 -10   2   5          0.22         -1.05         5.89 o                         
  -9   2   5        139.54        134.78         9.34 o                         
  -8   2   5          2.57          3.16         2.56 o                         
  -7   2   5       1055.83       1008.82        14.02 o                         
  -6   2   5        148.24        133.20         5.19 o                         
  -5   2   5        224.18        255.02         6.36 o                         
  -4   2   5        477.31        510.33         8.34 o                         
  -3   2   5         57.91         51.63         2.20 o                         
  -2   2   5        957.77        949.66         9.46 o                         
  -1   2   5      20717.25      21638.14       457.74 o                         
   0   2   5        670.35        760.37         8.01 o                         
   1   2   5       2072.89       2319.05        19.54 o                         
   2   2   5       5074.03       5404.58        45.57 o                         
   3   2   5        256.10        219.62         5.03 o                         
   4   2   5        745.96        852.38        10.92 o                         
   5   2   5        755.83        708.17         9.85 o                         
   6   2   5       2283.85       2447.20        24.72 o                         
   7   2   5       2332.86       2391.92        26.83 o                         
   8   2   5         24.52         20.15         4.17 o                         
   9   2   5        219.56        210.32        15.52 o                         
  10   2   5        276.31        301.01        17.89 o                         
  11   2   5          5.09         13.72         9.46 o                         
  12   2   5        181.41        200.55        23.93 o                         
 -12   3   5         10.15         27.66        13.50 o                         
 -11   3   5        465.83        505.45        28.70 o                         
 -10   3   5         27.23         23.63         7.49 o                         
  -9   3   5         24.21         22.71         5.74 o                         
  -8   3   5         89.15         82.41         6.57 o                         
  -7   3   5       1040.00        940.33        13.97 o                         
  -6   3   5        592.16        576.29        10.24 o                         
  -5   3   5        143.86        136.10         4.38 o                         
  -4   3   5          9.00          5.02         1.57 o                         
  -3   3   5        694.57        732.53         8.59 o                         
  -2   3   5         59.88         59.87         2.15 o                         
  -1   3   5       1995.01       1955.11        18.38 o                         
   0   3   5          5.37          8.99         1.13 o                         
   1   3   5          0.03          0.73         0.95 o                         
   2   3   5       2253.06       2505.30        23.80 o                         
   3   3   5       7763.18       8464.23        73.37 o                         
   4   3   5       2510.01       2890.40        30.44 o                         
   5   3   5        150.99        133.29         4.93 o                         
   6   3   5         39.55         37.74         2.97 o                         
   7   3   5        147.50        147.77         5.75 o                         
   8   3   5        690.94        625.30        17.93 o                         
   9   3   5         37.04         45.14         8.41 o                         
  10   3   5        116.74        107.17        10.91 o                         
  11   3   5          9.68          4.43         8.45 o                         
  12   3   5         50.93         55.59        15.28 o                         
 -12   4   5         84.99        109.82        17.12 o                         
 -11   4   5         17.99         40.65        11.72 o                         
 -10   4   5         16.52         18.39         7.37 o                         
  -9   4   5         21.21         13.58         5.76 o                         
  -8   4   5        156.60        156.72         9.42 o                         
  -7   4   5       1044.79       1044.52        18.36 o                         
  -6   4   5       2336.09       2312.13        26.67 o                         
  -5   4   5        324.69        305.20         7.85 o                         
  -4   4   5          3.82          1.14         1.44 o                         
  -3   4   5        251.54        277.87         5.20 o                         
  -2   4   5        967.65        981.09        11.00 o                         
  -1   4   5       1851.69       1869.91        19.14 o                         
   0   4   5         30.87         40.25         2.53 o                         
   1   4   5       1047.12       1114.36        11.96 o                         
   2   4   5       1085.89       1236.58        13.36 o                         
   3   4   5        254.61        286.51         6.49 o                         
   4   4   5        142.77        158.45         5.05 o                         
   5   4   5        122.46        117.81         5.16 o                         
   6   4   5        158.41        180.78         6.44 o                         
   7   4   5        620.72        625.50        21.29 o                         
   8   4   5        242.52        265.86        15.66 o                         
   9   4   5        183.60        198.20        13.87 o                         
  10   4   5          8.25         15.35         7.48 o                         
  11   4   5         63.45         64.21        11.83 o                         
  12   4   5          1.66          8.93        12.61 o                         
 -12   5   5         12.26          6.83        11.69 o                         
 -11   5   5         26.63         14.70        10.16 o                         
 -10   5   5         10.47          4.64         6.53 o                         
  -9   5   5         73.61         65.71         9.52 o                         
  -8   5   5         55.66         51.20         7.06 o                         
  -7   5   5        677.19        659.31        20.73 o                         
  -6   5   5        859.75        802.74        15.14 o                         
  -5   5   5        505.57        483.81         9.07 o                         
  -4   5   5       1007.07        977.96        14.30 o                         
  -3   5   5        152.00        145.52         4.21 o                         
  -2   5   5         15.27         18.11         1.70 o                         
  -1   5   5        749.29        768.58         9.74 o                         
   0   5   5         55.26         49.16         2.41 o                         
   1   5   5       2195.20       2294.85        21.55 o                         
   2   5   5        230.66        238.74         5.26 o                         
   3   5   5        435.08        456.21         7.51 o                         
   4   5   5        415.35        389.40         8.56 o                         
   5   5   5        109.65         99.30         4.42 o                         
   6   5   5        215.53        208.37         8.68 o                         
   7   5   5          0.89          3.12         4.34 o                         
   8   5   5          0.52          1.94         5.83 o                         
   9   5   5        164.63        147.00        13.10 o                         
  10   5   5         35.76         45.05        10.05 o                         
  11   5   5         16.27         24.29         9.53 o                         
 -11   6   5          2.17         -3.68        10.54 o                         
 -10   6   5         34.05         26.82        10.01 o                         
  -9   6   5          0.15         10.53         7.04 o                         
  -8   6   5         90.13         96.12         9.73 o                         
  -7   6   5        227.14        226.38        12.86 o                         
  -6   6   5          2.73         -3.52         3.52 o                         
  -5   6   5        945.56        908.48        16.64 o                         
  -4   6   5         48.97         52.28         3.58 o                         
  -3   6   5         75.04         83.06         3.61 o                         
  -2   6   5          0.11         -0.28         1.46 o                         
  -1   6   5         45.04         37.73         2.63 o                         
   0   6   5          1.87         -0.14         1.42 o                         
   1   6   5        119.52        110.38         3.71 o                         
   2   6   5       1788.86       1679.56        18.07 o                         
   3   6   5         38.76         36.15         2.97 o                         
   4   6   5         33.46         31.18         2.56 o                         
   5   6   5         14.50         16.65         3.42 o                         
   6   6   5        270.83        272.50        12.59 o                         
   7   6   5         83.17         83.45        10.74 o                         
   8   6   5        186.12        183.24        13.42 o                         
   9   6   5         81.55         90.47        11.51 o                         
  10   6   5         24.24         38.67        10.35 o                         
  11   6   5         80.06         85.39        13.76 o                         
 -10   7   5         67.94         60.94        15.69 o                         
  -9   7   5         16.51         29.23        10.20 o                         
  -8   7   5         49.28         51.70        11.14 o                         
  -7   7   5        237.67        256.30        15.10 o                         
  -6   7   5          1.28         -3.98         3.98 o                         
  -5   7   5         41.10         33.03         5.95 o                         
  -4   7   5        194.12        194.38         7.49 o                         
  -3   7   5         60.33         54.31         3.44 o                         
  -2   7   5        286.63        285.18         7.15 o                         
  -1   7   5        120.01        139.87         4.59 o                         
   0   7   5         48.73         52.39         2.78 o                         
   1   7   5         80.54         73.68         3.54 o                         
   2   7   5         47.36         47.88         3.01 o                         
   3   7   5        879.43        846.53        14.28 o                         
   4   7   5        444.14        417.71        13.02 o                         
   5   7   5         79.87         55.93         5.77 o                         
   6   7   5        125.44        112.63         9.53 o                         
   7   7   5         47.39         43.05         7.27 o                         
   8   7   5          4.71         -1.69         6.08 o                         
   9   7   5        231.65        239.84        19.35 o                         
  10   7   5         96.25        113.09        15.81 o                         
  -9   8   5         48.19         59.93        18.59 o                         
  -8   8   5         17.46         13.26         8.66 o                         
  -7   8   5         22.37         21.82         8.13 o                         
  -6   8   5        184.99        200.38        12.56 o                         
  -5   8   5          3.44          0.90         4.11 o                         
  -4   8   5         39.02         47.24         5.19 o                         
  -3   8   5        192.49        182.18        10.35 o                         
  -2   8   5        103.69        101.46         5.97 o                         
  -1   8   5        363.70        352.83         9.03 o                         
   0   8   5       1868.86       1732.85        23.71 o                         
   1   8   5        402.14        390.86        10.98 o                         
   2   8   5        228.85        197.57         8.29 o                         
   3   8   5        137.69        123.45         7.91 o                         
   4   8   5        337.59        344.06        16.78 o                         
   5   8   5       1110.22       1102.99        28.16 o                         
   6   8   5         12.23          5.46         6.23 o                         
   7   8   5         11.02         12.71         7.88 o                         
   8   8   5          1.01          8.33         6.89 o                         
   9   8   5         53.07         86.32        15.02 o                         
  -8   9   5       1029.43       1007.13        59.06 o                         
  -7   9   5        679.87        703.86        34.93 o                         
  -6   9   5        697.44        675.43        28.01 o                         
  -5   9   5        206.17        173.21        10.98 o                         
  -4   9   5          0.49         -1.01         4.59 o                         
  -3   9   5         27.47         18.37         4.80 o                         
  -2   9   5        119.50        112.51         6.89 o                         
  -1   9   5          5.99          6.13         3.50 o                         
   0   9   5         58.83         50.97         4.97 o                         
   1   9   5        102.43        115.93         7.94 o                         
   2   9   5        511.68        521.35        16.72 o                         
   3   9   5         76.78         76.70         7.47 o                         
   4   9   5        606.70        632.97        24.89 o                         
   5   9   5        230.99        246.24        17.09 o                         
   6   9   5        394.50        381.24        22.07 o                         
   7   9   5        125.45        150.11        16.95 o                         
   8   9   5         57.80         58.08        12.26 o                         
  -7  10   5        109.06         79.93        13.72 o                         
  -6  10   5         15.23         17.66        12.69 o                         
  -5  10   5          3.85          2.70         6.18 o                         
  -4  10   5          0.55          1.21         5.57 o                         
  -3  10   5         13.86         22.13         6.25 o                         
  -2  10   5         61.54         47.77         7.16 o                         
  -1  10   5        197.85        227.02        11.90 o                         
   0  10   5         42.03         38.93         5.15 o                         
   1  10   5         57.48         71.43         7.92 o                         
   2  10   5        604.37        643.65        26.65 o                         
   3  10   5        435.95        478.53        22.73 o                         
   4  10   5         34.74         33.04         8.13 o                         
   5  10   5          3.22          0.58         6.62 o                         
   6  10   5         35.44         39.38        17.46 o                         
   7  10   5         34.79         29.23        11.42 o                         
  -5  11   5        164.87        184.64        19.73 o                         
  -4  11   5         61.68         65.18        10.38 o                         
  -3  11   5        160.03        195.31        20.32 o                         
  -2  11   5        114.97        132.72        11.91 o                         
  -1  11   5        199.03        225.66        13.64 o                         
   0  11   5        189.60        186.38        13.09 o                         
   1  11   5          0.09          0.72         5.76 o                         
   2  11   5          0.84          0.18         5.89 o                         
   3  11   5         11.56         16.52         8.48 o                         
   4  11   5         24.17         28.94        16.32 o                         
   5  11   5          3.22         17.07         8.00 o                         
  -2  12   5          1.58          2.49        10.54 o                         
  -1  12   5         25.20         17.92        10.22 o                         
   0  12   5         14.63         65.47        25.53 o                         
   1  12   5         10.82         20.00         8.04 o                         
 -13   0   6          0.23         -4.82        28.41 o                         
 -12   0   6        343.69        371.90        50.11 o                         
 -11   0   6         18.02         22.41        14.09 o                         
 -10   0   6         43.85         66.29        12.34 o                         
  -9   0   6        131.95        134.38        12.61 o                         
  -8   0   6        132.33        106.40         7.88 o                         
  -7   0   6       1344.84       1238.73        22.33 o                         
  -6   0   6         96.10        105.05         5.67 o                         
  -5   0   6       1307.91       1264.60        19.97 o                         
  -4   0   6        766.99        767.16        13.28 o                         
  -3   0   6          0.52          1.81         1.68 o                         
  -2   0   6       2036.42       2183.98        26.37 o                         
  -1   0   6      22536.00      23656.70      1531.29 o                         
   0   0   6       1820.62       1873.21        24.16 o                         
   1   0   6       2398.82       2510.82        30.84 o                         
   2   0   6       7971.37       8473.63       164.10 o                         
   3   0   6        148.12        186.39         6.45 o                         
   4   0   6         38.54         48.80         3.80 o                         
   5   0   6        322.39        386.24        10.61 o                         
   6   0   6        520.85        573.00        16.64 o                         
   7   0   6        977.28        968.46        18.83 o                         
   8   0   6       1698.89       1705.20        31.10 o                         
   9   0   6        483.62        519.72        26.42 o                         
  10   0   6         47.05         59.73        14.43 o                         
  11   0   6          0.49         19.85        13.95 o                         
  12   0   6         50.37         88.32        32.75 o                         
  13   0   6         43.49         80.28        32.75 o                         
 -13   1   6         18.37         15.70        22.75 o                         
 -12   1   6        106.82        144.53        25.08 o                         
 -11   1   6        458.91        525.63        44.58 o                         
 -10   1   6        168.09        156.57        12.66 o                         
  -9   1   6        753.67        721.81        20.62 o                         
  -8   1   6        556.26        525.24        12.56 o                         
  -7   1   6          9.42          3.07         1.98 o                         
  -6   1   6        150.07         98.59         3.91 o                         
  -5   1   6          4.80         -1.47         1.47 o                         
  -4   1   6        179.32        156.32         4.22 o                         
  -3   1   6         36.36         19.15         1.62 o                         
  -2   1   6       1002.41       1025.12        10.82 o                         
  -1   1   6        327.42        321.91         4.43 o                         
   0   1   6       1532.45       1483.62        13.21 o                         
   1   1   6        950.62        926.65         9.31 o                         
   2   1   6          6.21         14.75         1.44 o                         
   3   1   6       4232.95       4416.78        39.54 o                         
   4   1   6       1948.54       2027.74        19.83 o                         
   5   1   6        758.95        711.55         9.36 o                         
   6   1   6        378.04        374.37         7.63 o                         
   7   1   6       1032.71       1008.18        13.17 o                         
   8   1   6         59.60         56.28         4.38 o                         
   9   1   6        280.36        287.99        12.64 o                         
  10   1   6        151.23        186.73        14.90 o                         
  11   1   6        282.26        285.33        23.79 o                         
  12   1   6        332.16        362.21        36.15 o                         
  13   1   6         80.50         47.13        39.25 o                         
 -12   2   6         24.33         31.68        13.62 o                         
 -11   2   6        111.01        108.44        15.66 o                         
 -10   2   6        257.83        230.97        15.33 o                         
  -9   2   6         29.15         30.49         5.62 o                         
  -8   2   6        433.93        398.59        12.14 o                         
  -7   2   6          0.04         -0.58         2.17 o                         
  -6   2   6         10.18          0.82         1.78 o                         
  -5   2   6        709.68        784.48        10.97 o                         
  -4   2   6        455.98        482.87         8.07 o                         
  -3   2   6        214.66        139.40         3.59 o                         
  -2   2   6         15.89         29.94         1.73 o                         
  -1   2   6       1063.52       1243.80        11.51 o                         
   0   2   6       2647.35       2899.30        24.03 o                         
   1   2   6       2439.56       2659.88        22.64 o                         
   2   2   6        393.11        370.89         5.64 o                         
   3   2   6        499.92        453.62         7.21 o                         
   4   2   6       3134.65       3317.73        32.16 o                         
   5   2   6          5.30          1.87         1.65 o                         
   6   2   6         68.92         67.53         3.65 o                         
   7   2   6        753.43        707.66        12.49 o                         
   8   2   6        153.42        157.62         8.29 o                         
   9   2   6         11.69          8.40         5.22 o                         
  10   2   6         61.30         52.27         9.79 o                         
  11   2   6          9.24          2.54         8.46 o                         
  12   2   6         26.01         15.28        22.42 o                         
 -12   3   6          9.19         -9.04         9.04 o                         
 -11   3   6        389.10        423.74        26.13 o                         
 -10   3   6         70.70         72.66        16.01 o                         
  -9   3   6         28.44         32.28         6.23 o                         
  -8   3   6        648.77        597.39        17.35 o                         
  -7   3   6         58.94         55.48         4.22 o                         
  -6   3   6       1456.78       1393.00        17.12 o                         
  -5   3   6        692.39        637.58         9.72 o                         
  -4   3   6         48.35         54.78         2.64 o                         
  -3   3   6       6846.26       7510.03        63.68 o                         
  -2   3   6       3138.64       3345.83        27.86 o                         
  -1   3   6      15784.02      17270.00       794.11 o                         
   0   3   6        959.17        949.50        10.55 o                         
   1   3   6       1039.44       1079.17        11.19 o                         
   2   3   6        562.69        494.26         6.50 o                         
   3   3   6        205.20        247.44         5.73 o                         
   4   3   6        464.29        411.80         9.19 o                         
   5   3   6        346.81        368.57         8.94 o                         
   6   3   6         25.45         18.57         2.51 o                         
   7   3   6          3.05          0.43         2.29 o                         
   8   3   6        382.17        361.06        14.93 o                         
   9   3   6        159.47        169.70        13.02 o                         
  10   3   6        226.16        253.71        15.85 o                         
  11   3   6         41.36         52.43        12.62 o                         
  12   3   6        398.14        441.61        40.23 o                         
 -12   4   6          4.68          2.25        10.20 o                         
 -11   4   6        381.33        340.16        25.60 o                         
 -10   4   6         77.54         65.15        10.12 o                         
  -9   4   6        147.71        155.22        11.48 o                         
  -8   4   6         68.34         55.39         6.83 o                         
  -7   4   6        114.02        111.89         6.97 o                         
  -6   4   6          0.12         -0.79         2.16 o                         
  -5   4   6        716.96        708.52        12.54 o                         
  -4   4   6        334.50        314.19         7.40 o                         
  -3   4   6       1493.75       1562.37        16.37 o                         
  -2   4   6         48.97         51.13         2.58 o                         
  -1   4   6       3247.14       3307.77        30.45 o                         
   0   4   6       1855.29       2003.90        20.26 o                         
   1   4   6          0.68          3.81         1.22 o                         
   2   4   6        161.85        151.91         3.94 o                         
   3   4   6         33.85         41.58         2.53 o                         
   4   4   6        256.21        231.95         6.09 o                         
   5   4   6        172.36        153.63         6.11 o                         
   6   4   6         68.63         71.68         4.37 o                         
   7   4   6        676.88        688.77        18.21 o                         
   8   4   6        273.72        277.44        15.83 o                         
   9   4   6          5.30         -5.21         5.70 o                         
  10   4   6         11.86         13.49         7.39 o                         
  11   4   6         79.06         75.92        13.27 o                         
  12   4   6          4.00          8.23        11.21 o                         
 -11   5   6        156.36        141.67        18.42 o                         
 -10   5   6        143.58        179.98        15.43 o                         
  -9   5   6        337.61        357.26        21.09 o                         
  -8   5   6        127.53        128.67        10.50 o                         
  -7   5   6          3.89          3.41         3.97 o                         
  -6   5   6          0.17          0.90         2.76 o                         
  -5   5   6        205.49        194.07         6.45 o                         
  -4   5   6       1366.10       1350.75        16.55 o                         
  -3   5   6        139.61        118.89         4.04 o                         
  -2   5   6         59.74         60.18         2.42 o                         
  -1   5   6       1158.77       1245.12        14.79 o                         
   0   5   6        891.51        846.64        11.84 o                         
   1   5   6       3119.26       3088.18        27.94 o                         
   2   5   6        212.58        194.35         4.59 o                         
   3   5   6         66.54         53.51         3.13 o                         
   4   5   6         93.06         66.13         3.44 o                         
   5   5   6        162.97        147.79         4.98 o                         
   6   5   6       1830.58       1715.92        28.48 o                         
   7   5   6         73.75         72.95         7.24 o                         
   8   5   6         28.61         28.85         6.60 o                         
   9   5   6          8.05         -1.34         7.02 o                         
  10   5   6        436.39        445.23        24.11 o                         
  11   5   6        142.95        165.34        23.23 o                         
 -11   6   6          0.17         -7.42        10.17 o                         
 -10   6   6          0.05         14.55         8.32 o                         
  -9   6   6          4.76          0.62         7.92 o                         
  -8   6   6         15.39         12.77         5.80 o                         
  -7   6   6        270.22        303.61        15.50 o                         
  -6   6   6        241.65        255.36        12.01 o                         
  -5   6   6        135.14        129.39         6.37 o                         
  -4   6   6        252.24        229.97         6.70 o                         
  -3   6   6        157.18        152.74         4.72 o                         
  -2   6   6         42.16         46.21         3.11 o                         
  -1   6   6        316.11        312.45         8.17 o                         
   0   6   6         11.54         33.15         2.91 o                         
   1   6   6         95.72         88.68         3.77 o                         
   2   6   6         82.88         91.21         3.49 o                         
   3   6   6         71.52         82.48         3.84 o                         
   4   6   6        689.03        653.97        11.07 o                         
   5   6   6         61.76         54.31         5.10 o                         
   6   6   6         29.67         16.88         5.20 o                         
   7   6   6         31.58         31.72         7.22 o                         
   8   6   6        169.02        198.70        13.90 o                         
   9   6   6          3.46          1.07         8.04 o                         
  10   6   6          5.75          8.30         8.09 o                         
  11   6   6         13.14         -1.65         8.89 o                         
 -10   7   6        107.54         94.63        15.33 o                         
  -9   7   6        110.92         78.05        13.01 o                         
  -8   7   6        309.14        291.85        21.16 o                         
  -7   7   6        444.86        473.85        19.92 o                         
  -6   7   6        168.14        161.02        11.12 o                         
  -5   7   6        110.82        102.66         8.17 o                         
  -4   7   6         58.70         44.72         5.04 o                         
  -3   7   6          4.74          3.98         2.57 o                         
  -2   7   6        199.09        177.20         6.17 o                         
  -1   7   6         62.16         49.17         3.79 o                         
   0   7   6          3.18          1.19         2.10 o                         
   1   7   6         36.78         32.18         2.74 o                         
   2   7   6        297.12        290.26         6.99 o                         
   3   7   6        719.14        720.44        15.46 o                         
   4   7   6        308.49        324.48        10.33 o                         
   5   7   6        377.51        398.57        17.26 o                         
   6   7   6         24.54         15.82         5.70 o                         
   7   7   6        238.09        255.88        14.45 o                         
   8   7   6        232.25        243.72        20.60 o                         
   9   7   6        599.25        606.61        34.37 o                         
  10   7   6         55.14         41.08        13.89 o                         
  -9   8   6          2.63         -2.59         7.98 o                         
  -8   8   6         63.94         66.73        12.16 o                         
  -7   8   6          3.30          7.93         7.18 o                         
  -6   8   6        146.46        138.82        10.11 o                         
  -5   8   6          0.17         -3.64         3.64 o                         
  -4   8   6          2.75         -0.97         2.67 o                         
  -3   8   6          4.02          1.85         3.44 o                         
  -2   8   6         43.45         37.75         4.23 o                         
  -1   8   6        168.25        177.04         8.17 o                         
   0   8   6       1073.72       1090.27        19.51 o                         
   1   8   6        145.81        172.52         8.44 o                         
   2   8   6          0.46          0.50         2.82 o                         
   3   8   6        493.20        434.11        13.04 o                         
   4   8   6         10.17         14.00         5.56 o                         
   5   8   6        379.18        358.02        16.22 o                         
   6   8   6        537.38        497.15        24.84 o                         
   7   8   6        156.58        164.29        18.79 o                         
   8   8   6         41.28         36.96         9.63 o                         
   9   8   6          1.35         -1.30         9.08 o                         
  -8   9   6          2.94          3.03         9.69 o                         
  -7   9   6          0.27         12.62         7.47 o                         
  -6   9   6        121.85        148.26        14.33 o                         
  -5   9   6          0.11         -4.95         4.95 o                         
  -4   9   6         34.81         31.52         6.81 o                         
  -3   9   6         65.17         63.52         6.79 o                         
  -2   9   6         27.50         27.94         4.32 o                         
  -1   9   6        495.74        523.89        18.06 o                         
   0   9   6        358.40        304.96        12.47 o                         
   1   9   6        138.96        129.19         8.75 o                         
   2   9   6        164.75        133.73         8.79 o                         
   3   9   6        862.87        848.75        23.73 o                         
   4   9   6        124.60        116.61         9.04 o                         
   5   9   6         10.92         13.67         6.92 o                         
   6   9   6          0.10          6.13         7.47 o                         
   7   9   6        126.24        101.83        14.09 o                         
   8   9   6         94.79         83.79        13.28 o                         
  -7  10   6         10.59         16.32         8.39 o                         
  -6  10   6         10.00          9.70        13.68 o                         
  -5  10   6          2.23          3.99         7.11 o                         
  -4  10   6          1.15          2.08         6.18 o                         
  -3  10   6          3.40         -1.76         4.83 o                         
  -2  10   6         81.76         81.91         8.87 o                         
  -1  10   6          2.40         -5.55         5.55 o                         
   0  10   6         92.00         79.38         9.61 o                         
   1  10   6         66.02         88.52        10.73 o                         
   2  10   6         21.29         24.70         6.68 o                         
   3  10   6         46.59         51.11         8.55 o                         
   4  10   6         15.64         13.23         7.20 o                         
   5  10   6         13.56          4.80         6.38 o                         
   6  10   6        156.53        137.23        17.67 o                         
   7  10   6         42.18         43.67        11.05 o                         
  -5  11   6        262.34        296.13        23.57 o                         
  -4  11   6        223.08        197.10        17.70 o                         
  -3  11   6        188.09        189.35        16.39 o                         
  -2  11   6         26.98         26.65         9.69 o                         
  -1  11   6          0.07          2.75         7.21 o                         
   0  11   6         25.25         39.16        10.75 o                         
   1  11   6         73.99         91.72         9.97 o                         
   2  11   6         15.35         27.84         7.71 o                         
   3  11   6          7.46          3.98         8.43 o                         
   4  11   6         24.53         38.02        11.30 o                         
   5  11   6          4.32          6.75         7.36 o                         
  -1  12   6         37.29         52.22        13.77 o                         
   0  12   6         14.60         17.98        12.13 o                         
   1  12   6          0.31         -7.59         7.59 o                         
 -13   1   7          7.30         24.55        21.11 o                         
 -12   1   7          0.07         -1.83        22.38 o                         
 -11   1   7         59.85         82.47        14.38 o                         
 -10   1   7          8.53          7.02         6.00 o                         
  -9   1   7          9.59         10.64         4.76 o                         
  -8   1   7        469.21        461.80        11.48 o                         
  -7   1   7         10.36          7.77         2.12 o                         
  -6   1   7         25.00         23.48         2.50 o                         
  -5   1   7        227.90        244.18         6.06 o                         
  -4   1   7        231.85        191.86         4.72 o                         
  -3   1   7       1024.40       1142.99        12.15 o                         
  -2   1   7         70.09         71.91         2.63 o                         
  -1   1   7        104.44         93.52         2.50 o                         
   0   1   7        460.45        519.58         6.02 o                         
   1   1   7        115.55         77.43         2.56 o                         
   2   1   7        244.72        270.33         5.03 o                         
   3   1   7        699.98        723.40         8.98 o                         
   4   1   7         36.12         14.76         1.95 o                         
   5   1   7          5.24          2.81         1.63 o                         
   6   1   7         24.67         30.75         2.62 o                         
   7   1   7        295.67        278.90         7.17 o                         
   8   1   7        173.70        201.82         7.80 o                         
   9   1   7        168.66        199.49        11.24 o                         
  10   1   7         26.03         23.00         8.12 o                         
  11   1   7          3.00          0.82         8.19 o                         
  12   1   7         81.45         91.82        18.51 o                         
 -12   2   7        251.74        287.30        31.93 o                         
 -11   2   7         63.26         77.69        11.24 o                         
 -10   2   7        147.06        118.65        12.76 o                         
  -9   2   7          0.38          4.89         4.44 o                         
  -8   2   7        423.89        426.86        12.39 o                         
  -7   2   7        831.21        799.34        13.39 o                         
  -6   2   7        624.29        634.00        11.07 o                         
  -5   2   7         77.46         62.52         2.95 o                         
  -4   2   7         41.63         44.19         2.54 o                         
  -3   2   7       2454.07       2760.44        24.82 o                         
  -2   2   7        801.32        813.86         9.11 o                         
  -1   2   7        147.41        152.56         3.34 o                         
   0   2   7       4015.33       4470.69        36.62 o                         
   1   2   7        152.29        152.51         3.41 o                         
   2   2   7       3605.85       4067.55        35.01 o                         
   3   2   7         73.02         93.85         3.52 o                         
   4   2   7         77.40         87.74         3.84 o                         
   5   2   7       3105.28       3175.06        31.26 o                         
   6   2   7         65.80         82.79         4.65 o                         
   7   2   7         95.67         79.87         4.55 o                         
   8   2   7         29.68         26.61         4.56 o                         
   9   2   7        107.19        102.54        10.47 o                         
  10   2   7         39.45         17.28         7.15 o                         
  11   2   7        106.95        112.99        16.75 o                         
  12   2   7          1.62         -8.99         8.99 o                         
 -12   3   7         77.08         96.05        16.54 o                         
 -11   3   7        139.93        141.54        18.63 o                         
 -10   3   7         17.88         11.95         7.35 o                         
  -9   3   7          9.10          8.72         5.12 o                         
  -8   3   7         18.70         18.10         4.36 o                         
  -7   3   7        805.09        755.21        14.70 o                         
  -6   3   7        603.02        629.11        10.62 o                         
  -5   3   7          4.66         11.28         2.03 o                         
  -4   3   7       3506.93       3861.11        34.72 o                         
  -3   3   7         70.93        110.99         3.28 o                         
  -2   3   7        740.51        892.40         9.46 o                         
  -1   3   7         70.81         98.44         2.69 o                         
   0   3   7       2465.48       2445.80        22.48 o                         
   1   3   7        806.64        854.89         9.20 o                         
   2   3   7         28.31         22.16         1.73 o                         
   3   3   7       1052.41       1031.49        12.68 o                         
   4   3   7       1462.28       1442.34        17.40 o                         
   5   3   7          6.46          4.63         1.80 o                         
   6   3   7          2.67         -1.82         1.82 o                         
   7   3   7        602.56        597.41        13.39 o                         
   8   3   7       1067.45       1055.99        25.45 o                         
   9   3   7        145.94        127.54        11.85 o                         
  10   3   7        244.34        219.37        17.16 o                         
  11   3   7          6.03         -2.56         7.96 o                         
  12   3   7          0.17          6.56        11.67 o                         
 -12   4   7          7.11          0.06         9.55 o                         
 -11   4   7         18.25         -6.03        10.49 o                         
 -10   4   7        327.30        314.14        19.35 o                         
  -9   4   7         52.39         60.58         8.72 o                         
  -8   4   7        246.75        264.64        13.01 o                         
  -7   4   7        186.99        191.70         8.94 o                         
  -6   4   7        408.59        364.26         9.06 o                         
  -5   4   7        472.18        444.88         9.69 o                         
  -4   4   7        626.47        617.20         8.44 o                         
  -3   4   7        367.01        381.72         6.74 o                         
  -2   4   7         27.17         29.34         2.01 o                         
  -1   4   7       2815.00       2922.15        28.52 o                         
   0   4   7         57.59         64.82         2.66 o                         
   1   4   7        142.72        157.41         4.24 o                         
   2   4   7        224.14        187.41         4.79 o                         
   3   4   7         93.86        109.34         3.81 o                         
   4   4   7        444.19        445.73         8.90 o                         
   5   4   7          2.33          6.25         2.56 o                         
   6   4   7         21.02         15.58         2.92 o                         
   7   4   7         54.67         59.61         6.11 o                         
   8   4   7        592.53        592.23        23.63 o                         
   9   4   7        354.07        334.45        17.65 o                         
  10   4   7        502.34        519.52        24.58 o                         
  11   4   7        164.55        152.57        18.35 o                         
  12   4   7        215.72        222.79        29.31 o                         
 -11   5   7         36.17         39.01        12.78 o                         
 -10   5   7          0.75          2.20         6.57 o                         
  -9   5   7          7.04          4.80         6.04 o                         
  -8   5   7        383.53        403.43        18.01 o                         
  -7   5   7          9.68          5.03         4.39 o                         
  -6   5   7        271.12        274.65        10.07 o                         
  -5   5   7        346.41        305.52         6.81 o                         
  -4   5   7         18.00         16.27         2.10 o                         
  -3   5   7        142.57        130.81         4.34 o                         
  -2   5   7         51.83         51.00         2.37 o                         
  -1   5   7          1.86          5.26         1.47 o                         
   0   5   7         19.65         20.96         1.96 o                         
   1   5   7        815.04        761.33         9.90 o                         
   2   5   7          5.15         -0.67         1.25 o                         
   3   5   7        437.65        448.40         8.52 o                         
   4   5   7        907.75        914.53        12.55 o                         
   5   5   7         33.08         36.29         3.41 o                         
   6   5   7        729.00        720.87        19.00 o                         
   7   5   7         62.11         66.83         8.06 o                         
   8   5   7        525.44        530.46        21.46 o                         
   9   5   7          0.47         -0.80         5.60 o                         
  10   5   7         20.24         28.24         8.51 o                         
  11   5   7          0.05          0.95         8.52 o                         
 -11   6   7        460.24        545.03        43.07 o                         
 -10   6   7        163.46        161.26        17.80 o                         
  -9   6   7         51.01         71.32        11.15 o                         
  -8   6   7         25.69          7.85         5.65 o                         
  -7   6   7         78.14         85.56         8.78 o                         
  -6   6   7        646.68        635.18        18.94 o                         
  -5   6   7        260.35        244.58         9.57 o                         
  -4   6   7        192.43        188.67         6.79 o                         
  -3   6   7          1.35          2.00         1.46 o                         
  -2   6   7         49.76         53.49         3.50 o                         
  -1   6   7        581.94        595.21        10.25 o                         
   0   6   7        230.06        200.10         6.57 o                         
   1   6   7        936.53        880.43        11.50 o                         
   2   6   7         16.89         14.50         2.08 o                         
   3   6   7          0.04          0.02         1.79 o                         
   4   6   7        114.34        118.82         5.67 o                         
   5   6   7        539.90        548.34        15.93 o                         
   6   6   7         75.55         68.89         8.17 o                         
   7   6   7          1.16          2.78         5.21 o                         
   8   6   7         19.48         21.23         6.66 o                         
   9   6   7        153.83        157.21        15.53 o                         
  10   6   7        376.97        414.68        25.63 o                         
  11   6   7         48.70         49.04        12.16 o                         
 -10   7   7         25.16         13.18         9.75 o                         
  -9   7   7         80.31         87.65        19.35 o                         
  -8   7   7          6.12          8.45         7.72 o                         
  -7   7   7          3.32         -4.81         4.81 o                         
  -6   7   7         30.06         34.57         6.55 o                         
  -5   7   7        225.77        218.76        11.35 o                         
  -4   7   7       1027.21        953.00        17.48 o                         
  -3   7   7        419.53        417.85        11.64 o                         
  -2   7   7       1145.97       1046.88        15.74 o                         
  -1   7   7         14.08         13.29         2.75 o                         
   0   7   7        177.15        184.93         7.03 o                         
   1   7   7         92.75         83.23         4.69 o                         
   2   7   7        139.45        138.89         6.08 o                         
   3   7   7        114.47        129.64         6.33 o                         
   4   7   7         29.53         13.48         3.71 o                         
   5   7   7         66.28         39.89         7.00 o                         
   6   7   7          0.05         -3.89         3.89 o                         
   7   7   7         40.70         36.78         8.41 o                         
   8   7   7         47.10         50.00        10.55 o                         
   9   7   7         61.55         71.41        12.53 o                         
  10   7   7        108.11        124.39        18.51 o                         
  -9   8   7         21.30         21.56         9.63 o                         
  -8   8   7         53.96         61.08        10.90 o                         
  -7   8   7          6.49          8.58         7.11 o                         
  -6   8   7         12.20         -1.71         4.85 o                         
  -5   8   7         35.36         30.71         5.59 o                         
  -4   8   7        117.42        131.02         9.40 o                         
  -3   8   7        872.77        882.04        21.55 o                         
  -2   8   7        667.61        603.06        15.84 o                         
  -1   8   7        783.99        787.34        16.93 o                         
   0   8   7        893.40        849.36        17.27 o                         
   1   8   7       1668.86       1697.19        25.31 o                         
   2   8   7       4828.61       4788.89        66.32 o                         
   3   8   7        288.87        248.14        10.20 o                         
   4   8   7        532.14        510.26        20.50 o                         
   5   8   7         36.12         18.36         6.60 o                         
   6   8   7        207.24        201.12        15.77 o                         
   7   8   7        157.94        163.56        15.99 o                         
   8   8   7          0.65         -4.62         7.08 o                         
   9   8   7         19.45         20.47        10.22 o                         
  -8   9   7          1.94         -7.36         7.36 o                         
  -7   9   7         41.15         38.09         9.32 o                         
  -6   9   7          8.37          3.09         6.54 o                         
  -5   9   7          6.05          8.93         6.00 o                         
  -4   9   7         29.80         18.92         6.68 o                         
  -3   9   7          4.33          4.31         4.20 o                         
  -2   9   7        455.84        442.06        12.82 o                         
  -1   9   7         70.12         73.49         7.58 o                         
   0   9   7        274.82        261.51        13.06 o                         
   1   9   7        231.41        202.77        10.28 o                         
   2   9   7        214.91        195.88        10.79 o                         
   3   9   7        204.01        192.69        11.43 o                         
   4   9   7         33.45         38.20         6.04 o                         
   5   9   7        275.37        283.97        22.06 o                         
   6   9   7         14.35          8.85         7.43 o                         
   7   9   7         68.83         85.83        11.99 o                         
   8   9   7         43.09         41.51        12.59 o                         
  -7  10   7        316.98        375.61        24.48 o                         
  -6  10   7         64.77         50.41        19.76 o                         
  -5  10   7        161.91        175.13        16.32 o                         
  -4  10   7         32.23         17.13         9.53 o                         
  -3  10   7         31.96         37.00         6.80 o                         
  -2  10   7        419.90        455.79        29.24 o                         
  -1  10   7        369.04        381.17        20.11 o                         
   0  10   7        423.04        404.19        20.74 o                         
   1  10   7         55.08         45.64         6.64 o                         
   2  10   7          3.27          3.25         5.13 o                         
   3  10   7        180.68        173.29        13.69 o                         
   4  10   7        488.08        457.11        24.11 o                         
   5  10   7        615.90        597.80        31.04 o                         
   6  10   7         58.65         54.02        12.63 o                         
   7  10   7        148.61        172.13        20.80 o                         
  -5  11   7         17.16         21.54         8.91 o                         
  -4  11   7         18.10         27.92         8.98 o                         
  -3  11   7        102.54         90.13        11.36 o                         
  -2  11   7         15.30          8.07         9.58 o                         
  -1  11   7         68.98         50.93        11.73 o                         
   0  11   7          0.36         13.98         8.94 o                         
   1  11   7          0.06         10.90         7.96 o                         
   2  11   7         42.40         47.83         9.31 o                         
   3  11   7         17.17         38.93        13.39 o                         
   4  11   7         49.45         46.71        10.22 o                         
   5  11   7          7.20          3.01         8.14 o                         
   0  12   7         44.79         24.08        19.74 o                         
 -12   0   8        382.90        400.88        53.96 o                         
 -11   0   8        857.67        971.10       101.61 o                         
 -10   0   8        113.31         99.45        12.85 o                         
  -9   0   8        277.68        283.78        18.64 o                         
  -8   0   8        236.58        203.13        10.15 o                         
  -7   0   8       1083.98       1092.47        20.16 o                         
  -6   0   8       1214.77       1146.28        20.94 o                         
  -5   0   8        267.84        292.74         9.25 o                         
  -4   0   8        657.90        580.78        11.74 o                         
  -3   0   8       2893.71       2954.53        36.04 o                         
  -2   0   8          0.20         -1.60         1.76 o                         
   0   0   8         55.48         52.48         3.12 o                         
   1   0   8       9462.47       9412.30       449.74 o                         
   2   0   8         45.75         59.63         3.51 o                         
   3   0   8       4782.98       4656.60        55.05 o                         
   4   0   8       3419.07       3495.57        46.27 o                         
   5   0   8       2266.05       2212.66        34.24 o                         
   6   0   8        449.00        424.07        14.06 o                         
   7   0   8          8.56          9.39         3.41 o                         
   8   0   8        291.89        287.86        12.69 o                         
   9   0   8         61.48         69.78        12.04 o                         
  10   0   8        341.26        349.46        26.61 o                         
  11   0   8         47.05         22.34        14.25 o                         
  12   0   8          1.03        -21.67        21.67 o                         
 -12   1   8         18.14         21.07        13.87 o                         
 -11   1   8          2.71         -7.40         7.40 o                         
 -10   1   8          0.06         -1.36         6.03 o                         
  -9   1   8        231.82        234.04        11.81 o                         
  -8   1   8        971.51        934.34        17.53 o                         
  -7   1   8        217.55        206.96         6.85 o                         
  -6   1   8       1017.09        939.18        11.88 o                         
  -5   1   8          4.45          4.73         1.64 o                         
  -4   1   8          2.06          2.19         1.39 o                         
  -3   1   8       3940.66       4245.81        37.60 o                         
  -2   1   8        404.18        342.62         6.58 o                         
  -1   1   8       6953.41       7184.48        69.13 o                         
   0   1   8         92.72        112.59         3.59 o                         
   1   1   8         10.57          7.12         1.23 o                         
   2   1   8          0.05         -0.17         1.22 o                         
   3   1   8          6.52          2.89         1.37 o                         
   4   1   8        577.81        552.97         8.29 o                         
   5   1   8          0.19         -0.24         1.61 o                         
   6   1   8        364.65        332.92         7.76 o                         
   7   1   8        537.47        521.63        10.30 o                         
   8   1   8        903.19        861.07        17.28 o                         
   9   1   8         10.17         16.65         5.30 o                         
  10   1   8         47.71         40.54        10.03 o                         
  11   1   8         19.65         22.59        10.50 o                         
  12   1   8         39.25         74.67        19.70 o                         
 -12   2   8         52.96         82.79        23.18 o                         
 -11   2   8        205.91        225.57        18.73 o                         
 -10   2   8        561.76        580.31        29.31 o                         
  -9   2   8        421.13        400.09        16.22 o                         
  -8   2   8       1267.23       1197.04        23.84 o                         
  -7   2   8       1084.29       1098.56        15.43 o                         
  -6   2   8        366.03        372.26         8.67 o                         
  -5   2   8        673.57        683.91         9.68 o                         
  -4   2   8       7925.21       8418.42        70.59 o                         
  -3   2   8       4578.31       5366.03        44.04 o                         
  -2   2   8      11923.31      13102.39       220.19 o                         
  -1   2   8        672.89        728.64         7.99 o                         
   0   2   8       1383.37       1532.53        14.71 o                         
   1   2   8       1484.63       1321.63        13.05 o                         
   2   2   8       2297.36       2409.43        22.24 o                         
   3   2   8       3420.50       3566.66        32.87 o                         
   4   2   8        720.91        743.36        10.48 o                         
   5   2   8       3235.14       3254.96        32.62 o                         
   6   2   8       1543.31       1526.04        20.73 o                         
   7   2   8       1554.17       1515.44        19.56 o                         
   8   2   8       3702.42       3882.34        52.57 o                         
   9   2   8          3.72          9.22         5.24 o                         
  10   2   8        421.29        457.42        30.47 o                         
  11   2   8        230.78        301.72        37.57 o                         
  12   2   8        455.61        561.55        53.26 o                         
 -12   3   8        105.88         95.09        17.04 o                         
 -11   3   8        349.98        415.60        33.05 o                         
 -10   3   8        297.67        293.38        17.99 o                         
  -9   3   8        495.16        495.04        21.06 o                         
  -8   3   8         66.29         51.13         5.65 o                         
  -7   3   8        715.51        700.09        14.73 o                         
  -6   3   8         47.06         67.10         3.64 o                         
  -5   3   8        285.10        298.41         6.05 o                         
  -4   3   8        125.76        123.18         3.79 o                         
  -3   3   8        172.51        218.13         4.94 o                         
  -2   3   8        512.24        518.47         7.65 o                         
  -1   3   8        983.76       1188.91        12.33 o                         
   0   3   8       2747.88       2791.34        24.24 o                         
   1   3   8        656.93        637.51         7.36 o                         
   2   3   8        654.92        585.70         7.82 o                         
   3   3   8        503.59        556.49         7.65 o                         
   4   3   8        578.77        547.25         8.75 o                         
   5   3   8          3.01          0.61         1.65 o                         
   6   3   8        266.00        270.19         7.55 o                         
   7   3   8        669.26        659.76        14.75 o                         
   8   3   8       1323.57       1274.24        26.77 o                         
   9   3   8          0.05          8.49         6.53 o                         
  10   3   8        121.18        124.26        12.91 o                         
  11   3   8          5.23          6.84         8.78 o                         
  12   3   8         26.23         28.45        15.80 o                         
 -12   4   8         35.56         14.99        11.60 o                         
 -11   4   8        197.70        241.71        22.24 o                         
 -10   4   8        166.21        151.89        14.84 o                         
  -9   4   8        358.02        356.09        17.21 o                         
  -8   4   8         39.32         45.77         6.72 o                         
  -7   4   8         26.19         18.24         3.82 o                         
  -6   4   8        476.65        451.57         9.93 o                         
  -5   4   8       1063.44       1099.47        13.03 o                         
  -4   4   8       1561.16       1392.55        14.66 o                         
  -3   4   8         48.19         61.90         2.88 o                         
  -2   4   8       2623.50       2517.62        23.62 o                         
  -1   4   8       3205.03       3264.99        31.22 o                         
   0   4   8       1561.90       1613.42        17.16 o                         
   1   4   8        597.83        537.89         7.46 o                         
   2   4   8          9.44          2.56         1.13 o                         
   3   4   8        288.70        236.23         5.91 o                         
   4   4   8          8.71          4.28         1.97 o                         
   5   4   8       1369.55       1281.36        17.82 o                         
   6   4   8        805.38        818.47        15.28 o                         
   7   4   8        504.21        456.09        16.06 o                         
   8   4   8        352.49        331.72        17.01 o                         
   9   4   8        927.49        857.87        34.48 o                         
  10   4   8       1487.98       1471.51        37.24 o                         
  11   4   8        638.04        678.50        36.37 o                         
  12   4   8         78.19         47.21        15.68 o                         
 -11   5   8        150.59        172.25        25.94 o                         
 -10   5   8         48.88         58.56        11.37 o                         
  -9   5   8         19.98         16.76         6.72 o                         
  -8   5   8         10.93          4.90         4.89 o                         
  -7   5   8        380.13        365.72        16.12 o                         
  -6   5   8        843.05        859.58        19.40 o                         
  -5   5   8          1.63         -1.29         1.93 o                         
  -4   5   8          8.25          9.06         1.88 o                         
  -3   5   8        339.63        351.16         7.71 o                         
  -2   5   8       2859.05       2983.67        29.57 o                         
  -1   5   8        642.37        678.25         9.81 o                         
   0   5   8        753.63        797.95        10.79 o                         
   1   5   8        192.63        186.34         5.38 o                         
   2   5   8        559.45        554.87         8.44 o                         
   3   5   8        391.54        407.99         8.65 o                         
   4   5   8          7.64          6.35         1.85 o                         
   5   5   8          9.06          4.13         2.54 o                         
   6   5   8         25.63         25.95         5.01 o                         
   7   5   8         33.63         38.29         6.22 o                         
   8   5   8        594.74        582.47        23.15 o                         
   9   5   8        197.88        178.53        13.89 o                         
  10   5   8         49.87         35.78        10.27 o                         
  11   5   8          6.36          9.37        10.69 o                         
 -11   6   8         60.67         67.59        15.88 o                         
 -10   6   8        193.60        205.01        18.28 o                         
  -9   6   8         37.22         45.05        10.28 o                         
  -8   6   8        392.84        361.74        20.80 o                         
  -7   6   8        221.57        217.76        13.80 o                         
  -6   6   8        694.72        695.02        22.52 o                         
  -5   6   8        526.41        546.97        14.48 o                         
  -4   6   8        747.12        742.07        13.59 o                         
  -3   6   8        313.45        292.50         6.51 o                         
  -2   6   8         57.99         51.14         3.52 o                         
  -1   6   8        166.13        155.83         4.80 o                         
   0   6   8        738.13        710.15        10.41 o                         
   1   6   8        765.20        768.97        11.76 o                         
   2   6   8       2763.51       2737.28        26.84 o                         
   3   6   8         25.28         21.33         2.83 o                         
   4   6   8        806.66        744.51        13.27 o                         
   5   6   8        105.71         84.03         7.22 o                         
   6   6   8        131.52        131.22        11.02 o                         
   7   6   8        451.14        432.85        19.09 o                         
   8   6   8        216.02        216.94        14.25 o                         
   9   6   8        290.92        310.64        19.78 o                         
  10   6   8        176.36        172.69        17.72 o                         
  11   6   8         85.06        100.18        17.12 o                         
 -10   7   8         35.18         27.21        10.76 o                         
  -9   7   8          6.55         15.10         9.83 o                         
  -8   7   8         91.00         89.16        12.40 o                         
  -7   7   8         13.06         17.80         5.86 o                         
  -6   7   8         81.12         96.59         8.60 o                         
  -5   7   8        120.17        119.53         8.23 o                         
  -4   7   8         46.74         48.21         5.99 o                         
  -3   7   8        116.08        101.90         6.40 o                         
  -2   7   8        491.10        433.54        10.72 o                         
  -1   7   8        107.03        100.78         5.78 o                         
   0   7   8        346.48        376.95        10.53 o                         
   1   7   8         10.21          8.28         2.68 o                         
   2   7   8          0.35          2.82         2.57 o                         
   3   7   8         15.72          7.03         2.98 o                         
   4   7   8         53.98         31.09         5.33 o                         
   5   7   8        105.79         98.23         9.84 o                         
   6   7   8         87.16         80.30         9.75 o                         
   7   7   8         38.81         21.93         7.75 o                         
   8   7   8          0.84         -5.94         5.94 o                         
   9   7   8        148.17        141.85        16.02 o                         
  10   7   8          0.00         -2.14         9.68 o                         
  -9   8   8         66.72         41.90        10.43 o                         
  -8   8   8        430.29        501.78        26.15 o                         
  -7   8   8       1006.69       1096.92        39.16 o                         
  -6   8   8        446.10        446.22        18.95 o                         
  -5   8   8        529.19        546.84        18.57 o                         
  -4   8   8        201.29        233.41        11.68 o                         
  -3   8   8        935.96        913.29        20.80 o                         
  -2   8   8        874.87        888.23        19.77 o                         
  -1   8   8        954.19        928.10        19.74 o                         
   0   8   8        241.97        255.96        10.43 o                         
   1   8   8        514.30        522.57        15.27 o                         
   2   8   8        708.06        731.94        19.16 o                         
   3   8   8        637.67        596.62        15.91 o                         
   4   8   8        175.44        197.40        12.90 o                         
   5   8   8         99.56        106.18         9.49 o                         
   6   8   8        140.69        124.03        13.32 o                         
   7   8   8        390.46        428.30        25.77 o                         
   8   8   8         49.25         56.51        11.45 o                         
   9   8   8         60.49         60.44        16.45 o                         
  -8   9   8        126.88        116.80        23.28 o                         
  -7   9   8         15.97          9.60         7.69 o                         
  -6   9   8        248.90        245.22        17.55 o                         
  -5   9   8         61.48         66.92         9.54 o                         
  -4   9   8        244.11        263.44        16.72 o                         
  -3   9   8        110.68        115.81         8.65 o                         
  -2   9   8          5.91         -0.25         4.20 o                         
  -1   9   8          1.96          3.64         4.06 o                         
   0   9   8         16.50          7.05         4.52 o                         
   1   9   8        280.01        303.92        11.04 o                         
   2   9   8         42.03         29.93         7.86 o                         
   3   9   8        195.61        186.05        13.09 o                         
   4   9   8        149.09        171.69        12.28 o                         
   5   9   8        100.81         92.98        12.30 o                         
   6   9   8          0.42         -1.33         7.66 o                         
   7   9   8         74.77         29.49         9.77 o                         
   8   9   8          4.36         -7.19         7.19 o                         
  -7  10   8         37.06         31.58        10.16 o                         
  -6  10   8         26.36         32.10        13.09 o                         
  -5  10   8          0.53         -2.90         6.19 o                         
  -4  10   8         58.00         64.72         9.13 o                         
  -3  10   8          6.63          6.25         4.78 o                         
  -2  10   8         40.18         21.97         8.03 o                         
  -1  10   8        153.66        140.59        15.84 o                         
   0  10   8        157.74        142.85        12.67 o                         
   1  10   8        158.28        116.63        13.31 o                         
   2  10   8          0.28         -2.80         4.92 o                         
   3  10   8          0.60          0.87         5.84 o                         
   4  10   8         21.53         39.82        10.63 o                         
   5  10   8         17.99         16.67         7.96 o                         
   6  10   8         36.24         22.83         9.74 o                         
  -5  11   8          8.55          7.32        17.19 o                         
  -4  11   8         55.45         42.89        10.26 o                         
  -3  11   8         63.65         51.45        13.90 o                         
  -2  11   8          2.16         -5.85         8.67 o                         
  -1  11   8         33.57         29.45        11.18 o                         
   0  11   8         35.90         26.08        10.49 o                         
   1  11   8          7.68         16.70         9.32 o                         
   2  11   8         11.47         10.95         7.80 o                         
   3  11   8        127.57        147.14        14.83 o                         
   4  11   8          2.32          9.07         7.44 o                         
 -12   1   9        201.74        264.54        30.94 o                         
 -11   1   9         12.02         15.88        10.12 o                         
 -10   1   9        202.24        206.12        14.93 o                         
  -9   1   9         39.14         34.50         6.07 o                         
  -8   1   9       1486.50       1461.06        24.12 o                         
  -7   1   9        400.29        383.78         8.76 o                         
  -6   1   9          2.74          4.36         1.89 o                         
  -5   1   9        170.99        184.12         5.23 o                         
  -4   1   9         68.77         62.97         2.88 o                         
  -3   1   9         46.85         63.25         3.01 o                         
  -2   1   9        785.80        823.53        10.05 o                         
  -1   1   9        645.56        654.70         8.05 o                         
   0   1   9         41.22         37.35         2.08 o                         
   1   1   9       1221.65       1294.11        14.34 o                         
   2   1   9       2053.23       2305.08        22.14 o                         
   3   1   9        781.14        851.18        10.31 o                         
   4   1   9         36.04         23.11         2.20 o                         
   5   1   9         27.02         21.66         2.43 o                         
   6   1   9        834.55        798.22        11.46 o                         
   7   1   9         13.04         14.15         2.77 o                         
   8   1   9       1255.33       1292.25        22.63 o                         
   9   1   9         29.49         31.32         7.45 o                         
  10   1   9        117.22         93.57        12.29 o                         
  11   1   9          3.06         16.30        11.59 o                         
  12   1   9         15.56         41.91        20.24 o                         
 -12   2   9         49.45         14.27        15.76 o                         
 -11   2   9          4.29         -4.56         6.63 o                         
 -10   2   9        184.06        181.95        15.09 o                         
  -9   2   9         47.44         43.45         9.62 o                         
  -8   2   9          0.17         -1.72         3.41 o                         
  -7   2   9       1019.77        969.40        15.30 o                         
  -6   2   9          1.97          0.46         1.69 o                         
  -5   2   9         47.72         52.21         2.97 o                         
  -4   2   9        645.53        642.68         8.71 o                         
  -3   2   9        425.10        379.30         7.40 o                         
  -2   2   9          7.20          9.04         1.38 o                         
  -1   2   9        120.36        154.38         3.73 o                         
   0   2   9         11.15         10.62         1.41 o                         
   1   2   9         38.88         43.69         2.17 o                         
   2   2   9       2421.49       2604.87        24.40 o                         
   3   2   9         80.05         81.39         3.22 o                         
   4   2   9         80.39         84.19         3.70 o                         
   5   2   9         50.33         40.55         3.21 o                         
   6   2   9        291.05        329.47         8.37 o                         
   7   2   9         39.68         39.73         3.88 o                         
   8   2   9        116.07        136.59         8.75 o                         
   9   2   9         14.79          9.09         5.75 o                         
  10   2   9          2.19          9.76         7.92 o                         
  11   2   9         18.26         15.57         9.40 o                         
  12   2   9         55.70         86.27        24.23 o                         
 -12   3   9          6.03         14.91        10.10 o                         
 -11   3   9         29.96         28.92        10.42 o                         
 -10   3   9          2.62         10.20         7.01 o                         
  -9   3   9         16.10         14.53         6.16 o                         
  -8   3   9         21.85         21.98         4.75 o                         
  -7   3   9        111.45        103.48         6.09 o                         
  -6   3   9          4.04          3.49         2.09 o                         
  -5   3   9          4.61          1.17         1.57 o                         
  -3   3   9        588.12        506.12         7.54 o                         
  -2   3   9       2676.70       2973.79        26.70 o                         
  -1   3   9       2352.29       2809.83        24.67 o                         
   0   3   9          2.13          3.28         1.37 o                         
   1   3   9         25.71         15.75         1.58 o                         
   2   3   9          1.76         10.72         1.58 o                         
   3   3   9        123.16        139.17         4.05 o                         
   4   3   9         43.62         49.51         2.93 o                         
   5   3   9         29.61         37.74         3.03 o                         
   6   3   9        542.31        544.69        10.92 o                         
   7   3   9        146.01        138.51         8.45 o                         
   8   3   9        455.15        494.94        19.85 o                         
   9   3   9         98.91        106.13        11.23 o                         
  10   3   9         23.48         11.49         7.58 o                         
  11   3   9        100.82         92.84        14.07 o                         
  12   3   9         19.52         11.24        11.35 o                         
 -12   4   9          0.15         -2.27         9.85 o                         
 -11   4   9         16.19         27.98        10.93 o                         
 -10   4   9         41.39         41.67        11.53 o                         
  -9   4   9        168.92        180.02        12.10 o                         
  -8   4   9        248.10        261.33        14.50 o                         
  -7   4   9        270.05        241.68        10.00 o                         
  -6   4   9         93.78         94.47         5.39 o                         
  -5   4   9         40.01         49.21         2.89 o                         
  -4   4   9        181.81        185.95         4.97 o                         
  -3   4   9        647.49        681.31         8.58 o                         
  -2   4   9       5825.16       6459.06        56.86 o                         
  -1   4   9         42.27         58.49         2.81 o                         
   0   4   9       2984.93       3147.56        29.58 o                         
   1   4   9        638.59        653.98         8.44 o                         
   2   4   9         86.43         86.83         3.06 o                         
   3   4   9        939.81        923.89        11.27 o                         
   4   4   9         29.52         13.20         2.55 o                         
   5   4   9        279.30        267.68         7.96 o                         
   6   4   9         72.97         71.40         5.80 o                         
   7   4   9          1.03         -1.19         3.83 o                         
   8   4   9        153.85        167.60        12.52 o                         
   9   4   9        141.45        146.28        13.39 o                         
  10   4   9         59.86         45.45         9.45 o                         
  11   4   9        111.49         99.74        14.91 o                         
 -11   5   9         99.02         92.83        17.74 o                         
 -10   5   9          7.69         16.67         8.28 o                         
  -9   5   9         87.20         86.22        10.06 o                         
  -8   5   9          2.70          1.21         4.59 o                         
  -7   5   9          5.68          5.10         4.52 o                         
  -6   5   9         99.97         77.70         6.28 o                         
  -5   5   9        610.39        565.20        10.41 o                         
  -4   5   9         63.94         54.66         3.20 o                         
  -3   5   9          2.98          5.15         1.73 o                         
  -2   5   9        648.37        604.77         9.48 o                         
  -1   5   9       1013.62        976.73        11.96 o                         
   0   5   9       1152.50       1123.61        13.94 o                         
   1   5   9         33.49         31.32         2.56 o                         
   2   5   9        675.63        677.64         9.52 o                         
   3   5   9       1120.44       1147.36        14.19 o                         
   4   5   9        737.82        766.25        11.12 o                         
   5   5   9        146.24        161.50         8.20 o                         
   6   5   9         24.66         18.87         4.72 o                         
   7   5   9         16.97         -4.65         4.65 o                         
   8   5   9        108.03        117.96        11.34 o                         
   9   5   9        166.76        205.74        14.31 o                         
  10   5   9          4.53         -7.15         7.37 o                         
  11   5   9         14.44         28.60        12.11 o                         
 -11   6   9         27.03         21.99        11.48 o                         
 -10   6   9         23.17          9.71         8.76 o                         
  -9   6   9          0.23         -1.00         6.80 o                         
  -8   6   9         11.88          2.34         5.41 o                         
  -7   6   9         75.96         68.28         8.56 o                         
  -6   6   9         48.24         47.30         6.68 o                         
  -5   6   9         11.56          2.03         3.07 o                         
  -4   6   9        336.54        309.69         9.30 o                         
  -3   6   9        377.88        406.42         8.26 o                         
  -2   6   9         81.82         83.42         4.43 o                         
  -1   6   9          0.44          0.92         1.69 o                         
   0   6   9          0.04          1.47         1.60 o                         
   1   6   9         33.67         32.49         3.16 o                         
   2   6   9        449.94        438.95         8.43 o                         
   3   6   9         29.73         27.54         2.94 o                         
   4   6   9         13.93          8.84         3.03 o                         
   5   6   9        875.51        887.96        22.04 o                         
   6   6   9         44.76         40.16         6.54 o                         
   7   6   9        301.03        295.95        16.16 o                         
   8   6   9         67.49         56.85         8.75 o                         
   9   6   9        144.66        153.32        14.70 o                         
  10   6   9         44.07         32.87        11.56 o                         
 -10   7   9         96.99        104.23        14.71 o                         
  -9   7   9         18.94         11.90         8.56 o                         
  -8   7   9        104.24        103.44        13.06 o                         
  -7   7   9        232.35        215.40        13.46 o                         
  -6   7   9        846.35        847.56        27.23 o                         
  -5   7   9        824.76        850.51        21.94 o                         
  -4   7   9        477.30        462.23        17.32 o                         
  -3   7   9       1099.50       1080.90        21.51 o                         
  -2   7   9        587.31        589.19        13.81 o                         
  -1   7   9        766.56        772.16        13.44 o                         
   0   7   9       1389.47       1408.40        21.09 o                         
   1   7   9        958.02        937.38        15.84 o                         
   2   7   9         59.04         64.02         5.36 o                         
   3   7   9        364.15        358.09        11.62 o                         
   4   7   9        302.61        283.41        14.35 o                         
   5   7   9         60.31         79.22         8.73 o                         
   6   7   9        140.97        174.79        12.50 o                         
   7   7   9          4.76          9.71         6.90 o                         
   8   7   9        176.64        187.77        16.25 o                         
   9   7   9         12.45         11.06         8.25 o                         
  10   7   9         73.49         68.94        14.95 o                         
  -9   8   9        220.07        253.76        23.45 o                         
  -8   8   9        476.11        486.20        26.58 o                         
  -7   8   9        214.83        262.20        18.50 o                         
  -6   8   9        186.87        220.30        13.81 o                         
  -5   8   9        296.22        308.17        17.27 o                         
  -4   8   9        641.64        653.96        20.13 o                         
  -3   8   9        215.21        180.51        10.48 o                         
  -2   8   9          3.95          0.70         3.12 o                         
  -1   8   9         49.54         52.46         6.33 o                         
   0   8   9         90.59         80.72         6.92 o                         
   1   8   9         28.30         25.93         4.53 o                         
   2   8   9        116.28        127.33         9.67 o                         
   3   8   9          0.61          3.03         3.36 o                         
   4   8   9          7.59          2.18         4.27 o                         
   5   8   9         12.14         11.28         4.88 o                         
   6   8   9         38.99         33.10         8.75 o                         
   7   8   9        125.57        129.62        15.48 o                         
   8   8   9         77.68         94.25        13.98 o                         
   9   8   9         21.58         16.40         9.75 o                         
  -8   9   9        140.21        149.50        17.40 o                         
  -7   9   9         29.73         26.80        10.72 o                         
  -6   9   9        285.44        284.04        19.27 o                         
  -5   9   9        185.66        212.41        15.53 o                         
  -4   9   9        419.62        382.93        19.66 o                         
  -3   9   9        313.79        342.06        14.31 o                         
  -2   9   9        225.39        221.91        12.15 o                         
  -1   9   9          3.52          3.91         4.58 o                         
   0   9   9         64.70         50.24         7.11 o                         
   1   9   9        328.29        337.11        11.80 o                         
   2   9   9         35.79         36.27         7.77 o                         
   3   9   9          3.14          0.48         5.17 o                         
   4   9   9         44.45         34.59         6.16 o                         
   5   9   9         19.32         31.88         9.42 o                         
   6   9   9        141.92        167.18        16.79 o                         
   7   9   9        121.60        140.26        21.16 o                         
   8   9   9        120.77        114.89        15.40 o                         
  -6  10   9         60.91         47.88        10.77 o                         
  -5  10   9         27.96         15.68         7.67 o                         
  -4  10   9          8.46          1.32         5.37 o                         
  -3  10   9          9.82          1.53         5.60 o                         
  -2  10   9          3.72          9.88         7.06 o                         
  -1  10   9        297.79        283.29        17.63 o                         
   0  10   9         13.70         16.37         7.20 o                         
   1  10   9          0.01         -3.66         5.91 o                         
   2  10   9          0.89          1.80         5.04 o                         
   3  10   9        406.44        470.41        21.28 o                         
   4  10   9        624.82        618.81        28.02 o                         
   5  10   9        246.97        286.20        25.25 o                         
   6  10   9        110.04        128.37        20.57 o                         
  -4  11   9        225.47        258.65        21.38 o                         
  -3  11   9        358.02        358.83        29.60 o                         
  -2  11   9        267.64        307.48        28.84 o                         
  -1  11   9        146.79        127.77        22.49 o                         
   0  11   9        194.55        227.39        33.02 o                         
   1  11   9        110.03        158.84        22.30 o                         
   2  11   9        129.29        147.71        13.61 o                         
   3  11   9        309.17        362.79        23.48 o                         
   4  11   9        444.34        482.79        28.31 o                         
 -12   0  10        116.15        107.90        31.57 o                         
 -11   0  10        140.87        209.09        41.21 o                         
 -10   0  10         75.02         73.65        15.50 o                         
  -9   0  10        438.02        444.12        25.00 o                         
  -8   0  10        964.10        927.80        29.83 o                         
  -7   0  10        835.93        830.44        17.48 o                         
  -6   0  10        107.51        116.55         7.06 o                         
  -5   0  10        626.98        565.53        17.51 o                         
  -4   0  10       5844.19       6109.76        72.75 o                         
  -3   0  10       1084.47       1043.17        16.51 o                         
  -2   0  10       2164.98       2386.82        33.05 o                         
  -1   0  10        489.64        467.59         9.22 o                         
   0   0  10          0.09          0.18         1.75 o                         
   1   0  10       2732.77       2750.61        34.20 o                         
   2   0  10       1536.16       1662.19        24.33 o                         
   3   0  10       1962.08       2129.82        29.23 o                         
   4   0  10        531.81        536.19        11.87 o                         
   5   0  10        233.22        233.81         9.06 o                         
   6   0  10       4518.34       4496.40        58.20 o                         
   7   0  10        520.88        475.14        15.72 o                         
   8   0  10        752.72        716.99        32.06 o                         
   9   0  10        565.61        622.78        35.08 o                         
  10   0  10         12.27         -2.34        10.90 o                         
  11   0  10        180.12        159.52        27.35 o                         
  12   0  10         54.82         92.03        36.70 o                         
 -12   1  10        334.32        404.98        40.92 o                         
 -11   1  10        200.26        225.98        25.01 o                         
 -10   1  10        202.94        205.97        15.98 o                         
  -9   1  10        243.19        226.87        13.50 o                         
  -8   1  10        608.64        585.39        18.01 o                         
  -7   1  10       1531.11       1466.63        18.13 o                         
  -6   1  10        615.42        591.28        10.17 o                         
  -5   1  10        159.38        144.17         4.57 o                         
  -4   1  10        440.04        425.78         7.34 o                         
  -3   1  10       2080.95       2000.18        20.98 o                         
  -2   1  10       2488.23       2425.25        23.65 o                         
  -1   1  10        515.90        602.01         7.89 o                         
   0   1  10        207.36        260.45         5.30 o                         
   1   1  10        706.17        647.24         8.14 o                         
   2   1  10        240.97        217.28         5.37 o                         
   3   1  10       4985.29       5359.59        47.06 o                         
   4   1  10         17.08         11.76         1.99 o                         
   5   1  10        442.72        423.93         9.38 o                         
   6   1  10       1658.44       1550.51        18.70 o                         
   7   1  10         25.16         33.80         3.73 o                         
   8   1  10        527.70        482.61        15.52 o                         
   9   1  10          6.32         15.72         6.43 o                         
  10   1  10         68.71         58.88        10.09 o                         
  11   1  10        133.96        159.44        29.57 o                         
  12   1  10        123.36        117.88        25.80 o                         
 -12   2  10          0.13         -1.85        14.64 o                         
 -11   2  10         32.66         30.67         9.44 o                         
 -10   2  10          0.11          2.11         7.27 o                         
  -9   2  10          0.08          0.67         5.23 o                         
  -8   2  10          2.54         -2.20         3.31 o                         
  -7   2  10        230.61        218.74         7.91 o                         
  -6   2  10        220.33        211.55         6.08 o                         
  -5   2  10       1448.49       1470.57        16.40 o                         
  -4   2  10        455.67        484.56         8.76 o                         
  -3   2  10       1103.04       1161.18        13.67 o                         
  -2   2  10        871.64        910.66        10.93 o                         
  -1   2  10       2202.15       2528.62        22.67 o                         
   0   2  10        960.62       1038.11        10.92 o                         
   1   2  10        956.87        902.78         9.95 o                         
   2   2  10        545.62        502.24         8.03 o                         
   3   2  10         80.99        114.79         3.91 o                         
   4   2  10        477.89        395.74         8.23 o                         
   5   2  10        465.06        473.92         9.86 o                         
   6   2  10          8.72          8.20         2.72 o                         
   7   2  10        177.05        189.99         8.14 o                         
   8   2  10         25.56         26.90         6.01 o                         
   9   2  10         52.24         42.40         7.87 o                         
  10   2  10         73.08         79.51        13.63 o                         
  11   2  10          2.79         -7.31         7.31 o                         
  12   2  10         11.01         25.58        13.17 o                         
 -12   3  10          6.34          1.20         9.32 o                         
 -11   3  10          2.36          1.42         8.16 o                         
 -10   3  10         66.68         79.03        11.53 o                         
  -9   3  10        548.01        562.72        23.69 o                         
  -8   3  10        138.88        135.99         9.59 o                         
  -7   3  10         11.37          3.27         3.05 o                         
  -6   3  10          2.60          5.80         2.26 o                         
  -5   3  10       1862.36       1790.03        19.29 o                         
  -4   3  10       1238.02       1191.91        13.11 o                         
  -3   3  10         23.12          8.62         1.59 o                         
  -2   3  10         59.52         43.73         2.40 o                         
  -1   3  10         28.18         11.85         1.48 o                         
   0   3  10       3535.92       3644.27        31.09 o                         
   1   3  10        112.54        134.41         3.83 o                         
   2   3  10        112.48         88.92         3.21 o                         
   3   3  10         68.92         37.44         2.35 o                         
   4   3  10        893.19        881.54        11.67 o                         
   5   3  10       1849.80       1771.38        20.29 o                         
   6   3  10         40.46         38.21         3.81 o                         
   7   3  10        123.03        129.81         8.57 o                         
   8   3  10         11.79          4.26         5.46 o                         
   9   3  10        541.94        577.06        24.72 o                         
  10   3  10        157.70        184.29        18.69 o                         
  11   3  10        304.83        355.43        24.81 o                         
  12   3  10        258.68        365.65        32.47 o                         
 -11   4  10        135.49        121.14        17.27 o                         
 -10   4  10        331.65        390.97        25.35 o                         
  -9   4  10         35.13         26.67         8.29 o                         
  -8   4  10        501.71        494.37        19.17 o                         
  -7   4  10          0.96         -3.03         3.03 o                         
  -6   4  10        182.50        167.72         7.43 o                         
  -5   4  10         16.76         14.45         2.14 o                         
  -4   4  10        297.35        269.57         5.86 o                         
  -3   4  10         13.11          7.01         1.52 o                         
  -2   4  10         55.84         41.24         2.41 o                         
  -1   4  10         22.02         32.31         2.31 o                         
   0   4  10          1.06         -1.37         1.37 o                         
   1   4  10        598.61        656.52         8.40 o                         
   2   4  10         25.02         23.24         1.98 o                         
   3   4  10        777.66        767.06         9.90 o                         
   4   4  10         42.84         42.73         3.37 o                         
   5   4  10        272.36        258.77         7.73 o                         
   6   4  10        153.09        142.38         7.90 o                         
   7   4  10        136.84        138.77         9.48 o                         
   8   4  10        234.16        232.48        13.93 o                         
   9   4  10        118.70        115.79        11.54 o                         
  10   4  10        118.75         82.65        13.25 o                         
  11   4  10         53.56         64.00        14.35 o                         
 -11   5  10         25.80         24.52        17.13 o                         
 -10   5  10         35.99         19.83         9.01 o                         
  -9   5  10        102.36        100.23        11.71 o                         
  -8   5  10        385.59        387.80        17.62 o                         
  -7   5  10        483.23        467.98        17.88 o                         
  -6   5  10       1157.89       1161.96        21.80 o                         
  -5   5  10        242.00        233.29         8.43 o                         
  -4   5  10        558.24        537.39         9.15 o                         
  -3   5  10        176.53        174.08         5.17 o                         
  -2   5  10       1453.81       1552.64        17.65 o                         
  -1   5  10        627.07        583.77         9.10 o                         
   0   5  10       1373.53       1355.26        15.58 o                         
   1   5  10        271.08        309.43         7.94 o                         
   2   5  10        206.10        206.23         5.37 o                         
   3   5  10       1266.07       1226.18        15.31 o                         
   4   5  10        320.94        281.30         7.44 o                         
   5   5  10         28.55         22.51         4.15 o                         
   6   5  10        176.83        196.92        10.86 o                         
   7   5  10        207.82        228.40        13.79 o                         
   8   5  10        550.89        576.74        38.56 o                         
   9   5  10        191.98        175.54        13.37 o                         
  10   5  10          0.05         -3.65         7.21 o                         
  11   5  10          0.11         -8.88         8.88 o                         
 -10   6  10          0.49         -6.40         8.41 o                         
  -9   6  10         73.19         81.56        12.12 o                         
  -8   6  10          7.83          2.68         6.68 o                         
  -7   6  10        185.19        192.06        14.17 o                         
  -6   6  10        297.04        283.30        14.60 o                         
  -5   6  10         48.77         48.97         5.54 o                         
  -4   6  10         19.18         10.77         3.18 o                         
  -3   6  10          9.47          7.50         2.42 o                         
  -2   6  10       1217.73       1233.28        16.94 o                         
  -1   6  10        174.06        168.53         5.89 o                         
   0   6  10        166.28        155.66         5.39 o                         
   1   6  10          9.71         10.45         2.45 o                         
   2   6  10         11.43          9.27         2.03 o                         
   3   6  10         89.71         90.53         5.09 o                         
   4   6  10          4.55          4.66         3.49 o                         
   5   6  10        124.42        105.44         8.63 o                         
   6   6  10        159.56        143.71        11.30 o                         
   7   6  10        572.35        477.90        20.70 o                         
   8   6  10         36.46         14.99         6.37 o                         
   9   6  10        122.43        106.81        13.68 o                         
  10   6  10          1.94          0.51         8.54 o                         
 -10   7  10          5.38         12.49         9.30 o                         
  -9   7  10         48.95         71.77        11.46 o                         
  -8   7  10        183.78        176.11        15.60 o                         
  -7   7  10         25.81         27.18         7.22 o                         
  -6   7  10          0.55          1.85         4.80 o                         
  -5   7  10         58.56         51.70         8.83 o                         
  -4   7  10        230.61        182.90         9.64 o                         
  -3   7  10        233.76        226.78        10.19 o                         
  -2   7  10        456.36        445.68        11.93 o                         
  -1   7  10         54.44         56.08         3.87 o                         
   0   7  10          0.16         -1.91         2.21 o                         
   1   7  10        482.16        446.90        12.01 o                         
   2   7  10        448.55        439.68        12.80 o                         
   3   7  10        637.30        579.36        14.71 o                         
   4   7  10          5.77         -0.25         3.94 o                         
   5   7  10        820.54        781.54        26.15 o                         
   6   7  10        500.00        442.94        20.32 o                         
   7   7  10        738.73        697.59        29.64 o                         
   8   7  10         82.91         98.14        12.71 o                         
   9   7  10          4.76          7.27         9.49 o                         
  10   7  10          9.32         10.97        12.98 o                         
  -9   8  10         70.27         81.81        14.79 o                         
  -8   8  10         16.05         26.92        10.01 o                         
  -7   8  10          0.28         -5.75         5.75 o                         
  -6   8  10          0.35         -4.03         4.54 o                         
  -5   8  10        480.95        482.98        18.91 o                         
  -4   8  10        560.05        557.12        20.12 o                         
  -3   8  10        225.62        223.85        11.13 o                         
  -2   8  10         84.31         81.46         6.51 o                         
  -1   8  10          0.69         -0.92         3.80 o                         
   0   8  10        427.29        444.33        15.40 o                         
   1   8  10         14.96         14.65         4.14 o                         
   2   8  10         82.11         76.79         7.45 o                         
   3   8  10          2.13          5.07         3.26 o                         
   4   8  10          9.55          6.73         5.13 o                         
   5   8  10          7.20         -0.68         4.71 o                         
   6   8  10         32.68         19.59         7.85 o                         
   7   8  10         12.72          2.14         8.54 o                         
   8   8  10          8.47         12.14        10.26 o                         
   9   8  10         70.87         95.25        15.86 o                         
  -8   9  10        160.18        152.47        16.87 o                         
  -7   9  10        106.92        114.86        21.54 o                         
  -6   9  10        437.73        487.86        24.80 o                         
  -5   9  10         34.58         16.53         7.25 o                         
  -4   9  10        176.09        180.72        15.27 o                         
  -3   9  10        396.98        427.77        15.99 o                         
  -2   9  10         39.51         51.65         7.73 o                         
  -1   9  10         32.47         24.45         6.19 o                         
   0   9  10          0.12          1.53         4.71 o                         
   1   9  10         36.83         40.14         5.36 o                         
   2   9  10          0.53         -2.52         5.44 o                         
   3   9  10        103.82         87.35        10.81 o                         
   4   9  10         11.31          4.82         4.51 o                         
   5   9  10          2.27          0.87         7.06 o                         
   6   9  10          0.79         -6.45         6.45 o                         
   7   9  10         30.42         15.20        14.18 o                         
   8   9  10         49.34         43.84        13.57 o                         
  -6  10  10          8.21         -0.39         7.03 o                         
  -5  10  10         68.52         64.18         9.88 o                         
  -4  10  10          1.74          5.25         5.77 o                         
  -3  10  10         27.45         38.85         7.18 o                         
  -2  10  10         13.99         26.98         8.63 o                         
  -1  10  10          1.07          6.14         6.14 o                         
   0  10  10          0.95          0.00         5.56 o                         
   1  10  10        117.20         95.24        12.40 o                         
   2  10  10         26.08         32.49         7.64 o                         
   3  10  10         23.56         30.31         7.77 o                         
   4  10  10         11.50         15.77         7.29 o                         
   5  10  10          0.07         -8.57        12.51 o                         
   6  10  10          5.02         -2.94         8.84 o                         
  -4  11  10          0.17         -4.15         7.72 o                         
  -3  11  10         32.22         30.25        11.90 o                         
  -2  11  10         85.30         97.28        20.18 o                         
  -1  11  10        254.53        251.06        42.40 o                         
   0  11  10        201.06        206.56        26.20 o                         
   1  11  10         57.51         33.44        10.93 o                         
   2  11  10         54.92         58.01         8.76 o                         
   3  11  10         30.69         31.94        11.51 o                         
   4  11  10        120.04        176.64        15.98 o                         
 -12   1  11         89.03        120.93        22.23 o                         
 -11   1  11          0.04         -7.80         7.80 o                         
 -10   1  11          0.04         -3.98         6.66 o                         
  -9   1  11        150.79        115.18        13.71 o                         
  -8   1  11       1894.89       1934.95        31.84 o                         
  -7   1  11         97.90         94.69         5.12 o                         
  -6   1  11          2.75         -1.74         1.74 o                         
  -5   1  11        443.28        414.01         8.87 o                         
  -4   1  11          3.10         -1.45         1.45 o                         
  -3   1  11       1948.88       2143.15        22.04 o                         
  -2   1  11          2.61          3.95         1.49 o                         
  -1   1  11        464.95        537.82         7.37 o                         
   0   1  11       1701.30       2008.44        19.93 o                         
   1   1  11         40.82         38.05         2.47 o                         
   2   1  11       2093.74       2104.73        21.21 o                         
   3   1  11        509.07        557.44         8.99 o                         
   4   1  11        118.39        147.30         4.72 o                         
   5   1  11        173.71        171.22         5.55 o                         
   6   1  11        938.97        887.33        12.80 o                         
   7   1  11        125.26        122.72         6.70 o                         
   8   1  11         12.56          5.86         4.41 o                         
   9   1  11         48.23         40.05         8.73 o                         
  10   1  11         45.31         57.98        10.88 o                         
  11   1  11        242.80        302.16        28.78 o                         
  12   1  11         62.66         84.81        18.33 o                         
 -12   2  11        287.97        312.03        42.98 o                         
 -11   2  11        102.20         85.30        13.19 o                         
 -10   2  11        430.65        508.25        25.67 o                         
  -9   2  11         11.84          7.45         5.90 o                         
  -8   2  11         41.13         37.44         6.22 o                         
  -7   2  11        335.73        337.86        10.39 o                         
  -6   2  11        256.24        228.38         6.26 o                         
  -5   2  11         11.38          8.84         1.81 o                         
  -4   2  11       3145.92       3276.82        31.44 o                         
  -3   2  11         11.72         20.45         2.24 o                         
  -2   2  11       6452.29       7119.01        64.17 o                         
  -1   2  11        590.19        575.44         8.00 o                         
   0   2  11        730.12        900.91        10.39 o                         
   1   2  11       3018.45       3189.31        29.38 o                         
   2   2  11         74.03         80.80         3.26 o                         
   3   2  11          1.94          2.49         1.47 o                         
   4   2  11        446.41        372.55         7.67 o                         
   5   2  11         95.09         87.96         4.41 o                         
   6   2  11        526.32        503.10        11.52 o                         
   7   2  11        302.16        304.31        10.99 o                         
   8   2  11         33.63         38.57         6.75 o                         
   9   2  11         29.18         11.03         6.47 o                         
  10   2  11          9.32         15.18         7.92 o                         
  11   2  11         10.49          5.39         9.35 o                         
  12   2  11         10.74          6.28        12.22 o                         
 -12   3  11        185.34        203.37        22.04 o                         
 -11   3  11          1.44         -5.40         7.24 o                         
 -10   3  11          1.27         -4.96         6.19 o                         
  -9   3  11         98.03         97.50        10.81 o                         
  -8   3  11         54.23         52.56         7.12 o                         
  -7   3  11        137.86        110.11         6.75 o                         
  -6   3  11        227.67        198.60         6.94 o                         
  -5   3  11         61.72         60.61         3.29 o                         
  -4   3  11         21.24         14.05         1.75 o                         
  -3   3  11         60.68         71.08         3.00 o                         
  -2   3  11        169.42        173.28         4.44 o                         
  -1   3  11        181.24        180.95         4.29 o                         
   0   3  11        207.19        177.69         4.37 o                         
   1   3  11        241.59        272.25         5.43 o                         
   2   3  11        215.94        228.39         5.38 o                         
   3   3  11          4.87          4.55         1.57 o                         
   4   3  11          0.58          2.22         1.66 o                         
   5   3  11          1.80         -1.80         1.80 o                         
   6   3  11        155.58        143.64         6.72 o                         
   7   3  11        546.43        543.97        17.59 o                         
   8   3  11          0.05          3.43         4.57 o                         
   9   3  11         75.65         70.61        10.77 o                         
  10   3  11          1.68         -6.61         6.61 o                         
  11   3  11        108.45        112.09        15.70 o                         
  12   3  11         13.17         -8.50        11.54 o                         
 -11   4  11         32.47         24.51        12.70 o                         
 -10   4  11         34.60         27.20         9.75 o                         
  -9   4  11         14.51         19.27         6.86 o                         
  -8   4  11        150.93        131.11        10.19 o                         
  -7   4  11        752.65        733.76        22.77 o                         
  -6   4  11         80.98         62.71         5.19 o                         
  -5   4  11        756.77        709.96        10.73 o                         
  -4   4  11         63.61         51.39         2.97 o                         
  -3   4  11          5.77         10.70         1.67 o                         
  -2   4  11         18.38         11.41         1.77 o                         
  -1   4  11        289.52        282.62         6.48 o                         
   0   4  11        668.96        665.11         9.55 o                         
   1   4  11        258.20        298.06         6.11 o                         
   2   4  11        169.61        201.78         5.03 o                         
   3   4  11        646.33        636.09         9.56 o                         
   4   4  11         87.59        105.07         4.50 o                         
   5   4  11        117.75        130.50         6.42 o                         
   6   4  11         21.54         27.13         4.70 o                         
   7   4  11         77.55         65.14         8.53 o                         
   8   4  11         15.36         12.92         5.85 o                         
   9   4  11          0.10          1.13         5.98 o                         
  10   4  11         63.77        100.60        14.61 o                         
  11   4  11         56.94         70.11        14.12 o                         
 -11   5  11          2.88        -14.25        14.25 o                         
 -10   5  11          1.97         -2.10         7.83 o                         
  -9   5  11          4.17         -1.89         6.34 o                         
  -8   5  11         37.60         40.08         7.13 o                         
  -7   5  11        103.83         95.44         8.30 o                         
  -6   5  11          3.31          5.52         3.81 o                         
  -5   5  11          2.55          4.77         2.59 o                         
  -4   5  11          2.39         -1.81         1.81 o                         
  -3   5  11          5.10          2.98         1.73 o                         
  -2   5  11        618.94        575.62        10.76 o                         
  -1   5  11       1399.91       1412.62        16.34 o                         
   0   5  11        135.68        128.30         4.49 o                         
   1   5  11        787.84        807.30        11.44 o                         
   2   5  11         45.90         41.35         2.74 o                         
   3   5  11         39.52         40.98         2.80 o                         
   4   5  11          0.13          0.04         2.18 o                         
   5   5  11         23.78         18.49         4.38 o                         
   6   5  11         49.65         54.03         7.30 o                         
   7   5  11          4.73         -5.14         5.14 o                         
   8   5  11         20.87          0.07         5.87 o                         
   9   5  11        306.16        319.91        17.94 o                         
  10   5  11         14.01          3.31         8.93 o                         
  11   5  11          1.57         15.32        11.38 o                         
 -10   6  11        211.43        194.10        27.95 o                         
  -9   6  11        312.95        385.03        24.30 o                         
  -8   6  11        122.01        133.58        12.03 o                         
  -7   6  11        135.36        169.64        14.87 o                         
  -6   6  11        113.65        102.59         9.00 o                         
  -5   6  11        146.07        141.39        10.03 o                         
  -4   6  11          9.89          7.00         3.09 o                         
  -3   6  11         48.62         58.22         4.47 o                         
  -2   6  11        220.20        207.16         6.45 o                         
  -1   6  11        665.09        649.87        11.44 o                         
   0   6  11         39.21         51.84         3.59 o                         
   1   6  11       1891.46       1797.40        21.71 o                         
   2   6  11         23.92         29.68         3.34 o                         
   3   6  11        879.97        881.95        15.03 o                         
   4   6  11        500.78        490.50        15.73 o                         
   5   6  11          0.28         -5.59         5.59 o                         
   6   6  11        234.71        221.29        16.26 o                         
   7   6  11         87.27         99.24        11.02 o                         
   8   6  11        663.23        658.76        27.29 o                         
   9   6  11        135.16        139.45        14.93 o                         
  10   6  11         83.98         51.23        12.02 o                         
 -10   7  11         57.38         43.88        15.08 o                         
  -9   7  11        101.37        120.75        19.68 o                         
  -8   7  11          4.10         -1.24         6.48 o                         
  -7   7  11          3.41         -2.88         5.41 o                         
  -6   7  11         62.28         50.94         7.16 o                         
  -5   7  11         48.89         51.47         6.90 o                         
  -4   7  11         72.32         78.63         5.85 o                         
  -3   7  11          0.09         -0.87         3.36 o                         
  -2   7  11        935.66        904.02        16.93 o                         
  -1   7  11         91.50         91.18         6.12 o                         
   0   7  11        327.35        331.54         9.98 o                         
   1   7  11       1514.19       1484.13        24.01 o                         
   2   7  11        150.33        151.23         8.17 o                         
   3   7  11          0.01          4.49         4.10 o                         
   4   7  11         43.11         41.53         7.45 o                         
   5   7  11        186.61        180.20        12.36 o                         
   6   7  11         81.41         67.16         9.10 o                         
   7   7  11         44.10         51.21         9.46 o                         
   8   7  11          3.42          7.01         7.50 o                         
   9   7  11         66.34         77.97        14.95 o                         
  -9   8  11        119.45        135.45        15.63 o                         
  -8   8  11        385.97        444.34        29.99 o                         
  -7   8  11       1073.48       1107.19        35.99 o                         
  -6   8  11        609.99        616.39        27.64 o                         
  -5   8  11        576.54        585.26        19.96 o                         
  -4   8  11        275.42        249.32        14.55 o                         
  -3   8  11         18.59          8.48         4.50 o                         
  -2   8  11        269.17        271.60        11.04 o                         
  -1   8  11        233.16        228.87        11.91 o                         
   0   8  11         13.86         15.04         3.80 o                         
   1   8  11          1.70          1.94         3.35 o                         
   2   8  11         76.40         81.37         7.62 o                         
   3   8  11        408.67        430.88        18.85 o                         
   4   8  11        289.05        283.37        14.16 o                         
   5   8  11        205.50        207.97        14.58 o                         
   6   8  11        179.84        203.52        17.67 o                         
   7   8  11        457.91        408.16        25.11 o                         
   8   8  11         36.22         39.72        12.51 o                         
  -7   9  11         21.85         34.16        10.46 o                         
  -6   9  11         51.50         50.86         9.82 o                         
  -5   9  11         42.41         28.72         7.98 o                         
  -4   9  11         31.74         17.31         9.15 o                         
  -3   9  11         22.67         17.77         5.30 o                         
  -2   9  11         15.92         14.63         5.57 o                         
  -1   9  11         29.15         36.43         7.47 o                         
   0   9  11          9.55          8.78         5.59 o                         
   1   9  11         29.76         36.63         5.78 o                         
   2   9  11        483.89        476.17        22.85 o                         
   3   9  11        609.21        535.39        24.78 o                         
   4   9  11        231.41        243.92        17.46 o                         
   5   9  11        137.21        129.97        15.06 o                         
   6   9  11        197.41        156.37        16.86 o                         
   7   9  11         11.72          7.44         9.37 o                         
  -6  10  11         36.49         42.95        10.72 o                         
  -5  10  11        183.25        170.79        16.45 o                         
  -4  10  11        361.84        396.28        19.80 o                         
  -3  10  11        340.82        353.29        23.46 o                         
  -2  10  11        171.70        176.58        16.95 o                         
  -1  10  11         24.17         21.19         7.36 o                         
   0  10  11         57.99         50.36         9.31 o                         
   1  10  11        639.79        658.91        31.28 o                         
   2  10  11        703.54        732.02        28.13 o                         
   3  10  11        373.60        357.86        20.82 o                         
   4  10  11        415.94        380.67        25.02 o                         
   5  10  11        476.96        468.59        30.82 o                         
   6  10  11        318.16        317.08        26.72 o                         
  -3  11  11        111.73        136.46        20.67 o                         
  -2  11  11         92.56        138.90        21.36 o                         
  -1  11  11         24.97         41.26        16.83 o                         
   0  11  11         70.27         84.37        15.83 o                         
   1  11  11          1.47          1.02         8.29 o                         
   2  11  11        183.75        185.22        14.20 o                         
   3  11  11         87.33         77.26        13.46 o                         
 -12   0  12        169.55        217.64        76.26 o                         
 -11   0  12        126.00        147.20        48.39 o                         
 -10   0  12         84.17         64.38        20.39 o                         
  -9   0  12       1171.48       1170.71        45.99 o                         
  -8   0  12       1573.93       1617.86        68.93 o                         
  -7   0  12       1910.03       1888.33        36.16 o                         
  -6   0  12         85.63         84.70         5.58 o                         
  -5   0  12        157.95        136.85         6.13 o                         
  -4   0  12       5595.81       5948.27        73.38 o                         
  -3   0  12       4010.52       4273.63        53.93 o                         
  -2   0  12       1828.35       1784.15        25.28 o                         
  -1   0  12         23.67         16.72         2.59 o                         
   0   0  12        679.02        629.80        12.09 o                         
   1   0  12       4686.05       5031.94        65.27 o                         
   2   0  12      10643.10      11939.44       147.41 o                         
   3   0  12       3874.54       4102.06        53.80 o                         
   4   0  12        761.44        807.54        14.73 o                         
   5   0  12        706.64        663.98        15.13 o                         
   6   0  12       2858.90       2868.11        41.87 o                         
   7   0  12       9045.68       9464.61       131.90 o                         
   8   0  12         19.63         23.89         8.01 o                         
   9   0  12        334.04        306.65        25.05 o                         
  10   0  12        648.76        703.86        46.06 o                         
  11   0  12        774.07        772.72        60.46 o                         
  12   0  12        747.25        772.63        79.08 o                         
 -12   1  12          7.71         -9.30        18.12 o                         
 -11   1  12        238.94        213.49        24.93 o                         
 -10   1  12        603.13        673.45        36.47 o                         
  -9   1  12       1221.42       1175.91        37.83 o                         
  -8   1  12         23.73         19.22         8.59 o                         
  -7   1  12        974.51        910.05        16.66 o                         
  -6   1  12         17.40         19.61         2.47 o                         
  -5   1  12        893.31        825.00        11.33 o                         
  -4   1  12        596.41        559.66         9.84 o                         
  -3   1  12        177.39        151.39         4.79 o                         
  -2   1  12        384.34        345.33         7.36 o                         
  -1   1  12         20.06         31.13         2.20 o                         
   0   1  12         22.84         11.49         1.90 o                         
   1   1  12        149.57        204.89         5.19 o                         
   2   1  12         27.39         51.04         2.90 o                         
   3   1  12        536.78        545.75         8.45 o                         
   4   1  12        125.14        111.13         4.10 o                         
   5   1  12        625.33        569.95        10.57 o                         
   6   1  12        588.85        560.31        10.83 o                         
   7   1  12        104.62        112.78         6.92 o                         
   8   1  12          2.44         -3.70         3.70 o                         
   9   1  12         16.39         15.00         6.74 o                         
  10   1  12         78.60         68.43        12.43 o                         
  11   1  12         61.44         82.36        17.06 o                         
  12   1  12          4.47         13.69        14.52 o                         
 -12   2  12        513.60        536.81        74.86 o                         
 -11   2  12        437.03        448.62        28.90 o                         
 -10   2  12        758.39        838.19        37.07 o                         
  -9   2  12        338.95        303.42        25.62 o                         
  -8   2  12          0.20         -4.52         4.52 o                         
  -7   2  12        354.94        352.38        12.53 o                         
  -6   2  12        220.46        239.73         6.77 o                         
  -5   2  12       1958.49       1852.19        20.65 o                         
  -4   2  12         72.26         70.07         3.75 o                         
  -3   2  12        158.08        181.86         5.48 o                         
  -2   2  12       3350.79       3392.34        31.37 o                         
  -1   2  12        175.35        157.90         4.24 o                         
   0   2  12       1185.49       1082.72        12.21 o                         
   1   2  12        338.85        300.96         6.31 o                         
   2   2  12        838.03        770.14         9.99 o                         
   3   2  12        442.72        391.94         7.71 o                         
   4   2  12       1727.05       1648.56        17.47 o                         
   5   2  12       1726.33       1660.69        19.26 o                         
   6   2  12         53.97         52.35         4.03 o                         
   7   2  12          0.18          6.48         3.92 o                         
   8   2  12        121.43        134.38        10.44 o                         
   9   2  12        656.81        675.01        30.34 o                         
  10   2  12        442.13        454.43        28.14 o                         
  11   2  12        132.67        123.80        17.12 o                         
  12   2  12        229.86        252.72        28.51 o                         
 -12   3  12         87.05         97.52        28.10 o                         
 -11   3  12         48.43         39.34        18.57 o                         
 -10   3  12          0.03          1.91         7.33 o                         
  -9   3  12          5.08         -0.94         5.42 o                         
  -8   3  12        213.99        217.37        12.82 o                         
  -7   3  12        765.48        729.17        19.94 o                         
  -6   3  12        258.40        278.89         8.92 o                         
  -5   3  12         95.89        110.80         4.59 o                         
  -4   3  12        819.39        809.20        11.84 o                         
  -3   3  12         47.05         73.70         3.47 o                         
  -2   3  12       1873.10       1928.37        18.95 o                         
  -1   3  12          2.65         -1.22         1.22 o                         
   0   3  12         56.55         65.97         3.06 o                         
   1   3  12        642.34        618.34         8.29 o                         
   2   3  12         58.29         47.76         2.74 o                         
   3   3  12       1806.77       1842.85        18.82 o                         
   4   3  12         12.41          9.57         2.03 o                         
   5   3  12          0.24         -0.81         1.93 o                         
   6   3  12         17.88         27.37         4.31 o                         
   7   3  12         76.17         83.43         7.40 o                         
   8   3  12        303.68        269.10        14.58 o                         
   9   3  12          3.26          4.93         7.14 o                         
  10   3  12          7.93          9.77         8.93 o                         
  11   3  12          1.96         16.85        13.92 o                         
 -11   4  12        434.06        457.56        41.15 o                         
 -10   4  12        638.01        672.64        34.23 o                         
  -9   4  12        185.51        173.25        13.17 o                         
  -8   4  12        345.00        310.38        15.36 o                         
  -7   4  12        241.12        209.03        12.64 o                         
  -6   4  12        289.88        265.85        11.12 o                         
  -5   4  12        664.00        606.79        11.15 o                         
  -4   4  12        876.57        769.61        11.24 o                         
  -3   4  12        737.94        723.06         9.95 o                         
  -2   4  12         48.48         47.32         2.59 o                         
  -1   4  12       3084.15       3220.05        28.64 o                         
   0   4  12       2384.49       2357.18        22.58 o                         
   1   4  12       2032.51       2111.95        20.55 o                         
   2   4  12        657.61        662.06         9.59 o                         
   3   4  12       1600.92       1631.18        17.75 o                         
   4   4  12       2863.65       2750.74        28.72 o                         
   5   4  12         94.96        115.29         7.03 o                         
   6   4  12        340.40        315.22        13.53 o                         
   7   4  12        374.73        393.04        17.01 o                         
   8   4  12        319.03        387.13        18.06 o                         
   9   4  12        470.11        477.78        24.56 o                         
  10   4  12        259.46        282.63        23.88 o                         
  11   4  12         68.42         65.85        14.59 o                         
 -11   5  12        100.83        120.06        19.21 o                         
 -10   5  12        115.33        126.38        18.86 o                         
  -9   5  12        113.62         95.12        12.59 o                         
  -8   5  12         83.95         77.25        10.05 o                         
  -7   5  12          0.78         -0.60         4.45 o                         
  -6   5  12         68.18         51.71         7.07 o                         
  -5   5  12         13.35         11.86         3.34 o                         
  -4   5  12        205.66        208.72         7.15 o                         
  -3   5  12        190.53        173.77         5.77 o                         
  -2   5  12         15.55         24.89         2.62 o                         
  -1   5  12        618.20        582.38        11.26 o                         
   0   5  12        189.67        216.52         6.22 o                         
   1   5  12        969.31        960.28        12.90 o                         
   2   5  12        610.63        577.42         9.74 o                         
   3   5  12       2222.77       2270.13        24.40 o                         
   4   5  12        241.50        234.99         8.61 o                         
   5   5  12       1020.91        984.10        23.03 o                         
   6   5  12          0.06          0.86         4.23 o                         
   7   5  12        189.36        179.06        12.54 o                         
   8   5  12         94.64         95.96        11.15 o                         
   9   5  12        110.08        119.79        12.05 o                         
  10   5  12        148.86        136.20        17.36 o                         
  11   5  12         15.61         -4.35        10.26 o                         
 -10   6  12         10.17         27.99        12.20 o                         
  -9   6  12        158.45        176.80        15.65 o                         
  -8   6  12        447.25        478.53        21.99 o                         
  -7   6  12        599.61        614.57        25.07 o                         
  -6   6  12        441.42        409.54        17.90 o                         
  -5   6  12         46.91         54.01         7.17 o                         
  -4   6  12        448.41        459.05        12.91 o                         
  -3   6  12       1117.00       1202.66        18.60 o                         
  -2   6  12       2622.55       2654.33        31.44 o                         
  -1   6  12       1743.14       1753.23        22.10 o                         
   0   6  12        786.03        808.71        15.13 o                         
   1   6  12       3133.90       3123.96        37.54 o                         
   2   6  12        960.47        906.19        15.70 o                         
   3   6  12          9.69          5.07         2.98 o                         
   4   6  12         64.02         39.07         6.06 o                         
   5   6  12        293.24        271.61        14.79 o                         
   6   6  12        151.10        126.01        11.43 o                         
   7   6  12        212.26        215.61        15.88 o                         
   8   6  12         27.26         34.98         8.99 o                         
   9   6  12         25.28         30.26        10.41 o                         
  10   6  12          0.78         -4.83         8.90 o                         
  -9   7  12          1.17          7.44         8.81 o                         
  -8   7  12         42.47         34.83         8.54 o                         
  -7   7  12         22.47          7.02         5.86 o                         
  -6   7  12         77.92         71.66         8.29 o                         
  -5   7  12         41.39         46.00         7.61 o                         
  -4   7  12          6.70          5.53         4.28 o                         
  -3   7  12         33.81         27.67         5.03 o                         
  -2   7  12         15.58         12.10         3.39 o                         
  -1   7  12         28.36         19.38         3.63 o                         
   0   7  12          6.63          0.57         2.40 o                         
   1   7  12        113.28        119.40         6.87 o                         
   2   7  12         70.30         81.31         5.64 o                         
   3   7  12         66.86         67.79         6.57 o                         
   4   7  12         59.90         59.23         8.65 o                         
   5   7  12          9.72          1.19         4.97 o                         
   6   7  12         73.14         78.03        11.12 o                         
   7   7  12        118.23        115.96        17.51 o                         
   8   7  12         64.57         56.63        11.44 o                         
   9   7  12         79.65         80.91        12.92 o                         
  -8   8  12        159.57        179.91        16.80 o                         
  -7   8  12         95.72        110.81        14.69 o                         
  -6   8  12         41.21         56.35        10.18 o                         
  -5   8  12        304.76        268.23        23.18 o                         
  -4   8  12        130.72        118.93        10.37 o                         
  -3   8  12        117.73        124.45         9.35 o                         
  -2   8  12          7.92          9.78         4.56 o                         
  -1   8  12        126.96        140.08         7.59 o                         
   0   8  12        180.11        175.62         9.12 o                         
   1   8  12         65.51         59.41         6.05 o                         
   2   8  12          1.14          2.04         5.03 o                         
   3   8  12        328.96        353.34        16.62 o                         
   4   8  12          1.35         -1.89         4.53 o                         
   5   8  12          4.16          6.80         5.86 o                         
   6   8  12         70.53         70.79        13.47 o                         
   7   8  12         75.23         77.41        13.14 o                         
   8   8  12         53.37         56.61        11.89 o                         
  -7   9  12         47.66         43.34        10.79 o                         
  -6   9  12         77.95         69.63        12.09 o                         
  -5   9  12        179.11        218.03        19.80 o                         
  -4   9  12         41.74         57.08         9.54 o                         
  -3   9  12          4.18         10.69         5.18 o                         
  -2   9  12         56.92         28.88         8.25 o                         
  -1   9  12          9.68          6.10         5.60 o                         
   0   9  12          3.82         10.12         5.93 o                         
   1   9  12        246.63        264.57        12.63 o                         
   2   9  12          8.53          5.63         6.04 o                         
   3   9  12         68.25         50.07         9.45 o                         
   4   9  12        158.25        139.03        13.69 o                         
   5   9  12          7.21          1.80         6.97 o                         
   6   9  12         16.59          2.14         8.87 o                         
   7   9  12         22.11         33.58        10.73 o                         
  -6  10  12        116.11        126.56        16.13 o                         
  -5  10  12         95.69         76.41        15.14 o                         
  -4  10  12          1.47         -4.83         5.54 o                         
  -3  10  12         12.22         11.56         7.96 o                         
  -2  10  12         26.05         12.53         7.92 o                         
  -1  10  12         60.88         66.04        10.57 o                         
   0  10  12         48.89         30.77         8.88 o                         
   1  10  12        147.59        175.87        16.68 o                         
   2  10  12        191.83        160.62        15.07 o                         
   3  10  12        123.45        134.42        15.32 o                         
   4  10  12        333.24        305.70        24.78 o                         
   5  10  12        460.63        469.21        29.37 o                         
  -3  11  12         74.41         76.40        17.96 o                         
  -2  11  12         20.91         29.36        13.31 o                         
  -1  11  12          0.01         10.38        13.55 o                         
   0  11  12         20.74          8.68         9.52 o                         
   1  11  12         16.04         37.32        11.06 o                         
   2  11  12         34.34         30.48        10.86 o                         
   3  11  12          1.41          2.26         6.84 o                         
 -12   1  13         18.24          3.27        18.38 o                         
 -11   1  13         90.98         80.49        19.70 o                         
 -10   1  13         73.21         90.17        14.56 o                         
  -9   1  13         19.28         14.28         7.55 o                         
  -8   1  13         94.63         89.82        10.16 o                         
  -7   1  13        116.70        111.65         6.62 o                         
  -6   1  13        351.60        366.97         8.39 o                         
  -5   1  13        619.33        618.33        10.98 o                         
  -4   1  13         12.11          7.13         1.98 o                         
  -3   1  13        498.74        618.66        10.27 o                         
  -2   1  13        171.28        171.43         5.27 o                         
  -1   1  13         11.01         19.37         1.93 o                         
   0   1  13         73.48        107.22         3.95 o                         
   1   1  13        564.41        656.42         8.83 o                         
   2   1  13        445.69        508.45         8.41 o                         
   3   1  13       1562.95       1626.24        17.54 o                         
   4   1  13          9.51         13.11         2.12 o                         
   5   1  13         61.35         54.16         3.43 o                         
   6   1  13         59.86         56.48         3.85 o                         
   7   1  13        646.57        621.74        22.75 o                         
   8   1  13          4.11          3.65         5.27 o                         
   9   1  13          0.65         -5.68         5.68 o                         
  10   1  13          6.80         -6.51         6.51 o                         
  11   1  13        421.97        558.38        40.62 o                         
  12   1  13         11.10        -10.04        10.80 o                         
 -12   2  13         26.02        -16.98        16.98 o                         
 -11   2  13         47.88         59.17        13.27 o                         
 -10   2  13         40.83         44.15        10.63 o                         
  -9   2  13        315.70        308.77        21.88 o                         
  -8   2  13        902.89        934.67        28.29 o                         
  -7   2  13        139.11        121.01         7.81 o                         
  -6   2  13          3.74          1.39         2.46 o                         
  -5   2  13        202.95        205.51         6.23 o                         
  -4   2  13         57.77         46.11         3.37 o                         
  -3   2  13        114.56        115.71         4.43 o                         
  -2   2  13          9.64         12.48         2.03 o                         
  -1   2  13         58.88         72.93         3.12 o                         
   0   2  13        369.25        337.91         6.61 o                         
   1   2  13         13.58         14.73         1.92 o                         
   2   2  13       1445.69       1444.64        15.62 o                         
   3   2  13        533.38        542.07         9.29 o                         
   4   2  13          4.53          1.54         1.76 o                         
   5   2  13        143.45        137.99         5.51 o                         
   6   2  13          0.06          4.37         2.96 o                         
   7   2  13       1635.97       1618.27        29.09 o                         
   8   2  13        163.26        161.76        10.92 o                         
   9   2  13          0.08          2.66         6.22 o                         
  10   2  13        139.28        140.84        16.61 o                         
  11   2  13          5.69         -5.70        11.86 o                         
 -11   3  13         83.66         52.13        21.55 o                         
 -10   3  13        111.77        113.20        15.48 o                         
  -9   3  13        225.49        211.34        16.96 o                         
  -8   3  13        355.86        378.05        18.23 o                         
  -7   3  13         57.44         49.15         7.13 o                         
  -6   3  13        139.00        132.32         7.15 o                         
  -5   3  13         11.09         12.63         2.53 o                         
  -4   3  13        233.99        209.74         6.56 o                         
  -3   3  13        360.47        405.93         8.47 o                         
  -2   3  13        108.97         90.89         3.65 o                         
  -1   3  13          0.02         -1.24         1.24 o                         
   0   3  13        110.18        104.63         3.70 o                         
   1   3  13          4.13          1.35         1.48 o                         
   2   3  13       1094.66       1053.98        12.91 o                         
   3   3  13         54.94         57.65         3.36 o                         
   4   3  13          1.79         -0.14         1.56 o                         
   5   3  13          0.42          0.62         2.42 o                         
   6   3  13        313.47        313.49        12.27 o                         
   7   3  13         69.55         77.50        10.85 o                         
   8   3  13         31.26         38.46         6.86 o                         
   9   3  13        119.05        100.27        16.37 o                         
  10   3  13         69.61         87.31        14.92 o                         
  11   3  13         13.37         29.74        11.37 o                         
 -11   4  13         38.77         32.26        13.93 o                         
 -10   4  13          0.07         -1.90         9.34 o                         
  -9   4  13        190.07        190.64        16.67 o                         
  -8   4  13          5.97          1.67         4.88 o                         
  -7   4  13        207.45        189.24        11.44 o                         
  -6   4  13        163.91        149.37        10.26 o                         
  -5   4  13         13.60         10.17         3.17 o                         
  -4   4  13         79.74         63.16         4.01 o                         
  -3   4  13          4.14          2.55         1.60 o                         
  -2   4  13          0.76          1.13         1.70 o                         
  -1   4  13          0.01          2.39         1.50 o                         
   0   4  13         69.92         93.82         3.63 o                         
   1   4  13        849.08        842.01        10.57 o                         
   2   4  13        243.78        283.41         6.52 o                         
   3   4  13         59.56         49.78         3.38 o                         
   4   4  13         95.44         97.62         4.58 o                         
   5   4  13         14.41          9.65         3.56 o                         
   6   4  13         12.74         11.08         4.13 o                         
   7   4  13          1.54         -3.95         3.95 o                         
   8   4  13          2.59         -4.64         4.64 o                         
   9   4  13          1.48          7.02         7.58 o                         
  10   4  13         32.22         18.36        16.15 o                         
  11   4  13         36.41         33.76        11.51 o                         
 -11   5  13         82.83         99.91        27.03 o                         
 -10   5  13         15.49         19.45        14.77 o                         
  -9   5  13        184.09        215.43        18.06 o                         
  -8   5  13          7.25          7.74         5.61 o                         
  -7   5  13        124.48        123.39        10.78 o                         
  -6   5  13         36.40         46.46         6.48 o                         
  -5   5  13          0.60         -0.21         3.22 o                         
  -4   5  13        138.48        120.46         5.77 o                         
  -3   5  13         23.99         29.44         3.03 o                         
  -2   5  13          0.79         -0.70         1.90 o                         
  -1   5  13       1045.27        952.07        12.58 o                         
   0   5  13       1198.30       1096.23        13.95 o                         
   1   5  13       3312.06       3218.23        31.73 o                         
   2   5  13        155.57        143.24         5.01 o                         
   3   5  13         88.82         94.12         4.31 o                         
   4   5  13         36.69         32.28         4.81 o                         
   5   5  13         75.61         76.34         7.42 o                         
   6   5  13         36.70         34.32         6.78 o                         
   7   5  13          0.52         -1.50         5.34 o                         
   8   5  13         23.13         32.29         7.89 o                         
   9   5  13          0.30         -1.53         6.25 o                         
  10   5  13          4.34          9.28        12.93 o                         
 -10   6  13         64.48         77.74        16.74 o                         
  -9   6  13         31.98         20.42         9.59 o                         
  -8   6  13         62.98         60.11         9.16 o                         
  -7   6  13        166.88        179.62        12.89 o                         
  -6   6  13         22.17         24.32         6.45 o                         
  -5   6  13        261.11        210.17        12.09 o                         
  -4   6  13          2.90         -0.30         3.39 o                         
  -3   6  13       1513.68       1391.89        21.72 o                         
  -2   6  13        499.43        478.80        10.88 o                         
  -1   6  13       3129.89       3150.80        34.76 o                         
   0   6  13       1132.48       1126.55        19.04 o                         
   1   6  13        969.17        984.96        16.52 o                         
   2   6  13        593.68        598.16        13.23 o                         
   3   6  13         70.70         56.99         5.68 o                         
   4   6  13        148.11        163.15        14.86 o                         
   5   6  13        128.99        127.71        11.02 o                         
   6   6  13          0.21         -4.64         4.64 o                         
   7   6  13        111.66         92.29        11.34 o                         
   8   6  13         10.63         11.73         7.65 o                         
   9   6  13         83.18         67.40        12.60 o                         
  10   6  13         20.33         30.40        11.88 o                         
  -9   7  13         81.70         95.42        14.39 o                         
  -8   7  13         90.59        128.84        13.40 o                         
  -7   7  13        426.09        487.42        24.62 o                         
  -6   7  13        100.78        100.79         9.94 o                         
  -5   7  13         16.61         13.80         5.25 o                         
  -4   7  13         47.70         25.77         6.54 o                         
  -3   7  13        287.08        296.03        14.81 o                         
  -2   7  13        471.86        450.60        13.25 o                         
  -1   7  13        878.78        840.73        17.88 o                         
   0   7  13          4.27          0.66         2.71 o                         
   1   7  13         21.37         13.75         3.94 o                         
   2   7  13        691.13        667.77        17.64 o                         
   3   7  13        378.16        359.42        16.13 o                         
   4   7  13        223.02        229.49        13.82 o                         
   5   7  13         97.67        120.76        11.29 o                         
   6   7  13         61.94         57.86         9.79 o                         
   7   7  13        155.93        128.38        14.17 o                         
   8   7  13        227.18        252.34        20.50 o                         
   9   7  13         42.39         30.87         9.71 o                         
  -8   8  13          0.87         11.05        10.82 o                         
  -7   8  13         94.10         70.76        12.34 o                         
  -6   8  13         21.79         19.49         7.85 o                         
  -5   8  13          0.04         -2.75         4.34 o                         
  -4   8  13          4.85         10.34         5.45 o                         
  -3   8  13         32.22         13.65         5.10 o                         
  -2   8  13         10.71         12.06         3.74 o                         
  -1   8  13          0.09         -2.78         2.79 o                         
   0   8  13          3.43          2.85         3.70 o                         
   1   8  13         86.06         83.75         7.95 o                         
   2   8  13          1.74         -4.29         4.29 o                         
   3   8  13         48.20         66.15         6.28 o                         
   4   8  13         23.00         29.78         6.56 o                         
   5   8  13         68.24         54.73         9.62 o                         
   6   8  13         27.42         32.17         9.10 o                         
   7   8  13         74.96         69.35        16.04 o                         
   8   8  13          0.32         -7.31         7.31 o                         
  -7   9  13        139.95        143.39        21.48 o                         
  -6   9  13          5.94         -0.04         8.99 o                         
  -5   9  13         88.99         55.29        10.29 o                         
  -4   9  13        237.19        225.22        15.50 o                         
  -3   9  13        190.17        210.21        12.70 o                         
  -2   9  13          7.78          2.33         4.30 o                         
  -1   9  13         98.03         85.46        12.49 o                         
   0   9  13        251.60        266.03        16.46 o                         
   1   9  13        389.52        404.87        19.56 o                         
   2   9  13        254.43        282.49        19.47 o                         
   3   9  13         40.92         26.86         8.06 o                         
   4   9  13        168.15        167.78        15.14 o                         
   5   9  13        224.41        266.18        20.39 o                         
   6   9  13         28.87         39.58        11.35 o                         
   7   9  13        150.41        160.56        18.92 o                         
  -5  10  13        153.73        159.80        14.55 o                         
  -4  10  13        270.02        224.03        16.66 o                         
  -3  10  13        185.19        195.84        13.14 o                         
  -2  10  13         53.73         62.65        11.25 o                         
  -1  10  13        107.33        104.73        13.08 o                         
   0  10  13         49.99         53.98        11.19 o                         
   1  10  13          8.52          9.60         7.71 o                         
   2  10  13         53.26         73.16        11.34 o                         
   3  10  13          0.01          2.54         7.34 o                         
   4  10  13         13.57         10.17         9.86 o                         
   5  10  13         16.56         10.32        10.58 o                         
  -2  11  13        280.57        397.20        34.62 o                         
  -1  11  13        428.51        512.78        43.50 o                         
   0  11  13        328.55        444.55        36.48 o                         
   1  11  13        281.36        293.78        29.26 o                         
   2  11  13         66.30         81.66        17.85 o                         
 -12   0  14         17.86          6.91        22.81 o                         
 -11   0  14        248.83        361.43        50.63 o                         
 -10   0  14        150.33        180.86        42.88 o                         
  -9   0  14         60.72         63.21        13.68 o                         
  -8   0  14       2419.14       2452.93        73.14 o                         
  -7   0  14       1134.97       1173.27        36.04 o                         
  -6   0  14         24.98         32.62         4.28 o                         
  -5   0  14        182.45        163.10         7.06 o                         
  -4   0  14          5.98          2.50         2.09 o                         
  -3   0  14       1153.13       1225.61        19.79 o                         
  -2   0  14       2538.41       2712.06        37.92 o                         
  -1   0  14       1802.58       1822.10        25.57 o                         
   0   0  14       4197.08       4420.13        56.03 o                         
   1   0  14         43.60         39.83         3.62 o                         
   2   0  14          5.47          5.06         2.46 o                         
   3   0  14       1897.13       1763.63        27.46 o                         
   4   0  14       3478.19       3598.68        47.98 o                         
   5   0  14         34.64         32.60         4.55 o                         
   6   0  14        152.50        140.71         8.74 o                         
   7   0  14       1442.58       1395.82        43.12 o                         
   8   0  14        112.69        143.76        17.26 o                         
   9   0  14        216.20        201.86        24.52 o                         
  10   0  14        215.67        221.72        44.05 o                         
  11   0  14        104.21         94.25        28.55 o                         
 -12   1  14         74.98         96.86        21.29 o                         
 -11   1  14          4.11          0.32         9.38 o                         
 -10   1  14          7.58          9.35         9.01 o                         
  -9   1  14          6.34          7.34         6.88 o                         
  -8   1  14         22.37         22.03         7.06 o                         
  -7   1  14         42.13         35.14         6.38 o                         
  -6   1  14          5.52         -2.22         2.22 o                         
  -5   1  14        732.27        692.68        12.07 o                         
  -4   1  14        572.79        565.15        10.49 o                         
  -3   1  14       3387.09       3343.12        33.29 o                         
  -2   1  14         45.51         45.62         3.02 o                         
  -1   1  14        966.46        943.54        11.19 o                         
   0   1  14       1308.71       1262.25        14.67 o                         
   1   1  14        316.05        305.27         6.91 o                         
   2   1  14       2118.84       2064.75        21.05 o                         
   3   1  14          4.35          2.06         1.73 o                         
   4   1  14        370.00        358.96         7.87 o                         
   5   1  14        724.13        692.99        11.77 o                         
   6   1  14        219.17        218.41         8.07 o                         
   7   1  14        453.98        445.28        15.61 o                         
   8   1  14         83.71         78.50        10.59 o                         
   9   1  14        126.20        101.34        12.61 o                         
  10   1  14        214.52        264.93        26.43 o                         
  11   1  14        322.94        380.46        52.23 o                         
 -11   2  14        237.01        222.68        22.50 o                         
 -10   2  14        114.45        114.86        14.67 o                         
  -9   2  14       1789.50       1886.21        54.43 o                         
  -8   2  14        610.30        612.25        26.19 o                         
  -7   2  14        395.38        404.72        15.29 o                         
  -6   2  14          1.57         -0.03         2.71 o                         
  -5   2  14        593.01        548.83        10.47 o                         
  -4   2  14        452.02        456.27         9.61 o                         
  -3   2  14        799.14        842.51        11.79 o                         
  -2   2  14        264.83        270.76         6.78 o                         
  -1   2  14         94.65         79.49         3.34 o                         
   0   2  14        585.09        546.27         8.70 o                         
   1   2  14        316.22        331.66         7.23 o                         
   2   2  14       1398.49       1408.07        15.35 o                         
   3   2  14        201.69        197.42         5.92 o                         
   4   2  14         14.83         14.57         2.25 o                         
   5   2  14        672.88        661.08        11.78 o                         
   6   2  14        214.81        199.86         8.58 o                         
   7   2  14       1452.95       1403.31        29.97 o                         
   8   2  14         26.19          8.87         7.22 o                         
   9   2  14         27.40         31.34         8.60 o                         
  10   2  14          9.14         16.92         9.62 o                         
  11   2  14         36.93         57.81        15.18 o                         
 -11   3  14        237.12        229.76        33.28 o                         
 -10   3  14         53.85         57.38        12.39 o                         
  -9   3  14         77.97         70.68        12.54 o                         
  -8   3  14         32.30         23.08         6.88 o                         
  -7   3  14        226.42        248.89        12.43 o                         
  -6   3  14       1429.22       1363.42        25.08 o                         
  -5   3  14         53.02         53.78         4.18 o                         
  -4   3  14        867.73        805.64        12.80 o                         
  -3   3  14         88.04         82.64         4.23 o                         
  -2   3  14        723.08        694.07         9.43 o                         
  -1   3  14       1151.10       1008.58        11.77 o                         
   0   3  14        117.98        117.81         4.02 o                         
   1   3  14        150.42        154.93         4.81 o                         
   2   3  14        792.28        779.55        11.59 o                         
   3   3  14        876.04        796.81        12.00 o                         
   4   3  14        121.23        115.34         4.37 o                         
   5   3  14         31.61         27.68         4.17 o                         
   6   3  14         83.71         76.19         6.48 o                         
   7   3  14         89.67         80.76         8.87 o                         
   8   3  14        556.91        551.20        23.04 o                         
   9   3  14        348.87        380.87        26.11 o                         
  10   3  14        115.28        120.22        16.24 o                         
  11   3  14          1.14         -5.04         8.83 o                         
 -11   4  14         49.04         62.89        21.98 o                         
 -10   4  14         32.62         13.39        12.36 o                         
  -9   4  14         61.38         75.03        11.34 o                         
  -8   4  14        548.35        515.06        22.30 o                         
  -7   4  14        578.22        583.30        20.41 o                         
  -6   4  14        504.45        491.09        18.60 o                         
  -5   4  14        235.45        218.10         9.49 o                         
  -4   4  14        184.38        184.00         6.37 o                         
  -3   4  14        371.99        363.14         7.46 o                         
  -2   4  14        182.41        188.31         5.01 o                         
  -1   4  14          0.89         -0.63         1.37 o                         
   0   4  14         10.34         11.05         1.71 o                         
   1   4  14        114.44        118.57         4.06 o                         
   2   4  14         65.83         61.97         3.36 o                         
   3   4  14        104.12         81.20         3.93 o                         
   4   4  14         48.31         56.02         4.44 o                         
   5   4  14        124.76         99.10         7.28 o                         
   6   4  14          0.84          3.06         4.92 o                         
   7   4  14         69.56         59.62         9.13 o                         
   8   4  14          0.02         -0.87         5.17 o                         
   9   4  14         95.52         75.69        13.36 o                         
  10   4  14         12.79         27.18        11.49 o                         
  11   4  14          3.98         -3.58         8.13 o                         
 -10   5  14        397.40        470.59        46.07 o                         
  -9   5  14        166.98        202.45        22.95 o                         
  -8   5  14         54.28         57.00         8.95 o                         
  -7   5  14         64.15         63.22         7.84 o                         
  -6   5  14        122.87        112.68         9.99 o                         
  -5   5  14         86.01        143.00        10.55 o                         
  -4   5  14         86.48         55.54         5.65 o                         
  -3   5  14        203.97        226.83         7.24 o                         
  -2   5  14          6.80         14.03         2.55 o                         
  -1   5  14        298.90        291.52         7.33 o                         
   0   5  14        149.29        145.08         5.32 o                         
   1   5  14         38.72         36.02         3.12 o                         
   2   5  14         55.35         41.54         3.52 o                         
   3   5  14        135.40        150.57         6.05 o                         
   4   5  14         28.13         27.69         5.02 o                         
   5   5  14        327.19        282.28        16.15 o                         
   6   5  14        275.11        272.83        14.41 o                         
   7   5  14         92.19        106.32        10.45 o                         
   8   5  14         24.98         38.95         9.56 o                         
   9   5  14        138.05        136.66        18.62 o                         
  10   5  14        182.50        189.39        24.79 o                         
 -10   6  14          3.69         -3.07        10.58 o                         
  -9   6  14         30.43         37.38        12.09 o                         
  -8   6  14         29.17         27.80         7.92 o                         
  -7   6  14         42.59         32.59         7.89 o                         
  -6   6  14         42.91         41.11         7.43 o                         
  -5   6  14        370.99        339.51        16.48 o                         
  -4   6  14         15.34          9.13         5.08 o                         
  -3   6  14        371.72        420.57        12.95 o                         
  -2   6  14         52.52         61.11         4.53 o                         
  -1   6  14       1375.82       1338.84        19.57 o                         
   0   6  14         84.86         83.85         5.16 o                         
   1   6  14        610.11        605.10        15.92 o                         
   2   6  14          2.15          3.35         2.94 o                         
   3   6  14        463.27        444.06        15.63 o                         
   4   6  14         10.24          6.13         5.70 o                         
   5   6  14        144.66        106.11        10.57 o                         
   6   6  14        104.17         92.26        10.62 o                         
   7   6  14         90.28         75.64        10.98 o                         
   8   6  14         19.51         26.25         9.13 o                         
   9   6  14         33.17         40.92        13.07 o                         
  -9   7  14         41.40         61.62        15.71 o                         
  -8   7  14        125.49         85.84        12.84 o                         
  -7   7  14        426.54        444.91        24.97 o                         
  -6   7  14          3.54          4.93         5.84 o                         
  -5   7  14        157.37        149.15        10.94 o                         
  -4   7  14        215.91        197.50        11.45 o                         
  -3   7  14        672.94        652.95        15.36 o                         
  -2   7  14        259.28        264.22        12.55 o                         
  -1   7  14         47.57         41.30         4.85 o                         
   0   7  14          4.06          9.58         3.94 o                         
   1   7  14         10.53         11.80         4.48 o                         
   2   7  14         18.44          9.31         3.94 o                         
   3   7  14         18.34         21.40         6.68 o                         
   4   7  14         21.63         22.68         6.60 o                         
   5   7  14         27.94         14.97         6.53 o                         
   6   7  14        453.45        502.46        28.30 o                         
   7   7  14        258.31        250.69        22.08 o                         
   8   7  14        503.24        543.40        33.24 o                         
   9   7  14         54.20         41.93        10.78 o                         
  -8   8  14         97.39        106.67        14.95 o                         
  -7   8  14         69.25         47.21        16.06 o                         
  -6   8  14        194.95        214.52        17.27 o                         
  -5   8  14        122.74        146.79        10.41 o                         
  -4   8  14         73.40         58.71         8.49 o                         
  -3   8  14        156.34        138.16        11.00 o                         
  -2   8  14         12.05         10.77         4.93 o                         
  -1   8  14        120.78        126.55         7.87 o                         
   0   8  14        617.61        575.61        17.20 o                         
   1   8  14        145.85        159.82        10.94 o                         
   2   8  14        114.30        111.18         9.86 o                         
   3   8  14         98.58         91.47         7.42 o                         
   4   8  14          0.33         -4.53         4.53 o                         
   5   8  14         14.38         13.93         7.32 o                         
   6   8  14        133.73        142.79        14.95 o                         
   7   8  14         33.97         37.89        13.39 o                         
   8   8  14        111.34        112.10        25.41 o                         
  -7   9  14         22.98         22.55        11.13 o                         
  -6   9  14          1.96          7.48        11.42 o                         
  -5   9  14         13.55         22.40         8.25 o                         
  -4   9  14          2.87          6.25         5.69 o                         
  -3   9  14         49.72         39.27         7.05 o                         
  -2   9  14         33.88         31.84         5.98 o                         
  -1   9  14        108.07        132.28        12.41 o                         
   0   9  14         67.35         66.11         9.86 o                         
   1   9  14        435.24        468.19        26.65 o                         
   2   9  14         14.31         20.64         7.09 o                         
   3   9  14         67.26         44.74         9.59 o                         
   4   9  14        129.07        145.77        14.22 o                         
   5   9  14         92.24         81.39        12.75 o                         
   6   9  14        158.55        160.64        20.50 o                         
  -5  10  14          6.65          2.00         7.68 o                         
  -4  10  14         75.29         64.23        11.38 o                         
  -3  10  14        177.78        184.68        16.11 o                         
  -2  10  14         97.65        120.07        14.94 o                         
  -1  10  14        109.28        109.97        14.85 o                         
   0  10  14         20.39         28.79         9.49 o                         
   1  10  14         50.27         62.04        12.38 o                         
   2  10  14          5.21         10.06         7.17 o                         
   3  10  14          2.34         -1.03         6.59 o                         
   4  10  14          5.59          2.17         7.88 o                         
   5  10  14         16.75          4.30         8.76 o                         
  -1  11  14         27.60         34.50        14.66 o                         
   0  11  14        115.51        102.11        17.28 o                         
   1  11  14         19.77         32.91        13.54 o                         
 -11   1  15         12.96         19.29        12.17 o                         
 -10   1  15         57.59         40.64        13.80 o                         
  -9   1  15        493.39        481.33        29.92 o                         
  -8   1  15          1.09          2.51         4.92 o                         
  -7   1  15         24.63         25.26         9.83 o                         
  -6   1  15        991.58        987.11        18.53 o                         
  -5   1  15          0.57         -2.02         2.02 o                         
  -4   1  15         25.31         17.24         2.55 o                         
  -3   1  15        430.92        443.56         9.39 o                         
  -2   1  15         12.31          4.37         1.77 o                         
  -1   1  15         43.85         51.98         2.87 o                         
   0   1  15        427.39        434.23         8.19 o                         
   1   1  15        337.33        332.87         7.48 o                         
   2   1  15        228.49        210.43         5.69 o                         
   3   1  15         33.27         20.34         2.55 o                         
   4   1  15          0.05         -0.43         1.75 o                         
   5   1  15        859.71        816.38        12.92 o                         
   6   1  15        969.18        953.06        19.47 o                         
   7   1  15        382.63        386.06        17.33 o                         
   8   1  15          6.22          2.08         6.66 o                         
   9   1  15          1.49         -3.50         6.58 o                         
  10   1  15          0.14         -4.85         6.95 o                         
  11   1  15        212.81        258.04        28.69 o                         
 -11   2  15         56.22         35.07        27.94 o                         
 -10   2  15         46.02         41.02        12.26 o                         
  -9   2  15         32.02         34.64         9.43 o                         
  -8   2  15        234.55        236.23        17.87 o                         
  -7   2  15         83.17         70.70         7.65 o                         
  -6   2  15        156.76        140.10         7.89 o                         
  -5   2  15        113.18        113.53         5.39 o                         
  -4   2  15        377.06        353.23         8.66 o                         
  -3   2  15        121.68        128.56         5.04 o                         
  -2   2  15         17.21         16.76         2.31 o                         
  -1   2  15        406.35        360.44         8.24 o                         
   0   2  15         25.87         26.89         2.56 o                         
   1   2  15         18.52          8.48         1.65 o                         
   2   2  15        137.50        149.48         4.98 o                         
   3   2  15          5.51          3.12         1.64 o                         
   4   2  15        143.21        161.48         5.52 o                         
   5   2  15          5.05         13.90         2.95 o                         
   6   2  15         23.40         20.41         4.17 o                         
   7   2  15         65.51         72.31         8.81 o                         
   8   2  15          7.46          9.72         6.57 o                         
   9   2  15         99.61         59.16        11.27 o                         
  10   2  15          0.22         -6.31         8.18 o                         
  11   2  15         45.20         58.32        14.97 o                         
 -11   3  15         91.22         86.06        16.08 o                         
 -10   3  15          0.03         -6.93         6.93 o                         
  -9   3  15         55.43         54.99        12.11 o                         
  -8   3  15         70.68         76.56        10.38 o                         
  -7   3  15         30.73         39.02         7.07 o                         
  -6   3  15          0.05         -1.57         3.51 o                         
  -5   3  15        295.24        293.16         9.42 o                         
  -4   3  15          2.15          2.57         2.37 o                         
  -3   3  15        399.55        357.14         8.49 o                         
  -2   3  15          2.15          1.21         1.39 o                         
  -1   3  15        443.27        424.37         8.25 o                         
   0   3  15        250.81        233.31         6.33 o                         
   1   3  15          9.34          9.27         1.99 o                         
   2   3  15          8.33          6.02         1.85 o                         
   3   3  15          7.38          1.51         1.87 o                         
   4   3  15         83.84         95.49         4.93 o                         
   5   3  15         96.30        108.98         6.68 o                         
   6   3  15         37.81         43.16         6.44 o                         
   7   3  15          2.52         -4.45         4.45 o                         
   8   3  15          7.65         -3.48         5.74 o                         
   9   3  15          1.41         -2.65         7.16 o                         
  10   3  15         77.60         85.57        15.04 o                         
  11   3  15          2.09         -4.53         9.14 o                         
 -11   4  15         10.06          1.85        15.32 o                         
 -10   4  15         36.99         30.82        13.26 o                         
  -9   4  15        107.31        140.19        15.82 o                         
  -8   4  15        102.31         82.68        11.11 o                         
  -7   4  15         27.89         38.26         6.31 o                         
  -6   4  15         19.90         14.43         5.21 o                         
  -5   4  15        359.72        336.24        13.40 o                         
  -4   4  15         15.86         15.43         3.25 o                         
  -3   4  15        423.16        395.73         9.38 o                         
  -2   4  15        142.17        142.83         4.57 o                         
  -1   4  15        436.34        448.41         8.09 o                         
   0   4  15       3739.59       3701.41        34.17 o                         
   1   4  15         70.37         80.35         3.76 o                         
   2   4  15         81.86         91.46         4.19 o                         
   3   4  15        138.63        140.86         5.69 o                         
   4   4  15        362.61        359.98        11.72 o                         
   5   4  15        156.03        153.41         9.16 o                         
   6   4  15         99.46         77.51         8.90 o                         
   7   4  15        670.99        681.40        28.53 o                         
   8   4  15          1.16         -5.86         5.86 o                         
   9   4  15        158.52        216.14        20.22 o                         
  10   4  15         29.26         45.56        18.85 o                         
 -10   5  15         21.07         40.40        17.51 o                         
  -9   5  15          8.40          5.12         8.49 o                         
  -8   5  15          0.33         -3.23         6.43 o                         
  -7   5  15          0.09         12.51         6.12 o                         
  -6   5  15        139.64        127.20        10.61 o                         
  -5   5  15        352.07        287.53        16.05 o                         
  -4   5  15        364.54        283.99        13.38 o                         
  -3   5  15         42.40         53.96         4.93 o                         
  -2   5  15        189.62        198.94         7.39 o                         
  -1   5  15        145.61        139.01         5.27 o                         
   0   5  15          9.19          6.41         2.34 o                         
   1   5  15        485.11        472.09        10.46 o                         
   2   5  15        828.28        775.32        15.21 o                         
   3   5  15         17.86         16.50         3.55 o                         
   4   5  15        111.16         97.05         8.99 o                         
   5   5  15         85.38         80.15         8.27 o                         
   6   5  15         21.03         13.41         5.83 o                         
   7   5  15          0.91          6.27         6.18 o                         
   8   5  15         14.10          8.52         7.88 o                         
   9   5  15         96.20         80.75        15.46 o                         
  10   5  15         74.47         98.87        21.66 o                         
  -9   6  15         12.07         26.07        20.85 o                         
  -8   6  15        134.38        163.95        17.58 o                         
  -7   6  15        193.93        209.11        16.29 o                         
  -6   6  15        155.24        165.00        12.65 o                         
  -5   6  15         47.82         43.85         6.81 o                         
  -4   6  15         49.69         48.72         6.73 o                         
  -3   6  15        356.42        332.64        13.08 o                         
  -2   6  15        558.89        513.10        12.22 o                         
  -1   6  15        201.04        212.02         8.26 o                         
   0   6  15        162.18        147.19         7.19 o                         
   1   6  15          1.93         -1.40         2.78 o                         
   2   6  15       1027.36       1043.55        19.69 o                         
   3   6  15        210.52        221.76        13.15 o                         
   4   6  15        672.58        647.42        23.76 o                         
   5   6  15        151.07        150.33        12.13 o                         
   6   6  15        432.19        415.96        22.03 o                         
   7   6  15        318.89        312.16        20.04 o                         
   8   6  15         94.07         68.44        14.65 o                         
   9   6  15        114.35        107.72        19.20 o                         
  -9   7  15         19.04         18.85        13.30 o                         
  -8   7  15          1.33         -9.39        10.01 o                         
  -7   7  15          0.08          6.37         7.75 o                         
  -6   7  15          3.62          5.44         5.90 o                         
  -5   7  15          0.15         -4.22         4.50 o                         
  -4   7  15        374.02        360.43        18.35 o                         
  -3   7  15        221.68        217.23        11.52 o                         
  -2   7  15        408.54        361.08        15.56 o                         
  -1   7  15         12.33          9.44         4.00 o                         
   0   7  15          8.90          6.50         3.56 o                         
   1   7  15        227.01        240.93        12.74 o                         
   2   7  15         24.31         19.88         4.65 o                         
   3   7  15        119.19        143.83        11.42 o                         
   4   7  15         11.49         10.67         5.76 o                         
   5   7  15         39.13         18.55         6.80 o                         
   6   7  15         61.12         65.50        10.53 o                         
   7   7  15          0.93         24.56         9.67 o                         
   8   7  15         49.94         48.25        15.02 o                         
  -8   8  15          5.05         -0.48         9.49 o                         
  -7   8  15        168.61        248.93        30.78 o                         
  -6   8  15        106.55         93.82        12.73 o                         
  -5   8  15        328.59        297.47        14.59 o                         
  -4   8  15        343.78        328.53        16.88 o                         
  -3   8  15       1302.54       1389.80        31.34 o                         
  -2   8  15        571.62        544.27        17.70 o                         
  -1   8  15        198.83        192.62        11.04 o                         
   0   8  15        183.59        206.35        12.59 o                         
   1   8  15        396.85        413.30        17.28 o                         
   2   8  15        219.82        235.46        14.27 o                         
   3   8  15        340.46        363.00        18.39 o                         
   4   8  15         26.04         31.59         8.78 o                         
   5   8  15         48.06         47.24         9.47 o                         
   6   8  15        262.06        289.44        21.53 o                         
   7   8  15        147.85        148.91        16.39 o                         
  -6   9  15          0.55          8.41         9.13 o                         
  -5   9  15          0.01          2.43         6.89 o                         
  -4   9  15         12.25         15.25         6.14 o                         
  -3   9  15         15.49          6.33         5.21 o                         
  -2   9  15        251.58        216.10        16.13 o                         
  -1   9  15         65.09         66.82         9.93 o                         
   0   9  15          3.98          2.13         6.88 o                         
   1   9  15          5.14          5.80         6.16 o                         
   2   9  15        215.48        253.04        16.66 o                         
   3   9  15         92.83        145.85        17.49 o                         
   4   9  15         30.41         24.02         8.89 o                         
   5   9  15          8.05         10.80        17.32 o                         
   6   9  15        109.16        124.46        17.86 o                         
  -4  10  15        376.17        421.18        29.15 o                         
  -3  10  15        116.41        148.29        14.38 o                         
  -2  10  15        147.30        181.42        19.47 o                         
  -1  10  15        251.11        218.71        22.25 o                         
   0  10  15        402.11        421.30        25.95 o                         
   1  10  15         10.16         -2.84         8.67 o                         
   2  10  15          0.13         -7.85         8.84 o                         
   3  10  15          0.05          2.15         7.71 o                         
   4  10  15        100.38        114.33        14.74 o                         
 -11   0  16         46.53         68.68        24.14 o                         
 -10   0  16        519.04        534.94        59.37 o                         
  -9   0  16         50.36         67.98        14.59 o                         
  -8   0  16        738.03        719.91        51.62 o                         
  -7   0  16       1335.95       1275.94        40.65 o                         
  -6   0  16       4456.27       4577.93        90.49 o                         
  -5   0  16       3280.41       3172.35        53.58 o                         
  -4   0  16       1840.05       1912.87        32.23 o                         
  -3   0  16       5918.19       5873.29        73.43 o                         
  -2   0  16        343.87        308.99         9.76 o                         
  -1   0  16       1243.50       1191.14        19.82 o                         
   0   0  16        208.68        175.27         7.45 o                         
   1   0  16         47.00         26.91         3.59 o                         
   2   0  16        652.20        753.41        22.33 o                         
   3   0  16         16.04         10.24         3.10 o                         
   4   0  16       2358.59       2171.75        34.88 o                         
   5   0  16        123.70        127.11         7.78 o                         
   6   0  16        273.49        266.35        16.34 o                         
   7   0  16         38.88         11.31         8.88 o                         
   8   0  16        450.96        473.95        35.23 o                         
   9   0  16        614.90        641.11        68.54 o                         
  10   0  16        670.39        759.44        50.41 o                         
  11   0  16        213.56        235.44        37.67 o                         
 -11   1  16        198.05        188.59        29.68 o                         
 -10   1  16         26.98         18.42        10.97 o                         
  -9   1  16         29.27         18.32         9.87 o                         
  -8   1  16          1.47         -4.65         4.65 o                         
  -7   1  16         30.11         12.28         5.49 o                         
  -6   1  16        513.37        535.08        16.29 o                         
  -5   1  16        565.44        541.19        12.43 o                         
  -4   1  16       1586.42       1534.63        18.27 o                         
  -3   1  16        543.84        485.38        10.57 o                         
  -2   1  16       1474.37       1516.22        16.10 o                         
  -1   1  16        988.36        957.79        12.33 o                         
   0   1  16        537.67        492.64         9.15 o                         
   1   1  16         87.74         81.46         3.84 o                         
   2   1  16         14.27         12.56         2.25 o                         
   3   1  16          5.30          2.58         1.97 o                         
   4   1  16        171.17        139.61         5.43 o                         
   5   1  16          9.59          7.71         2.84 o                         
   6   1  16        706.51        688.60        19.66 o                         
   7   1  16         88.06         76.05         9.68 o                         
   8   1  16          3.13          1.67         6.43 o                         
   9   1  16        114.97        120.19        13.37 o                         
  10   1  16         68.96         69.37        13.18 o                         
  11   1  16          0.20         12.13        12.13 o                         
 -11   2  16        105.53        107.70        19.32 o                         
 -10   2  16         27.50         22.69        15.50 o                         
  -9   2  16        551.25        541.84        44.92 o                         
  -8   2  16       1142.49       1206.53        37.68 o                         
  -7   2  16        320.65        316.87        16.85 o                         
  -6   2  16        244.25        247.48        10.53 o                         
  -5   2  16       2860.49       2743.91        35.69 o                         
  -4   2  16        423.93        404.72         9.83 o                         
  -3   2  16        659.18        636.33        11.56 o                         
  -2   2  16          0.10         -1.43         1.43 o                         
  -1   2  16         75.05         66.26         3.49 o                         
   0   2  16        319.13        278.41         7.23 o                         
   1   2  16       1815.80       1852.40        20.90 o                         
   2   2  16       1907.41       1851.20        19.83 o                         
   3   2  16        699.67        713.56        11.55 o                         
   4   2  16         98.42         94.18         4.84 o                         
   5   2  16       1299.71       1320.73        21.88 o                         
   6   2  16       1419.99       1455.22        28.04 o                         
   7   2  16        728.30        707.64        27.04 o                         
   8   2  16        442.53        473.05        27.03 o                         
   9   2  16        516.20        557.74        27.55 o                         
  10   2  16         62.27         48.74        12.51 o                         
  11   2  16        139.54        148.88        24.60 o                         
 -11   3  16          1.00          1.87        11.08 o                         
 -10   3  16        369.39        422.19        27.98 o                         
  -9   3  16        243.99        258.19        20.73 o                         
  -8   3  16        505.18        557.31        25.63 o                         
  -7   3  16        369.56        367.91        24.14 o                         
  -6   3  16         33.64         23.25         5.71 o                         
  -5   3  16        814.07        826.81        17.91 o                         
  -4   3  16         43.58         52.64         4.47 o                         
  -3   3  16       1084.11       1124.39        14.81 o                         
  -2   3  16         65.67         47.76         2.90 o                         
  -1   3  16          4.40          3.61         1.74 o                         
   0   3  16        392.77        380.75         9.72 o                         
   1   3  16        770.28        725.23        10.79 o                         
   2   3  16        688.25        624.07        10.82 o                         
   3   3  16         13.35         12.01         2.57 o                         
   4   3  16        586.54        471.68        12.00 o                         
   5   3  16       1388.75       1329.55        24.58 o                         
   6   3  16       1385.15       1371.95        29.15 o                         
   7   3  16        330.86        325.93        16.68 o                         
   8   3  16          0.20         -5.52         5.52 o                         
   9   3  16          9.48         10.11         8.62 o                         
  10   3  16         81.37         68.93        17.48 o                         
 -10   4  16        257.27        265.80        26.28 o                         
  -9   4  16          0.03         10.94         9.87 o                         
  -8   4  16        141.30        170.79        16.92 o                         
  -7   4  16         89.91         99.39        10.73 o                         
  -6   4  16        204.35        226.51        12.70 o                         
  -5   4  16         15.87          2.64         5.16 o                         
  -4   4  16         51.52         42.71         4.69 o                         
  -3   4  16        110.93        106.25         5.53 o                         
  -2   4  16        884.57        820.90        12.60 o                         
  -1   4  16        171.46        157.67         5.01 o                         
   0   4  16       3170.90       3094.81        29.30 o                         
   1   4  16        275.10        258.19         6.86 o                         
   2   4  16       1696.18       1639.87        19.57 o                         
   3   4  16       2256.90       2228.61        31.26 o                         
   4   4  16       2289.58       2209.19        33.14 o                         
   5   4  16        344.02        311.48        15.90 o                         
   6   4  16        415.39        427.25        18.40 o                         
   7   4  16        480.16        547.11        21.72 o                         
   8   4  16        146.14        150.45        14.65 o                         
   9   4  16         53.64         34.72        10.79 o                         
  10   4  16         55.06         55.17        13.49 o                         
 -10   5  16          7.63         -4.57         9.93 o                         
  -9   5  16         24.02         17.85         9.85 o                         
  -8   5  16        186.37        184.70        17.50 o                         
  -7   5  16        359.58        363.65        18.74 o                         
  -6   5  16        122.69        153.26        11.53 o                         
  -5   5  16        111.82        124.34        10.44 o                         
  -4   5  16          0.14         -3.66         3.82 o                         
  -3   5  16        553.41        563.14        15.63 o                         
  -2   5  16         82.62         49.73         4.22 o                         
  -1   5  16          5.38          4.88         2.58 o                         
   0   5  16       1271.36       1220.43        17.43 o                         
   1   5  16         40.81         31.75         3.75 o                         
   2   5  16         27.59         24.81         4.40 o                         
   3   5  16         44.50         33.29         5.54 o                         
   4   5  16         92.41         83.99         8.82 o                         
   5   5  16        348.37        314.28        16.16 o                         
   6   5  16          0.68         -4.84         4.93 o                         
   7   5  16        136.81        123.27        12.44 o                         
   8   5  16         64.34         48.04        10.53 o                         
   9   5  16         50.36         62.75        16.38 o                         
  10   5  16         13.38         -9.80         9.80 o                         
  -9   6  16        243.31        187.79        28.67 o                         
  -8   6  16         62.41         65.88        14.35 o                         
  -7   6  16        130.27        130.49        14.22 o                         
  -6   6  16        209.76        210.29        13.99 o                         
  -5   6  16        677.22        637.95        23.18 o                         
  -4   6  16        342.91        342.17        15.50 o                         
  -3   6  16        164.02        135.47         8.69 o                         
  -2   6  16       1288.66       1227.62        25.19 o                         
  -1   6  16        619.72        615.95        15.61 o                         
   0   6  16          5.96         10.87         3.81 o                         
   1   6  16         38.26         45.15         5.49 o                         
   2   6  16        226.41        244.79        14.44 o                         
   3   6  16        659.63        647.20        23.17 o                         
   4   6  16        248.79        247.46        14.41 o                         
   5   6  16        195.00        160.03        12.76 o                         
   6   6  16        640.67        607.43        27.45 o                         
   7   6  16        176.25        186.91        15.39 o                         
   8   6  16        167.67        145.49        16.39 o                         
   9   6  16        148.41        134.63        20.60 o                         
  -8   7  16         26.29         20.64        11.74 o                         
  -7   7  16         49.39         64.35        12.76 o                         
  -6   7  16         69.30         91.25        11.29 o                         
  -5   7  16        121.44        144.53        10.69 o                         
  -4   7  16          1.52         -1.08         4.50 o                         
  -3   7  16         77.11         70.69         6.88 o                         
  -2   7  16        198.06        186.55        12.01 o                         
  -1   7  16        164.97        161.83        10.06 o                         
   0   7  16        703.72        666.93        18.89 o                         
   1   7  16        251.88        254.56        10.20 o                         
   2   7  16         13.23         -1.13         4.22 o                         
   3   7  16         12.76          4.14         6.28 o                         
   4   7  16        112.64        125.88        10.95 o                         
   5   7  16        140.68        144.64        12.59 o                         
   6   7  16         28.37         27.23         9.35 o                         
   7   7  16         55.42         91.50        14.14 o                         
   8   7  16        126.02        101.33        15.04 o                         
  -7   8  16        234.69        252.26        20.51 o                         
  -6   8  16        145.04        166.80        16.30 o                         
  -5   8  16         60.76         47.42         8.91 o                         
  -4   8  16        447.88        438.03        20.88 o                         
  -3   8  16        421.16        429.23        20.07 o                         
  -2   8  16        112.32        101.26         8.71 o                         
  -1   8  16         38.51         52.61         6.93 o                         
   0   8  16        693.97        696.86        24.55 o                         
   1   8  16        335.82        346.17        16.52 o                         
   2   8  16          5.72          2.59         5.97 o                         
   3   8  16          3.13          4.57         5.50 o                         
   4   8  16         56.19         84.51        13.67 o                         
   5   8  16        212.64        215.01        16.90 o                         
   6   8  16        297.72        330.47        46.47 o                         
   7   8  16         83.89         82.65        15.94 o                         
  -6   9  16         22.28         29.01         9.74 o                         
  -5   9  16          1.56         -7.73         7.73 o                         
  -4   9  16         59.86         66.85         9.45 o                         
  -3   9  16          6.70         13.68         6.32 o                         
  -2   9  16         32.59         46.56         8.08 o                         
  -1   9  16         17.13         15.10         6.99 o                         
   0   9  16        150.60        171.27        15.50 o                         
   1   9  16         20.89         25.41         8.84 o                         
   2   9  16          4.21         -2.51         6.02 o                         
   3   9  16          0.60          0.84         6.67 o                         
   4   9  16          9.95         14.70         7.70 o                         
   5   9  16          0.08          6.91         7.79 o                         
   6   9  16         68.14         52.99        12.44 o                         
  -4  10  16         26.93         39.80        14.45 o                         
  -3  10  16         79.06         76.94        14.79 o                         
  -2  10  16        135.35        171.12        27.84 o                         
  -1  10  16        392.59        458.64        37.77 o                         
   0  10  16        201.13        205.88        20.45 o                         
   1  10  16        153.62        144.56        16.84 o                         
   2  10  16        137.75        149.31        19.32 o                         
   3  10  16         14.40         29.27        11.20 o                         
 -11   1  17          4.47         -4.73        14.24 o                         
 -10   1  17         54.06         55.24        14.41 o                         
  -9   1  17          3.46         -6.10         6.10 o                         
  -8   1  17         81.53         74.47        10.54 o                         
  -7   1  17        713.86        673.46        33.27 o                         
  -6   1  17         38.83         30.31         5.48 o                         
  -5   1  17        201.18        170.68         8.16 o                         
  -4   1  17       1152.31       1173.85        16.69 o                         
  -3   1  17        193.68        205.03         6.41 o                         
  -2   1  17        418.75        434.35         7.77 o                         
  -1   1  17        185.24        209.03         6.05 o                         
   0   1  17        459.77        448.27         8.99 o                         
   1   1  17         87.38         85.51         4.12 o                         
   2   1  17          2.38          4.15         1.88 o                         
   3   1  17          3.80          4.69         2.12 o                         
   4   1  17         26.07         33.36         3.54 o                         
   5   1  17        517.68        513.84        13.67 o                         
   6   1  17        988.11        999.60        24.53 o                         
   7   1  17         57.00         46.24         8.19 o                         
   8   1  17         28.06         32.44         8.49 o                         
   9   1  17        151.75        144.85        15.77 o                         
  10   1  17         45.23         27.72        11.14 o                         
  11   1  17         47.42         31.67        15.37 o                         
 -11   2  17          7.14         11.61        12.63 o                         
 -10   2  17          1.16         -4.40         9.41 o                         
  -9   2  17         13.90         15.42         8.87 o                         
  -8   2  17         57.53         30.43         9.42 o                         
  -7   2  17         27.71          9.60         5.96 o                         
  -6   2  17          2.07         -4.27         4.27 o                         
  -5   2  17        128.94        104.72         6.64 o                         
  -4   2  17        594.65        583.41        13.38 o                         
  -3   2  17        166.97        153.42         5.77 o                         
  -2   2  17         30.73         31.29         2.86 o                         
  -1   2  17         39.12         38.00         2.96 o                         
   0   2  17       1443.55       1455.58        19.51 o                         
   1   2  17        177.95        185.12         5.81 o                         
   2   2  17         96.10        103.50         4.25 o                         
   3   2  17          0.58         -1.84         1.84 o                         
   4   2  17          5.62          4.00         2.63 o                         
   5   2  17          2.73          2.79         3.44 o                         
   6   2  17        369.58        384.46        19.71 o                         
   7   2  17        138.19        138.90        12.41 o                         
   8   2  17        179.81        224.93        18.73 o                         
   9   2  17         90.24         95.90        12.99 o                         
  10   2  17         18.87         23.79        13.00 o                         
  11   2  17         16.27         42.86        35.64 o                         
 -10   3  17        163.22        192.97        25.80 o                         
  -9   3  17          1.73         -7.78         7.78 o                         
  -8   3  17        157.72        142.96        16.69 o                         
  -7   3  17        118.03        133.17        12.76 o                         
  -6   3  17        187.35        206.80        14.27 o                         
  -5   3  17         43.15         35.76         5.54 o                         
  -4   3  17        586.89        596.22        15.76 o                         
  -3   3  17         34.36         35.33         3.77 o                         
  -2   3  17         34.04         29.68         4.70 o                         
  -1   3  17        562.61        544.81         9.32 o                         
   0   3  17        839.96        778.02        11.67 o                         
   1   3  17          6.92          5.45         2.03 o                         
   2   3  17        427.04        407.56         8.93 o                         
   3   3  17        135.55        112.65         5.80 o                         
   4   3  17         14.51         19.70         4.03 o                         
   5   3  17       1083.89       1102.24        23.74 o                         
   6   3  17        342.01        388.79        17.41 o                         
   7   3  17        446.43        494.21        23.18 o                         
   8   3  17         43.26         28.84         9.33 o                         
   9   3  17        116.20        107.71        15.58 o                         
  10   3  17        222.24        231.74        23.25 o                         
 -10   4  17         69.99         57.12        15.09 o                         
  -9   4  17         11.20         -1.48         7.94 o                         
  -8   4  17         47.88         37.00        10.34 o                         
  -7   4  17        121.49         99.81        12.12 o                         
  -6   4  17         20.54         11.71         5.85 o                         
  -5   4  17          6.01         -2.94         3.82 o                         
  -4   4  17         52.48         57.95         6.33 o                         
  -3   4  17         28.06         18.23         3.31 o                         
  -2   4  17         21.62         22.59         3.28 o                         
  -1   4  17        217.57        199.44         6.32 o                         
   0   4  17        261.00        258.41         7.23 o                         
   1   4  17       1015.58        979.44        14.15 o                         
   2   4  17          1.53         -2.75         2.75 o                         
   3   4  17        428.31        409.75        13.35 o                         
   4   4  17        400.33        409.41        15.61 o                         
   5   4  17        117.22        116.42        10.15 o                         
   6   4  17        208.30        219.72        13.35 o                         
   7   4  17          0.21          1.78         5.66 o                         
   8   4  17         24.69         22.73         9.02 o                         
   9   4  17          0.85          2.05         8.38 o                         
  10   4  17          2.25          6.41        11.85 o                         
 -10   5  17         60.31         66.40        20.04 o                         
  -9   5  17        284.26        308.72        32.22 o                         
  -8   5  17        894.29        984.92        51.87 o                         
  -7   5  17        903.83        895.75        38.40 o                         
  -6   5  17         89.09         83.58         9.18 o                         
  -5   5  17        254.68        249.44        14.45 o                         
  -4   5  17          5.23          6.02         4.28 o                         
  -3   5  17        928.91        908.04        21.59 o                         
  -2   5  17        535.69        474.62        13.55 o                         
  -1   5  17          8.84          7.02         2.84 o                         
   0   5  17         88.05         89.44         5.91 o                         
   1   5  17         85.08         97.31         6.95 o                         
   2   5  17        160.44        165.08        10.49 o                         
   3   5  17         35.54         29.14         6.75 o                         
   4   5  17        106.82        119.53        10.18 o                         
   5   5  17        128.76        107.98        10.69 o                         
   6   5  17        246.09        227.92        15.48 o                         
   7   5  17        167.77        183.33        17.25 o                         
   8   5  17        138.05        151.28        17.76 o                         
   9   5  17          0.02         -6.50         9.92 o                         
  -9   6  17          2.37         -0.20         9.22 o                         
  -8   6  17         13.99         11.33         9.64 o                         
  -7   6  17          9.24          5.48         7.20 o                         
  -6   6  17        109.25         98.60        11.78 o                         
  -5   6  17         65.42         45.28         7.37 o                         
  -4   6  17        354.06        318.84        15.90 o                         
  -3   6  17        171.81        149.19        10.13 o                         
  -2   6  17         16.00         17.85         4.57 o                         
  -1   6  17          2.49          4.41         3.84 o                         
   0   6  17        135.87        139.07         8.38 o                         
   1   6  17         88.36        102.99         7.64 o                         
   2   6  17          3.69          7.84         5.20 o                         
   3   6  17        190.53        203.41        13.04 o                         
   4   6  17        443.09        397.71        18.40 o                         
   5   6  17          8.76          7.46         6.34 o                         
   6   6  17          0.07         -3.39         5.66 o                         
   7   6  17        102.31        106.47        13.22 o                         
   8   6  17          3.52         15.08        13.28 o                         
   9   6  17          0.01          8.10        11.18 o                         
  -8   7  17        182.11        202.72        22.08 o                         
  -7   7  17         71.96         74.00        13.85 o                         
  -6   7  17         70.75         68.92        10.60 o                         
  -5   7  17        215.51        219.37        14.53 o                         
  -4   7  17        144.48        136.25         9.71 o                         
  -3   7  17          1.37         -0.69         4.28 o                         
  -2   7  17         15.73          4.00         3.62 o                         
  -1   7  17         20.24         20.76         5.64 o                         
   0   7  17        191.56        202.70        10.01 o                         
   1   7  17          6.45         -4.48         4.48 o                         
   2   7  17        532.77        595.05        22.39 o                         
   3   7  17        196.57        205.11        13.68 o                         
   4   7  17        190.76        198.41        14.44 o                         
   5   7  17          0.12          0.40         6.59 o                         
   6   7  17         62.13        105.81        13.38 o                         
   7   7  17         50.46         37.47        15.15 o                         
   8   7  17          0.41         -0.09        10.01 o                         
  -7   8  17          2.25          3.44         8.28 o                         
  -6   8  17          6.04        -10.16        10.16 o                         
  -5   8  17          2.05         -3.00         6.16 o                         
  -4   8  17        147.48        172.68        13.57 o                         
  -3   8  17        165.55        192.37        13.80 o                         
  -2   8  17         43.78         45.87         7.67 o                         
  -1   8  17          1.68         -3.27         4.70 o                         
   0   8  17          5.05          5.11         5.71 o                         
   1   8  17        335.94        386.71        20.21 o                         
   2   8  17          5.20         -1.70         5.45 o                         
   3   8  17         12.94         13.62         6.84 o                         
   4   8  17          1.85          2.73         6.87 o                         
   5   8  17        177.70        193.39        17.80 o                         
   6   8  17         17.18         13.56         9.26 o                         
   7   8  17         11.99         16.47         9.93 o                         
  -5   9  17        413.40        485.70        27.86 o                         
  -4   9  17        228.04        222.17        17.32 o                         
  -3   9  17        259.07        241.40        15.92 o                         
  -2   9  17        819.50        918.79        42.03 o                         
  -1   9  17        356.09        409.32        23.90 o                         
   0   9  17        262.98        305.47        20.98 o                         
   1   9  17        362.74        372.58        23.12 o                         
   2   9  17        158.93        158.22        16.12 o                         
   3   9  17        191.58        228.29        18.97 o                         
   4   9  17        311.43        321.95        24.10 o                         
   5   9  17        409.32        390.87        31.19 o                         
  -3  10  17        176.33        175.64        19.99 o                         
  -2  10  17          4.01         20.76        10.12 o                         
  -1  10  17          1.35          0.73         8.84 o                         
   0  10  17        157.56        205.83        20.91 o                         
   1  10  17          0.22         -0.57         8.01 o                         
   2  10  17          0.00         -4.80         8.76 o                         
   3  10  17          2.31         -6.54         7.80 o                         
 -11   0  18         21.50         32.00        25.27 o                         
 -10   0  18        515.48        440.77        71.31 o                         
  -9   0  18        122.13        144.30        23.86 o                         
  -8   0  18        599.93        575.97        35.73 o                         
  -7   0  18        665.14        598.37        54.59 o                         
  -6   0  18       1158.87       1172.57        58.89 o                         
  -5   0  18       3632.85       3630.19        69.94 o                         
  -4   0  18        582.77        558.17        19.51 o                         
  -3   0  18       1216.93       1148.29        21.44 o                         
  -2   0  18         55.42         56.35         4.67 o                         
  -1   0  18        305.36        314.53        10.81 o                         
   0   0  18       1006.00        962.52        18.22 o                         
   1   0  18         14.18         18.84         3.86 o                         
   2   0  18       2193.59       2152.16        30.82 o                         
   3   0  18         88.29         79.47         6.09 o                         
   4   0  18         47.56         46.02         6.39 o                         
   5   0  18        353.44        307.26        18.57 o                         
   6   0  18         80.92         50.37        11.27 o                         
   7   0  18         66.52         76.85        14.04 o                         
   8   0  18         31.09         24.01        23.17 o                         
   9   0  18        607.75        662.45        49.97 o                         
  10   0  18         57.85         98.28        26.78 o                         
 -11   1  18        130.55        176.36        36.92 o                         
 -10   1  18         36.45         37.38        13.87 o                         
  -9   1  18         37.47         31.83         9.95 o                         
  -8   1  18         25.48         10.26         6.50 o                         
  -7   1  18        197.14        180.66        13.27 o                         
  -6   1  18         49.68         56.30         7.50 o                         
  -5   1  18         50.98         38.12         6.50 o                         
  -4   1  18          1.00         -2.52         2.57 o                         
  -3   1  18        143.70        125.39         5.52 o                         
  -2   1  18          7.27          1.99         1.54 o                         
  -1   1  18         23.22         22.40         2.57 o                         
   0   1  18         37.90         34.96         3.05 o                         
   1   1  18        437.02        393.47         8.83 o                         
   2   1  18        551.55        560.55        10.38 o                         
   3   1  18        560.21        562.54        12.45 o                         
   4   1  18        324.59        326.23        10.37 o                         
   5   1  18        263.87        268.43        11.24 o                         
   6   1  18        109.86        101.31        11.53 o                         
   7   1  18        280.93        322.22        19.45 o                         
   8   1  18        429.84        446.28        26.80 o                         
   9   1  18        281.67        255.66        19.98 o                         
  10   1  18        344.99        391.23        35.85 o                         
 -10   2  18        196.85        217.08        23.41 o                         
  -9   2  18          0.21         -4.66         7.80 o                         
  -8   2  18         75.16         78.79        12.93 o                         
  -7   2  18        131.65        139.41        11.71 o                         
  -6   2  18        260.28        254.04        16.37 o                         
  -5   2  18          0.54          3.76         3.52 o                         
  -4   2  18          9.03         11.26         3.60 o                         
  -3   2  18        375.62        395.63        11.08 o                         
  -2   2  18         34.82         35.28         3.22 o                         
  -1   2  18         48.60         45.49         3.36 o                         
   0   2  18         28.68         20.06         2.68 o                         
   1   2  18         35.43         37.11         3.23 o                         
   2   2  18         47.90         39.25         3.28 o                         
   3   2  18        323.15        314.88         9.76 o                         
   4   2  18       1323.67       1226.26        20.65 o                         
   5   2  18        242.12        193.46        10.06 o                         
   6   2  18          1.13          3.25         5.64 o                         
   7   2  18          3.97         -7.00         7.00 o                         
   8   2  18        152.56        123.98        13.72 o                         
   9   2  18         15.22         12.90         8.99 o                         
  10   2  18        103.64         93.03        17.16 o                         
 -10   3  18        339.24        367.94        29.91 o                         
  -9   3  18        387.79        419.75        37.92 o                         
  -8   3  18        444.95        447.55        23.69 o                         
  -7   3  18        243.47        224.89        16.09 o                         
  -6   3  18        101.78        117.19        13.75 o                         
  -5   3  18         24.48         27.92         5.56 o                         
  -4   3  18        626.38        592.96        16.65 o                         
  -3   3  18          1.42          1.46         2.96 o                         
  -2   3  18        303.67        299.62         9.69 o                         
  -1   3  18       1148.72       1094.78        15.97 o                         
   0   3  18        951.09        902.27        13.81 o                         
   1   3  18       2917.38       2924.62        32.34 o                         
   2   3  18        169.56        172.72         7.42 o                         
   3   3  18         25.01         15.47         3.59 o                         
   4   3  18        548.27        546.60        16.54 o                         
   5   3  18         25.11         18.09         5.47 o                         
   6   3  18        309.93        329.72        17.74 o                         
   7   3  18        164.53        156.26        14.28 o                         
   8   3  18          2.64         -5.94         5.94 o                         
   9   3  18          0.86          7.27         8.98 o                         
  10   3  18          1.89         -8.60         8.60 o                         
 -10   4  18         45.10         42.41        16.32 o                         
  -9   4  18        498.58        475.51        36.61 o                         
  -8   4  18        245.64        251.64        20.02 o                         
  -7   4  18        106.60        113.50        13.30 o                         
  -6   4  18         14.71         14.48         6.51 o                         
  -5   4  18        297.16        279.50        14.29 o                         
  -4   4  18        181.60        204.66        13.14 o                         
  -3   4  18        136.79        170.70         8.56 o                         
  -2   4  18        160.63        151.97         8.47 o                         
  -1   4  18         14.10         15.19         3.28 o                         
   0   4  18         48.09         49.61         4.20 o                         
   1   4  18        404.51        400.42        12.05 o                         
   2   4  18        980.94        956.13        20.06 o                         
   3   4  18        534.90        550.73        16.93 o                         
   4   4  18         50.25         67.73         8.15 o                         
   5   4  18        744.88        733.59        23.84 o                         
   6   4  18       1593.55       1661.90        38.62 o                         
   7   4  18        220.47        211.60        16.18 o                         
   8   4  18         75.47         81.90        13.65 o                         
   9   4  18          0.01          9.00        12.31 o                         
  10   4  18         16.17         -7.02        10.47 o                         
  -9   5  18         63.52         78.14        18.35 o                         
  -8   5  18         99.95        121.66        15.25 o                         
  -7   5  18         61.22         73.88        12.82 o                         
  -6   5  18         19.04         19.59         6.97 o                         
  -5   5  18          0.05          7.49         5.01 o                         
  -4   5  18        106.59        127.56        10.88 o                         
  -3   5  18        310.47        303.04        13.30 o                         
  -2   5  18        319.73        308.37        14.44 o                         
  -1   5  18         21.91         24.23         4.31 o                         
   0   5  18         43.33         50.78         6.04 o                         
   1   5  18          0.57          4.65         4.24 o                         
   2   5  18        370.53        352.77        15.74 o                         
   3   5  18        534.14        465.63        23.29 o                         
   4   5  18          2.23         10.83         5.94 o                         
   5   5  18          2.33         -3.25         5.32 o                         
   6   5  18         35.30         26.28         7.36 o                         
   7   5  18        394.55        376.60        25.14 o                         
   8   5  18         89.88        107.08        16.35 o                         
   9   5  18         17.32         -0.26        10.83 o                         
  -9   6  18         11.60         45.94        14.08 o                         
  -8   6  18          4.32         -4.70        10.15 o                         
  -7   6  18        206.36        210.13        18.97 o                         
  -6   6  18         68.86         66.43        10.77 o                         
  -5   6  18        230.73        214.89        17.25 o                         
  -4   6  18         82.73         79.41         8.45 o                         
  -3   6  18        132.11        136.44         9.47 o                         
  -2   6  18        294.67        286.84        13.45 o                         
  -1   6  18        230.37        216.32        11.88 o                         
   0   6  18       1490.94       1484.71        30.97 o                         
   1   6  18        241.27        234.20        13.17 o                         
   2   6  18        118.60        128.73        10.52 o                         
   3   6  18         23.38         17.01         5.59 o                         
   4   6  18         76.91         66.92         9.28 o                         
   5   6  18          6.86          2.36         6.09 o                         
   6   6  18         24.43         27.72         7.74 o                         
   7   6  18         37.60         35.15        10.09 o                         
   8   6  18        204.09        251.66        34.80 o                         
  -8   7  18         34.26         35.96        12.78 o                         
  -7   7  18         11.88         22.36        15.28 o                         
  -6   7  18        207.91        231.26        17.38 o                         
  -5   7  18         36.69         44.47         8.27 o                         
  -4   7  18        177.92        185.91        11.61 o                         
  -3   7  18          0.46          3.93         4.40 o                         
  -2   7  18        260.16        252.41        12.92 o                         
  -1   7  18        130.61        142.97         8.93 o                         
   0   7  18        146.10        168.91        11.20 o                         
   1   7  18         42.89         42.40         7.60 o                         
   2   7  18          0.44          0.84         4.91 o                         
   3   7  18         16.09         17.41         6.90 o                         
   4   7  18        217.72        206.99        14.82 o                         
   5   7  18        364.00        397.07        23.36 o                         
   6   7  18         93.80         96.51        13.23 o                         
   7   7  18         35.67         45.90        12.11 o                         
  -7   8  18          0.80         -1.63        11.95 o                         
  -6   8  18         10.86         25.01         8.83 o                         
  -5   8  18         30.73         38.84         8.87 o                         
  -4   8  18         12.69         17.42         7.02 o                         
  -3   8  18          0.35         -2.39         5.19 o                         
  -2   8  18        439.28        398.99        20.83 o                         
  -1   8  18        488.54        534.84        21.92 o                         
   0   8  18         67.41         76.69        10.81 o                         
   1   8  18          0.58          3.77         5.80 o                         
   2   8  18         25.24         29.40         8.34 o                         
   3   8  18          0.53          8.47         6.87 o                         
   4   8  18          1.16         -1.82         7.12 o                         
   5   8  18          2.06         -1.32         8.04 o                         
   6   8  18         18.34         11.76         9.31 o                         
  -5   9  18         97.10         89.02        12.59 o                         
  -4   9  18         29.74         31.76        13.78 o                         
  -3   9  18        120.28        157.50        15.08 o                         
  -2   9  18          0.02          2.54         5.74 o                         
  -1   9  18         72.40         82.12        13.01 o                         
   0   9  18         12.14         17.40         7.76 o                         
   1   9  18         12.04          3.35         6.84 o                         
   2   9  18        104.44        100.86        18.85 o                         
   3   9  18         89.73         90.73        14.95 o                         
   4   9  18          0.01          6.62         9.17 o                         
   5   9  18         39.03         30.03        12.55 o                         
  -2  10  18          0.07         -7.04         7.74 o                         
  -1  10  18          2.69         12.33         9.98 o                         
   0  10  18          2.40         26.13        12.50 o                         
   1  10  18         69.89         75.97        15.03 o                         
   2  10  18          0.18         -3.47         9.86 o                         
 -10   1  19         46.18         33.91        16.79 o                         
  -9   1  19          9.24          1.52         8.40 o                         
  -8   1  19        255.52        248.63        18.23 o                         
  -7   1  19         20.85         16.90         5.92 o                         
  -6   1  19        111.76        117.21        12.01 o                         
  -5   1  19        175.48        192.37        10.97 o                         
  -4   1  19        264.16        227.80        10.93 o                         
  -3   1  19        243.09        219.95         8.84 o                         
  -2   1  19         61.93         54.01         3.71 o                         
  -1   1  19        151.44        149.96         5.48 o                         
   0   1  19          0.75          1.86         2.07 o                         
   1   1  19          0.18         -2.31         2.31 o                         
   2   1  19         30.82         20.74         3.05 o                         
   3   1  19        100.68        103.37         5.81 o                         
   4   1  19        421.59        404.70        14.14 o                         
   5   1  19         75.88         71.67         7.93 o                         
   6   1  19        548.59        579.55        25.41 o                         
   7   1  19          4.52          4.25         6.46 o                         
   8   1  19          7.72         11.32         7.72 o                         
   9   1  19          0.09         -6.83         7.12 o                         
  10   1  19          0.07          4.13         9.63 o                         
 -10   2  19        151.99        184.72        23.24 o                         
  -9   2  19         56.06         33.11        11.25 o                         
  -8   2  19        289.39        293.96        29.14 o                         
  -7   2  19          0.20          5.40         5.88 o                         
  -6   2  19         39.55         23.64         6.96 o                         
  -5   2  19        555.09        565.72        22.03 o                         
  -4   2  19        122.15        150.27        10.35 o                         
  -3   2  19        326.99        320.54        10.86 o                         
  -2   2  19        602.61        562.28        13.56 o                         
  -1   2  19       3591.45       3545.83        38.77 o                         
   0   2  19       1177.93       1131.59        18.43 o                         
   1   2  19        454.35        485.98        11.71 o                         
   2   2  19          8.15          8.87         2.88 o                         
   3   2  19         57.78         46.64         4.55 o                         
   4   2  19          3.83          1.31         3.36 o                         
   5   2  19        198.47        177.43        10.76 o                         
   6   2  19        260.26        237.14        16.39 o                         
   7   2  19        313.58        293.71        25.00 o                         
   8   2  19         30.36         24.15         8.47 o                         
   9   2  19          3.35         -6.57         6.57 o                         
  10   2  19        123.94        119.87        19.52 o                         
 -10   3  19          5.78         -3.03        11.91 o                         
  -9   3  19          4.14         -4.24        14.01 o                         
  -8   3  19         32.07         25.79        10.17 o                         
  -7   3  19        197.52        190.76        15.32 o                         
  -6   3  19        192.61        173.93        13.49 o                         
  -5   3  19        179.67        150.95        11.11 o                         
  -4   3  19        783.67        726.63        19.12 o                         
  -3   3  19          2.93         -2.78         2.78 o                         
  -2   3  19         36.92         28.45         3.87 o                         
  -1   3  19        276.25        247.13         8.91 o                         
   0   3  19         28.59         23.82         3.56 o                         
   1   3  19        127.56        134.65         6.68 o                         
   2   3  19        273.66        258.99         9.31 o                         
   3   3  19        413.09        391.40        13.07 o                         
   4   3  19          0.83         -3.90         3.90 o                         
   5   3  19        135.97        119.83        11.24 o                         
   6   3  19         15.04          7.29         6.40 o                         
   7   3  19         71.43         70.65        11.41 o                         
   8   3  19         44.56         32.16         8.73 o                         
   9   3  19          7.43          1.50         9.55 o                         
  10   3  19        200.74        220.79        25.05 o                         
 -10   4  19          6.78         13.49        16.07 o                         
  -9   4  19        205.78        219.26        27.82 o                         
  -8   4  19        210.52        243.33        20.61 o                         
  -7   4  19          0.78          6.23        11.15 o                         
  -6   4  19          0.66         -0.65         5.74 o                         
  -5   4  19        413.78        349.68        18.42 o                         
  -4   4  19          8.50         -1.14         4.57 o                         
  -3   4  19        324.01        363.86        18.06 o                         
  -2   4  19          6.50          5.43         3.70 o                         
  -1   4  19        232.09        240.39         9.46 o                         
   0   4  19        232.38        236.80         9.87 o                         
   1   4  19        398.44        349.20        13.06 o                         
   2   4  19         67.04         53.56         6.82 o                         
   3   4  19        466.97        482.29        19.45 o                         
   4   4  19        571.31        496.70        21.68 o                         
   5   4  19        685.53        643.75        26.19 o                         
   6   4  19       1293.62       1355.08        41.21 o                         
   7   4  19         34.69         44.58        10.10 o                         
   8   4  19         43.43         25.24        10.74 o                         
   9   4  19         13.44          7.78        11.28 o                         
  -9   5  19         33.33         71.74        14.82 o                         
  -8   5  19         90.39         84.12        14.67 o                         
  -7   5  19         23.24         26.78         9.56 o                         
  -6   5  19        292.44        277.69        20.76 o                         
  -5   5  19        300.30        267.22        21.13 o                         
  -4   5  19        134.67        130.93        10.30 o                         
  -3   5  19         25.46         19.33         5.22 o                         
  -2   5  19          7.50          2.35         4.02 o                         
  -1   5  19         62.23         49.84         6.15 o                         
   0   5  19        323.77        320.13        14.32 o                         
   1   5  19         32.08         28.04         5.55 o                         
   2   5  19         54.74         43.73         8.39 o                         
   3   5  19          1.01         -1.44         4.46 o                         
   4   5  19         86.75         85.26         9.56 o                         
   5   5  19         31.70         28.43         7.28 o                         
   6   5  19          1.69         -0.87         6.54 o                         
   7   5  19         49.63         45.10        11.54 o                         
   8   5  19          4.61         11.38        14.80 o                         
   9   5  19          2.72         -8.64         8.64 o                         
  -8   6  19        393.93        440.18        27.74 o                         
  -7   6  19        109.12        112.14        15.84 o                         
  -6   6  19         13.54          8.00         8.23 o                         
  -5   6  19         23.17         27.93         7.66 o                         
  -4   6  19        191.51        221.23        12.46 o                         
  -3   6  19         68.06         70.02         7.39 o                         
  -2   6  19         14.82         16.96         4.94 o                         
  -1   6  19         11.45         14.18         4.96 o                         
   0   6  19        386.98        389.92        16.51 o                         
   1   6  19        354.58        394.52        26.35 o                         
   2   6  19        257.26        295.25        15.29 o                         
   3   6  19         60.22         55.04         8.44 o                         
   4   6  19         74.29         61.11        10.32 o                         
   5   6  19         39.23         37.11         7.91 o                         
   6   6  19        335.21        365.14        30.82 o                         
   7   6  19         77.61         67.29        14.11 o                         
   8   6  19         41.70         48.02        15.83 o                         
  -7   7  19        122.90         92.30        17.62 o                         
  -6   7  19         45.54         79.48        12.78 o                         
  -5   7  19         77.78         88.75        13.42 o                         
  -4   7  19         10.23          3.13         5.59 o                         
  -3   7  19          5.46          1.86         4.62 o                         
  -2   7  19          0.06          0.16         3.91 o                         
  -1   7  19         14.13         17.99         5.16 o                         
   0   7  19          8.97          8.95         4.93 o                         
   1   7  19          0.35         -1.52         5.31 o                         
   2   7  19         88.91         92.09        10.11 o                         
   3   7  19         17.83          9.44         6.56 o                         
   4   7  19          0.00         -0.07         5.83 o                         
   5   7  19          0.03         -5.69         5.69 o                         
   6   7  19          7.20         -2.92         8.34 o                         
   7   7  19          0.82         -2.00         8.82 o                         
  -6   8  19        185.29        199.57        22.27 o                         
  -5   8  19        120.04        107.12        17.75 o                         
  -4   8  19         43.74         51.15         9.75 o                         
  -3   8  19          1.61         15.93         6.66 o                         
  -2   8  19        436.70        529.49        27.79 o                         
  -1   8  19        278.56        293.74        17.46 o                         
   0   8  19        507.02        524.72        27.16 o                         
   1   8  19         31.51         36.14         8.69 o                         
   2   8  19        108.30        108.97        12.98 o                         
   3   8  19        281.23        289.66        20.36 o                         
   4   8  19        185.94        201.39        18.68 o                         
   5   8  19         15.01          9.86         9.15 o                         
   6   8  19         18.76         23.04        11.06 o                         
  -4   9  19         42.35         39.53         9.45 o                         
  -3   9  19          1.12         -7.23         7.60 o                         
  -2   9  19         13.42         20.70         7.59 o                         
  -1   9  19         49.44         50.30        12.46 o                         
   0   9  19          8.16          0.47         7.59 o                         
   1   9  19          0.08         -3.95         7.29 o                         
   2   9  19         77.55        129.16        17.61 o                         
   3   9  19         95.28        113.09        17.70 o                         
   4   9  19         17.57         24.96        11.01 o                         
 -10   0  20         59.17         69.24        26.36 o                         
  -9   0  20        613.78        577.39       134.62 o                         
  -8   0  20         57.35         54.39        14.09 o                         
  -7   0  20        496.81        518.58        40.42 o                         
  -6   0  20        819.22        794.95        37.80 o                         
  -5   0  20       1085.11       1050.42        44.15 o                         
  -4   0  20        445.76        457.85        23.68 o                         
  -3   0  20          0.12          3.21         6.70 o                         
  -2   0  20        377.02        369.11        15.14 o                         
  -1   0  20         51.55         46.72         5.80 o                         
   0   0  20       1610.89       1601.17        27.70 o                         
   1   0  20        484.41        452.02        15.54 o                         
   2   0  20        205.63        195.86        10.75 o                         
   3   0  20         40.29         36.71         7.12 o                         
   4   0  20          7.23          9.47         7.52 o                         
   5   0  20         77.59         64.29        12.20 o                         
   6   0  20        505.35        556.02        40.53 o                         
   7   0  20        178.63        158.23        18.71 o                         
   8   0  20        648.88        709.72        70.33 o                         
   9   0  20        175.45        190.26        41.00 o                         
  10   0  20         66.41        106.43        25.02 o                         
 -10   1  20        468.08        430.14        57.75 o                         
  -9   1  20        137.41        144.07        17.31 o                         
  -8   1  20        114.76        102.14        14.43 o                         
  -7   1  20         37.39         52.66         8.92 o                         
  -6   1  20        283.59        278.49        26.58 o                         
  -5   1  20         39.29         33.79         6.34 o                         
  -4   1  20          0.17          0.63         4.76 o                         
  -3   1  20          4.60          6.29         3.45 o                         
  -2   1  20         88.04         94.86         5.75 o                         
  -1   1  20        465.19        447.62        10.94 o                         
   0   1  20        147.48        140.90         6.35 o                         
   1   1  20        721.67        705.52        13.92 o                         
   2   1  20        203.02        219.43         8.27 o                         
   3   1  20        471.16        433.43        13.39 o                         
   4   1  20        575.44        542.90        16.80 o                         
   5   1  20          2.78         -4.34         4.34 o                         
   6   1  20        137.64        130.65        11.72 o                         
   7   1  20          6.57          3.74         6.84 o                         
   8   1  20         21.58         20.60         8.20 o                         
   9   1  20        326.87        352.49        24.58 o                         
  10   1  20         62.08         56.95        15.95 o                         
 -10   2  20         56.04         36.04        21.44 o                         
  -9   2  20         16.16         15.60         9.59 o                         
  -8   2  20        111.22        110.39        17.82 o                         
  -7   2  20         52.45         37.28         9.00 o                         
  -6   2  20        455.65        446.61        22.36 o                         
  -5   2  20         64.53         56.59         8.25 o                         
  -4   2  20        867.73        861.57        27.39 o                         
  -3   2  20        899.09        881.47        18.03 o                         
  -2   2  20       1260.97       1274.81        21.21 o                         
  -1   2  20       3843.29       3846.54        46.59 o                         
   0   2  20        815.31        823.89        21.20 o                         
   1   2  20        646.65        646.67        14.51 o                         
   2   2  20        311.79        313.36        10.58 o                         
   3   2  20        823.45        773.42        18.20 o                         
   4   2  20        423.44        402.13        15.99 o                         
   5   2  20        272.74        282.39        15.39 o                         
   6   2  20        240.50        283.08        17.50 o                         
   7   2  20        117.19        128.39        13.59 o                         
   8   2  20        542.99        523.43        26.81 o                         
   9   2  20        506.02        538.02        38.11 o                         
  10   2  20        331.48        355.27        39.35 o                         
 -10   3  20         15.39          5.66        29.19 o                         
  -9   3  20         12.43         -0.84        18.05 o                         
  -8   3  20         55.93         41.29        12.38 o                         
  -7   3  20        202.15        179.90        18.83 o                         
  -6   3  20         33.28         34.32         8.65 o                         
  -5   3  20        408.57        428.87        21.22 o                         
  -4   3  20        807.50        781.72        29.55 o                         
  -3   3  20        994.27        977.46        25.18 o                         
  -2   3  20       1087.79       1006.04        19.40 o                         
  -1   3  20          3.42          7.87         3.22 o                         
   0   3  20         90.66         82.07         6.01 o                         
   1   3  20        664.45        628.69        16.32 o                         
   2   3  20        329.12        346.73        12.61 o                         
   3   3  20        695.05        728.45        22.07 o                         
   4   3  20         66.98         42.26         6.80 o                         
   5   3  20         29.25         24.30         7.42 o                         
   6   3  20         11.88          6.91         6.69 o                         
   7   3  20          4.99         -5.15         6.50 o                         
   8   3  20          8.60         -4.00         6.50 o                         
   9   3  20         38.85         58.41        15.98 o                         
  -9   4  20        258.75        261.24        26.29 o                         
  -8   4  20        416.23        438.30        27.89 o                         
  -7   4  20         69.81         79.62        13.10 o                         
  -6   4  20        582.08        552.65        35.79 o                         
  -5   4  20          0.10          2.29         5.86 o                         
  -4   4  20        557.19        544.71        20.26 o                         
  -3   4  20        713.12        649.14        20.23 o                         
  -2   4  20        180.95        151.43         9.68 o                         
  -1   4  20          7.50          7.49         5.83 o                         
   0   4  20         55.11         63.72         7.65 o                         
   1   4  20       1031.38        981.91        26.92 o                         
   2   4  20        200.93        195.91        12.26 o                         
   3   4  20        309.13        290.20        14.81 o                         
   4   4  20          2.00          0.48         5.29 o                         
   5   4  20        609.60        645.41        29.41 o                         
   6   4  20        287.98        271.90        19.30 o                         
   7   4  20        317.05        291.27        20.57 o                         
   8   4  20         48.48         48.18        12.37 o                         
   9   4  20         28.16          2.26        15.49 o                         
  -9   5  20        193.61        208.94        22.90 o                         
  -8   5  20        263.35        289.01        27.42 o                         
  -7   5  20         47.79         59.05        12.13 o                         
  -6   5  20        130.11        154.89        18.23 o                         
  -5   5  20        221.71        206.07        16.41 o                         
  -4   5  20        188.77        201.36        12.55 o                         
  -3   5  20          8.85          4.65         4.45 o                         
  -2   5  20          4.19          1.81         4.20 o                         
  -1   5  20        465.86        448.53        17.33 o                         
   0   5  20       1400.06       1400.57        29.21 o                         
   1   5  20        325.12        332.17        15.97 o                         
   2   5  20          3.47         13.00         6.12 o                         
   3   5  20         28.02         25.85         6.29 o                         
   4   5  20        643.95        683.81        27.45 o                         
   5   5  20        166.33        168.63        13.91 o                         
   6   5  20        381.38        436.55        24.71 o                         
   7   5  20          5.98          8.00         8.08 o                         
   8   5  20         13.30          4.79        10.47 o                         
  -8   6  20        212.27        236.99        23.64 o                         
  -7   6  20        293.48        329.15        39.19 o                         
  -6   6  20         46.45         70.07        12.00 o                         
  -5   6  20        185.55        161.09        16.15 o                         
  -4   6  20        105.62        108.03        10.73 o                         
  -3   6  20        148.29        156.22        11.23 o                         
  -2   6  20         75.75         81.65         8.19 o                         
  -1   6  20        126.42         98.68         9.03 o                         
   0   6  20        124.36        132.15         9.96 o                         
   1   6  20         64.86         72.19         8.33 o                         
   2   6  20        173.68        195.53        13.60 o                         
   3   6  20        247.45        267.71        15.68 o                         
   4   6  20         86.88         79.81        10.68 o                         
   5   6  20        136.32        135.82        13.29 o                         
   6   6  20         49.93         74.01        12.58 o                         
   7   6  20        114.68        138.50        18.90 o                         
   8   6  20         41.05         32.71        12.47 o                         
  -7   7  20         69.12         42.32        12.56 o                         
  -6   7  20         49.56         43.19        11.78 o                         
  -5   7  20         16.90         27.14         8.65 o                         
  -4   7  20          0.02         -1.17         5.43 o                         
  -3   7  20          0.26          2.61         5.00 o                         
  -2   7  20         46.59         47.32         6.76 o                         
  -1   7  20         10.05         16.98         5.45 o                         
   0   7  20         27.18         18.62         5.93 o                         
   1   7  20         16.60          6.45         5.84 o                         
   2   7  20         64.52         54.82         8.51 o                         
   3   7  20          2.95         -2.19         5.53 o                         
   4   7  20          1.52          5.87         7.14 o                         
   5   7  20          3.25         -5.99         5.99 o                         
   6   7  20         26.13         25.91        10.33 o                         
   7   7  20         58.33         24.84        19.56 o                         
  -6   8  20         23.70        -12.62        13.72 o                         
  -5   8  20        149.76        190.17        17.94 o                         
  -4   8  20         75.31         75.84        11.42 o                         
  -3   8  20        438.41        422.44        22.39 o                         
  -2   8  20        453.00        483.35        24.79 o                         
  -1   8  20        506.72        500.16        23.74 o                         
   0   8  20        376.67        366.76        23.65 o                         
   1   8  20          7.01          3.51         6.70 o                         
   2   8  20        115.61        130.30        14.47 o                         
   3   8  20        114.02        103.50        17.31 o                         
   4   8  20        532.58        596.79        41.20 o                         
   5   8  20        273.93        289.48        25.08 o                         
  -3   9  20         31.05         49.10         9.56 o                         
  -2   9  20        104.96         86.56        13.52 o                         
  -1   9  20          0.30          4.70         8.32 o                         
   0   9  20         16.75         16.24         8.59 o                         
   1   9  20          4.26         14.12        14.82 o                         
   2   9  20        154.46        133.36        18.92 o                         
   3   9  20         78.15         68.12        13.12 o                         
 -10   1  21          5.67          3.99        13.02 o                         
  -9   1  21         11.59         19.77         9.82 o                         
  -8   1  21          0.14          0.58         7.38 o                         
  -7   1  21          0.03         -5.04         5.04 o                         
  -6   1  21        246.69        207.69        22.29 o                         
  -5   1  21        407.22        457.66        26.83 o                         
  -4   1  21         41.60         38.66         6.77 o                         
  -3   1  21         34.35         30.53         5.19 o                         
  -2   1  21        574.43        570.16        17.84 o                         
  -1   1  21       2125.10       2125.35        33.69 o                         
   0   1  21         31.00         41.49         4.67 o                         
   1   1  21         25.10         32.18         4.56 o                         
   2   1  21          0.16          5.59         3.12 o                         
   3   1  21        222.88        191.90         9.70 o                         
   4   1  21        167.54        183.73        13.55 o                         
   5   1  21          9.09         10.36         5.46 o                         
   6   1  21         49.24         55.18         9.79 o                         
   7   1  21          6.18         -4.20         6.36 o                         
   8   1  21        213.37        280.65        21.72 o                         
   9   1  21         79.51         68.37        14.82 o                         
 -10   2  21         10.96          2.40        10.42 o                         
  -9   2  21         20.90         31.75        19.80 o                         
  -8   2  21        142.28        160.95        17.54 o                         
  -7   2  21         13.56         16.41         8.09 o                         
  -6   2  21         73.51         44.75         8.45 o                         
  -5   2  21        193.67        163.93        17.06 o                         
  -4   2  21          4.88         -1.02         5.49 o                         
  -3   2  21        650.13        667.93        24.95 o                         
  -2   2  21        189.16        184.12        10.34 o                         
  -1   2  21        620.78        617.81        17.84 o                         
   0   2  21         61.67         44.40         4.87 o                         
   1   2  21        999.10        952.35        19.52 o                         
   2   2  21        556.41        540.80        15.09 o                         
   3   2  21        127.97        134.10        11.66 o                         
   4   2  21          4.75          6.64         4.99 o                         
   5   2  21         26.69         21.50         6.20 o                         
   6   2  21          4.58         -1.66         6.08 o                         
   7   2  21         49.37         34.40        11.25 o                         
   8   2  21        266.72        302.19        21.12 o                         
   9   2  21        386.91        378.45        30.66 o                         
  -9   3  21        114.73        134.38        20.41 o                         
  -8   3  21         12.02          9.72        10.75 o                         
  -7   3  21        111.80        122.34        19.75 o                         
  -6   3  21         21.41         15.26         8.48 o                         
  -5   3  21          0.08          6.98         6.90 o                         
  -4   3  21         16.93          8.16         6.20 o                         
  -3   3  21        556.49        520.27        19.39 o                         
  -2   3  21          3.69          2.78         3.85 o                         
  -1   3  21        226.28        202.47        10.58 o                         
   0   3  21         95.53        111.13         7.48 o                         
   1   3  21          3.34          0.66         4.57 o                         
   2   3  21        175.94        171.74        11.63 o                         
   3   3  21         74.24         76.15         8.92 o                         
   4   3  21          6.72          5.78         5.68 o                         
   5   3  21        397.00        408.44        20.77 o                         
   6   3  21          7.07          6.37         6.49 o                         
   7   3  21          0.47         -6.48         6.48 o                         
   8   3  21         11.30         -3.42         7.82 o                         
   9   3  21          5.60         -8.86         8.86 o                         
  -9   4  21         64.66         99.53        16.99 o                         
  -8   4  21        113.98        117.69        17.27 o                         
  -7   4  21         18.35         17.13         9.48 o                         
  -6   4  21          0.95          1.89         7.34 o                         
  -5   4  21          2.31         -1.56         6.21 o                         
  -4   4  21         48.25         44.76         8.40 o                         
  -3   4  21        188.32        208.40        12.31 o                         
  -2   4  21          0.52          1.90         4.18 o                         
  -1   4  21        142.04        136.50         9.91 o                         
   0   4  21          3.65          1.76         4.15 o                         
   1   4  21         14.85          5.02         4.91 o                         
   2   4  21         27.23         21.89         5.84 o                         
   3   4  21        219.42        212.52        15.12 o                         
   4   4  21        196.42        191.78        14.88 o                         
   5   4  21        619.27        617.45        30.66 o                         
   6   4  21          5.07         -6.04         7.73 o                         
   7   4  21          9.48          4.38         7.99 o                         
   8   4  21          5.70          9.00        11.40 o                         
   9   4  21          0.68         36.60        33.23 o                         
  -8   5  21        139.59        131.79        17.61 o                         
  -7   5  21          7.55          6.42         8.86 o                         
  -6   5  21         67.78         54.44        11.44 o                         
  -5   5  21        454.45        428.77        25.71 o                         
  -4   5  21        620.67        566.96        25.02 o                         
  -3   5  21         99.47         85.35         8.56 o                         
  -2   5  21        430.47        419.24        16.66 o                         
  -1   5  21          5.03          5.23         4.58 o                         
   0   5  21         13.34         11.15         5.34 o                         
   1   5  21         23.76         16.55         7.06 o                         
   2   5  21         64.91         45.92         9.03 o                         
   3   5  21         31.05         29.52         7.23 o                         
   4   5  21         87.35         82.61        10.39 o                         
   5   5  21        331.49        357.01        22.06 o                         
   6   5  21        343.79        334.02        21.90 o                         
   7   5  21         12.17          9.05         9.14 o                         
   8   5  21          1.10        -10.74        15.76 o                         
  -7   6  21         66.37         69.78        14.33 o                         
  -6   6  21         17.55         26.84         9.91 o                         
  -5   6  21         33.84         55.28        11.47 o                         
  -4   6  21          8.80          2.18         6.61 o                         
  -3   6  21         23.64         16.82         6.94 o                         
  -2   6  21          3.54         -3.39         4.62 o                         
  -1   6  21         97.76         90.69         9.05 o                         
   0   6  21          4.36          7.50         5.63 o                         
   1   6  21         24.26          2.63         4.96 o                         
   2   6  21        118.64        145.44        12.73 o                         
   3   6  21        118.47        122.67        11.90 o                         
   4   6  21        134.83        126.55        14.46 o                         
   5   6  21          7.48         -3.42         6.69 o                         
   6   6  21          2.53         15.32         9.42 o                         
   7   6  21         13.02         12.62         9.62 o                         
  -6   7  21        138.28        131.28        17.59 o                         
  -5   7  21          6.68         -3.00         9.53 o                         
  -4   7  21        346.12        380.05        21.03 o                         
  -3   7  21        331.29        361.63        18.38 o                         
  -2   7  21        409.39        418.79        20.69 o                         
  -1   7  21        398.22        387.45        19.55 o                         
   0   7  21        299.89        304.56        16.63 o                         
   1   7  21        300.88        337.57        18.48 o                         
   2   7  21         55.97         51.71         8.69 o                         
   3   7  21         70.77         58.39        11.45 o                         
   4   7  21        306.42        351.70        23.39 o                         
   5   7  21        104.10         77.14        16.33 o                         
   6   7  21        183.77        189.46        19.77 o                         
  -5   8  21        106.98        136.61        15.57 o                         
  -4   8  21         14.94         13.64         8.13 o                         
  -3   8  21        101.33        153.79        17.40 o                         
  -2   8  21         11.22         22.96         9.12 o                         
  -1   8  21          5.37          6.49         6.59 o                         
   0   8  21        109.17        100.50        13.30 o                         
   1   8  21         70.81         73.05        12.08 o                         
   2   8  21          5.47          5.43         7.17 o                         
   3   8  21         19.79         -6.91        10.43 o                         
   4   8  21         11.55          3.48         8.40 o                         
   5   8  21          0.08         -1.51         8.29 o                         
  -2   9  21         83.29         84.29        18.73 o                         
  -1   9  21        141.39        128.39        18.31 o                         
   0   9  21         31.21         46.75        11.17 o                         
   1   9  21        288.01        325.28        24.29 o                         
   2   9  21         80.55        100.72        16.64 o                         
  -9   0  22         40.01         61.64        31.78 o                         
  -8   0  22        304.18        369.62        33.32 o                         
  -7   0  22        285.35        268.65        45.28 o                         
  -6   0  22        271.66        258.23        28.88 o                         
  -5   0  22        120.51        139.79        17.86 o                         
  -4   0  22        478.20        411.20        26.33 o                         
  -3   0  22        336.48        328.66        22.69 o                         
  -2   0  22        762.87        746.80        33.60 o                         
  -1   0  22       3186.77       3510.43        78.68 o                         
   0   0  22        145.72        134.99        12.54 o                         
   1   0  22        137.38        122.09        11.12 o                         
   2   0  22        210.59        213.68        18.44 o                         
   3   0  22       2392.07       2358.24        57.66 o                         
   4   0  22         81.56         93.06        14.69 o                         
   5   0  22        296.70        301.90        24.22 o                         
   6   0  22         13.14          8.88         9.23 o                         
   7   0  22        145.19        150.31        22.97 o                         
   8   0  22        105.18        101.68        21.02 o                         
   9   0  22         86.34         90.47        21.07 o                         
  -9   1  22          2.71          5.65        12.34 o                         
  -8   1  22         34.99         31.18        12.67 o                         
  -7   1  22         62.78         54.14        14.16 o                         
  -6   1  22        220.99        225.80        17.67 o                         
  -5   1  22        105.27        119.06        11.25 o                         
  -4   1  22          0.19         -1.78         4.37 o                         
  -3   1  22          5.25          7.61         4.78 o                         
  -2   1  22        283.94        269.07        15.29 o                         
  -1   1  22        742.04        710.19        20.75 o                         
   0   1  22       1146.02       1153.73        23.50 o                         
   1   1  22        167.52        177.18         9.66 o                         
   2   1  22        170.17        158.07        10.12 o                         
   3   1  22        132.86        135.09        10.43 o                         
   4   1  22        695.68        692.36        24.27 o                         
   5   1  22         95.86         95.35         9.90 o                         
   6   1  22         65.71         70.04        11.76 o                         
   7   1  22        145.79        147.31        14.46 o                         
   8   1  22        220.74        226.26        19.56 o                         
   9   1  22         17.07         32.56        11.85 o                         
  -9   2  22         52.05         37.57        27.69 o                         
  -8   2  22          1.50         -4.67         8.92 o                         
  -7   2  22         24.74         24.66         9.12 o                         
  -6   2  22        822.72        843.09        33.61 o                         
  -5   2  22         66.32         64.31         9.07 o                         
  -4   2  22        854.70        838.24        29.98 o                         
  -3   2  22         89.25         86.93        11.85 o                         
  -2   2  22         84.90         80.68         8.13 o                         
  -1   2  22          3.87          8.20         5.01 o                         
   0   2  22          1.33          1.74         9.72 o                         
   1   2  22       1557.67       1604.20        30.78 o                         
   2   2  22        256.28        263.88        12.01 o                         
   3   2  22          4.43         -0.06         5.10 o                         
   4   2  22        185.33        219.32        13.42 o                         
   5   2  22         21.71         19.39         7.12 o                         
   6   2  22        362.62        390.92        22.27 o                         
   7   2  22        217.58        264.29        19.72 o                         
   8   2  22        557.77        601.80        32.19 o                         
   9   2  22         40.17         38.76        11.49 o                         
  -9   3  22         46.09         66.69        17.00 o                         
  -8   3  22        302.66        393.41        31.16 o                         
  -7   3  22        263.83        230.93        20.63 o                         
  -6   3  22          0.30          3.93         7.59 o                         
  -5   3  22        163.06        184.36        21.98 o                         
  -4   3  22        119.36        111.45        10.69 o                         
  -3   3  22        251.53        258.08        16.00 o                         
  -2   3  22          2.78         -3.64         4.34 o                         
  -1   3  22        926.62        915.72        27.29 o                         
   0   3  22        820.52        776.59        27.19 o                         
   1   3  22         30.53          9.56         5.21 o                         
   2   3  22          1.42         -1.45         3.91 o                         
   3   3  22          0.77         -4.52         4.52 o                         
   4   3  22         70.25         55.00         8.37 o                         
   5   3  22        121.56        111.12        11.87 o                         
   6   3  22        245.02        256.88        27.07 o                         
   7   3  22        494.34        426.65        26.42 o                         
   8   3  22         77.68         79.28        16.26 o                         
   9   3  22        102.24         65.91        15.38 o                         
  -8   4  22         39.65         39.19        14.33 o                         
  -7   4  22        383.65        382.55        26.06 o                         
  -6   4  22         22.65         16.84         8.99 o                         
  -5   4  22        530.01        461.79        26.81 o                         
  -4   4  22        543.20        514.42        24.13 o                         
  -3   4  22        421.20        434.27        20.65 o                         
  -2   4  22         81.34         56.96         7.68 o                         
  -1   4  22        759.50        751.91        24.44 o                         
   0   4  22        114.29         95.21         9.38 o                         
   1   4  22          0.28          2.10         4.72 o                         
   2   4  22         42.84         49.44         8.38 o                         
   3   4  22          2.20         -5.69         5.69 o                         
   4   4  22         39.57         32.86         8.44 o                         
   5   4  22         16.03         15.20         7.21 o                         
   6   4  22         86.02        116.70        14.08 o                         
   7   4  22         92.03        102.47        19.46 o                         
   8   4  22         23.10         23.46        10.94 o                         
  -8   5  22         84.27         78.01        14.63 o                         
  -7   5  22        104.22        137.63        22.20 o                         
  -6   5  22        128.41        101.98        14.50 o                         
  -5   5  22        190.16        194.03        18.04 o                         
  -4   5  22         21.91         12.79         7.20 o                         
  -3   5  22         48.80         51.43        11.34 o                         
  -2   5  22         19.50         20.71         7.24 o                         
  -1   5  22        255.83        275.46        15.35 o                         
   0   5  22        340.29        326.25        16.55 o                         
   1   5  22        313.78        301.89        17.22 o                         
   2   5  22         63.02         65.15         9.35 o                         
   3   5  22        200.48        243.81        17.16 o                         
   4   5  22        171.82        187.84        16.85 o                         
   5   5  22        479.91        485.38        28.43 o                         
   6   5  22         96.03        101.11        15.74 o                         
   7   5  22        134.99        143.96        19.09 o                         
  -7   6  22          1.03         12.36        10.49 o                         
  -6   6  22        127.49        129.26        23.21 o                         
  -5   6  22         19.48         21.70         9.03 o                         
  -4   6  22         31.95         29.50         8.83 o                         
  -3   6  22         69.63         79.39        11.01 o                         
  -2   6  22        484.91        466.18        22.92 o                         
  -1   6  22        119.02        120.77        11.28 o                         
   0   6  22        375.31        399.56        20.54 o                         
   1   6  22        107.99        117.07        11.93 o                         
   2   6  22         12.90         11.87         6.53 o                         
   3   6  22         11.65         15.67         7.15 o                         
   4   6  22        289.70        302.81        22.45 o                         
   5   6  22        548.57        582.49        30.03 o                         
   6   6  22          6.00          6.10         9.17 o                         
   7   6  22         11.55          7.73         9.57 o                         
  -6   7  22          7.98         10.63         8.98 o                         
  -5   7  22          4.40          7.01         7.97 o                         
  -4   7  22         15.24          9.48         7.82 o                         
  -3   7  22         71.66         55.07         9.37 o                         
  -2   7  22         91.52        109.43        16.96 o                         
  -1   7  22        195.98        188.60        14.93 o                         
   0   7  22         16.04         18.57         6.36 o                         
   1   7  22         22.50         20.31         7.45 o                         
   2   7  22          9.96         10.97         7.17 o                         
   3   7  22         28.16         22.57         8.63 o                         
   4   7  22         31.16         29.17        11.96 o                         
   5   7  22         16.97         14.65        10.38 o                         
  -4   8  22         11.05         16.17         9.26 o                         
  -3   8  22          0.26          5.71         6.82 o                         
  -2   8  22         48.39         41.70        13.72 o                         
  -1   8  22         77.59         83.18        13.91 o                         
   0   8  22         50.25         61.81        12.38 o                         
   1   8  22        139.88        159.96        21.74 o                         
   2   8  22        218.30        226.09        19.61 o                         
   3   8  22        368.36        425.93        45.39 o                         
   4   8  22          4.15         -0.20         9.42 o                         
   0   9  22         56.02         63.60        73.44 o                         
  -9   1  23        121.53        123.21        19.23 o                         
  -8   1  23          0.00         11.09         9.53 o                         
  -7   1  23          5.17          7.70         7.21 o                         
  -6   1  23        502.67        492.78        24.26 o                         
  -5   1  23         47.67         44.60         8.24 o                         
  -4   1  23          8.49          3.02         5.63 o                         
  -3   1  23         46.89         51.64         7.08 o                         
  -2   1  23        227.40        220.84        14.51 o                         
  -1   1  23        750.30        770.38        26.54 o                         
   0   1  23          1.47          6.69         4.73 o                         
   1   1  23          0.15         -1.26         3.89 o                         
   2   1  23          1.49          0.60         4.24 o                         
   3   1  23          6.21          3.33         5.13 o                         
   4   1  23         31.20         19.88         6.67 o                         
   5   1  23         49.20         36.13         7.31 o                         
   6   1  23          2.99          0.76         8.81 o                         
   7   1  23         43.47         54.89        11.08 o                         
   8   1  23         16.01         25.48        10.72 o                         
   9   1  23          7.26          6.39        11.60 o                         
  -9   2  23        220.54        211.94        26.61 o                         
  -8   2  23         72.56         82.24        17.39 o                         
  -7   2  23        139.88        128.21        30.46 o                         
  -6   2  23         22.88         25.49         9.31 o                         
  -5   2  23          0.58          4.01         6.08 o                         
  -4   2  23          1.04         -2.00         4.16 o                         
  -3   2  23         10.80         20.37         5.36 o                         
  -2   2  23        125.01        135.87        12.28 o                         
  -1   2  23         43.07         33.94         6.77 o                         
   0   2  23          0.29          3.49         6.79 o                         
   1   2  23        112.77         95.69         9.36 o                         
   2   2  23         70.99         82.04         8.16 o                         
   3   2  23        213.17        216.31        13.50 o                         
   4   2  23         14.97          9.50         5.37 o                         
   5   2  23        291.70        301.22        16.96 o                         
   6   2  23          0.34         -5.62         5.62 o                         
   7   2  23         16.81         10.36         7.82 o                         
   8   2  23        262.10        328.35        26.63 o                         
  -8   3  23        167.86        151.09        24.74 o                         
  -7   3  23        266.55        288.00        32.35 o                         
  -6   3  23        124.17        149.95        16.73 o                         
  -5   3  23        218.52        214.58        18.06 o                         
  -4   3  23         19.51         10.04         6.58 o                         
  -3   3  23          4.48          3.49         5.20 o                         
  -2   3  23         35.35         15.79         7.58 o                         
  -1   3  23         41.80         38.70         9.44 o                         
   0   3  23         77.46         73.34         9.36 o                         
   1   3  23        235.32        250.32        17.38 o                         
   2   3  23         24.98         29.54         7.19 o                         
   3   3  23        422.54        460.11        22.77 o                         
   4   3  23        120.77        109.31        11.99 o                         
   5   3  23          0.45         -5.72         5.72 o
[truncated: 51,681 more chars]
