# Supplementary material for: Syntheses and structures of two anthracene–benzoic acid derivatives as potential MOF linkers
Source: Acta Crystallogr E Crystallogr Commun. 2025 Oct 28;81(Pt 11):1063–6. doi: 10.1107/S2056989025008503 (PMC12589845; doi:10.1107/S2056989025008503)
Supplement: Supplementary file 3 [file e-81-01063-2sup3.hkl]

data_2                                                                          
_shelx_title ' work_040225_1651_0m_a.res in P2(1)/n'                            
_shelx_refln_list_code          4                                               
_shelx_F_calc_maximum      305.16                                               
_exptl_crystal_F_000       660.00                                               
_reflns_d_resolution_high  0.7980                                               
                                                                                
loop_                                                                           
 _space_group_symop_operation_xyz                                               
 'x, y, z'                                                                      
 '-x+1/2, y+1/2, -z+1/2'                                                        
 '-x, -y, -z'                                                                   
 'x-1/2, -y-1/2, z-1/2'                                                         
                                                                                
_cell_length_a    10.8761                                                       
_cell_length_b     9.6711                                                       
_cell_length_c    14.8968                                                       
_cell_angle_alpha  90.000                                                       
_cell_angle_beta  100.519                                                       
_cell_angle_gamma  90.000                                                       
                                                                                
_shelx_F_squared_multiplier     1.000                                           
                                                                                
loop_                                                                           
 _refln_index_h                                                                 
 _refln_index_k                                                                 
 _refln_index_l                                                                 
 _refln_F_squared_calc                                                          
 _refln_F_squared_meas                                                          
 _refln_F_squared_sigma                                                         
 _refln_observed_status                                                         
   2   0   0       5477.45       5239.66       131.31 o                         
   4   0   0       5229.60       4843.83       120.77 o                         
   6   0   0       1872.58       1815.03        58.04 o                         
   8   0   0          5.89          9.14         7.65 o                         
  10   0   0          0.02         -8.89         8.89 o                         
  12   0   0         58.66         30.58        25.63 o                         
   1   1   0        736.34        790.54        17.24 o                         
   2   1   0        821.11        733.56        16.07 o                         
   3   1   0       1327.78       1258.45        26.57 o                         
   4   1   0          0.92         -2.54         3.09 o                         
   5   1   0        452.13        495.63        15.91 o                         
   6   1   0        209.80        253.13        11.91 o                         
   7   1   0          1.56          3.86         4.22 o                         
   8   1   0         65.96         86.38         8.07 o                         
   9   1   0         27.25         27.71         6.77 o                         
  10   1   0         12.61         19.04         8.14 o                         
  11   1   0         46.47         34.39        12.52 o                         
  12   1   0         36.45         74.56        20.69 o                         
  13   1   0         45.60         30.15        17.05 o                         
   0   2   0          0.00          5.31         3.83 o                         
   1   2   0       5804.28       5903.28       126.06 o                         
   2   2   0         94.66        110.31         5.74 o                         
   3   2   0        868.32        751.72        19.66 o                         
   4   2   0          2.25          0.38         3.79 o                         
   5   2   0        245.04        299.90        12.00 o                         
   6   2   0        126.33        117.64         8.13 o                         
   7   2   0          0.71         -3.79         4.15 o                         
   8   2   0          0.00          0.31         4.79 o                         
   9   2   0          0.18         -2.02         5.59 o                         
  10   2   0         18.07         16.11         7.65 o                         
  11   2   0        101.57         80.97        22.54 o                         
  12   2   0         18.53         37.70        18.11 o                         
  13   2   0          1.73        -21.20        21.22 o                         
   1   3   0         40.99         16.57         3.78 o                         
   2   3   0        880.23        872.21        25.13 o                         
   3   3   0       1103.34       1043.58        26.51 o                         
   4   3   0        605.00        721.41        23.62 o                         
   5   3   0         69.65         60.22         6.77 o                         
   6   3   0        315.54        323.14        14.27 o                         
   7   3   0          5.02          0.21         4.36 o                         
   8   3   0         36.00         14.35         6.69 o                         
   9   3   0        187.08        216.16        14.93 o                         
  10   3   0         73.51         88.29        15.55 o                         
  11   3   0         75.40         83.25        21.05 o                         
  12   3   0         48.27         41.27        19.51 o                         
   0   4   0       3132.21       3186.04        92.09 o                         
   1   4   0        390.00        351.54        11.76 o                         
   2   4   0         95.23         97.37         8.88 o                         
   3   4   0         11.58         15.39         7.13 o                         
   4   4   0         77.89         93.41         8.49 o                         
   5   4   0        546.95        550.86        22.51 o                         
   6   4   0         15.22         21.91         5.80 o                         
   7   4   0        166.71        194.59        12.85 o                         
   8   4   0         13.01          7.04         6.89 o                         
   9   4   0        830.20        828.15        39.06 o                         
  10   4   0         22.32         16.70        13.64 o                         
  11   4   0        414.92        481.81        42.33 o                         
  12   4   0        105.58         69.12        30.77 o                         
   1   5   0          2.91          2.92         4.29 o                         
   2   5   0       1571.44       1541.00        43.51 o                         
   3   5   0        832.43        866.85        27.12 o                         
   4   5   0          8.00          5.65         5.63 o                         
   5   5   0          4.04         -3.59         6.34 o                         
   6   5   0        104.02         90.80         9.56 o                         
   7   5   0         14.03         12.80         5.95 o                         
   8   5   0          9.64         16.81        10.88 o                         
   9   5   0          4.50         -7.91        10.85 o                         
  10   5   0         51.48         89.99        20.04 o                         
  11   5   0         11.53          8.07        16.69 o                         
  12   5   0         42.61         38.04        21.85 o                         
   0   6   0        668.58        761.14        31.06 o                         
   1   6   0        167.59        154.58         9.02 o                         
   2   6   0        323.66        349.21        17.26 o                         
   3   6   0        347.59        378.97        17.51 o                         
   4   6   0          2.87         -5.23         5.23 o                         
   5   6   0         14.98         11.74         6.83 o                         
   6   6   0          1.12         22.28         8.66 o                         
   7   6   0         23.28         18.00         9.13 o                         
   8   6   0        126.18        115.13        17.12 o                         
   9   6   0         41.01         44.30        20.24 o                         
  10   6   0          0.56         27.01        16.40 o                         
  11   6   0          4.15         15.04        19.26 o                         
   1   7   0         13.64          9.86         4.83 o                         
   2   7   0        402.79        433.00        19.69 o                         
   3   7   0         33.59         25.78         7.66 o                         
   4   7   0         26.18         25.11         8.05 o                         
   5   7   0          5.31          8.52         9.37 o                         
   6   7   0        148.06        158.71        17.26 o                         
   7   7   0        102.66        127.43        17.99 o                         
   8   7   0         35.20         36.52        15.97 o                         
   9   7   0         10.79         27.45        20.82 o                         
  10   7   0          3.22         17.14        17.23 o                         
   0   8   0       2899.56       2851.24        91.91 o                         
   1   8   0          0.13          1.52         5.63 o                         
   2   8   0        283.16        299.37        17.53 o                         
   3   8   0        651.43        633.12        27.74 o                         
   4   8   0        115.22         96.67        12.16 o                         
   5   8   0          0.96          4.18         9.59 o                         
   6   8   0        109.81        125.10        18.85 o                         
   7   8   0        149.82        201.82        23.18 o                         
   8   8   0          6.53          8.62        14.77 o                         
   9   8   0        122.99        131.27        27.81 o                         
  10   8   0          2.94         44.37        26.81 o                         
   1   9   0       1002.79        991.40        52.96 o                         
   2   9   0          6.42          1.67        11.80 o                         
   3   9   0          6.83          9.56        10.72 o                         
   4   9   0        135.37        153.53        20.77 o                         
   5   9   0         91.53         74.88        16.93 o                         
   6   9   0          0.25         12.80        12.43 o                         
   7   9   0          0.37          3.79        14.46 o                         
   8   9   0          9.88         37.18        18.88 o                         
   0  10   0          6.11         14.44        18.96 o                         
   1  10   0         23.86         38.78        19.93 o                         
   2  10   0        142.66        177.02        31.03 o                         
   3  10   0         15.52         29.23        18.31 o                         
   4  10   0         61.06         79.75        22.69 o                         
   5  10   0          0.62         11.50        15.98 o                         
   6  10   0          9.56         15.78        29.34 o                         
   7  10   0          0.34         30.26        20.86 o                         
   1  11   0         83.77         67.73        24.42 o                         
   2  11   0         96.28         59.95        22.50 o                         
   3  11   0         39.89        117.19        63.57 o                         
   4  11   0          7.06         21.71        21.79 o                         
   5  11   0         13.87         19.20        24.73 o                         
   0  12   0         46.61         51.63        47.39 o                         
   1  12   0          3.64         -4.76        26.46 o                         
 -13   0   1         28.79         51.09        30.24 o                         
 -11   0   1         20.63         39.78        17.99 o                         
  -9   0   1        171.96        219.49        18.34 o                         
  -7   0   1        109.63        121.87        12.17 o                         
  -5   0   1        395.19        466.52        22.30 o                         
  -3   0   1       6064.11       5978.44       141.63 o                         
  -1   0   1         56.79         33.81         2.62 o                         
   1   0   1       6858.93       6976.77       252.97 o                         
   3   0   1      93124.53     114167.33      6922.92 o                         
   5   0   1       3245.81       3026.96        88.68 o                         
   7   0   1        812.00        902.45        37.53 o                         
   9   0   1         41.26         37.55        12.50 o                         
  11   0   1         22.61         -0.66        16.15 o                         
  13   0   1          5.77         -2.59        30.47 o                         
 -13   1   1          2.01         16.74        17.63 o                         
 -12   1   1         51.75         18.24        14.10 o                         
 -11   1   1         40.80         45.80         9.81 o                         
 -10   1   1         76.75         87.11        10.34 o                         
  -9   1   1         60.77         63.73         7.79 o                         
  -8   1   1        110.56        120.16         8.57 o                         
  -7   1   1         28.24         27.36         4.90 o                         
  -6   1   1        167.82        194.45         9.35 o                         
  -5   1   1       2188.64       2163.88        41.02 o                         
  -4   1   1          9.72         11.01         3.39 o                         
  -3   1   1        122.97        116.52         5.79 o                         
  -2   1   1         16.93         28.34         3.33 o                         
  -1   1   1        275.85        243.21         6.74 o                         
   0   1   1         24.66         35.30         2.40 o                         
   1   1   1        164.97        189.93         6.18 o                         
   2   1   1       2796.52       3110.46        63.24 o                         
   3   1   1         44.22         51.98         4.93 o                         
   4   1   1        123.26        156.62         7.78 o                         
   5   1   1         51.27         50.64         6.55 o                         
   6   1   1          1.31         -0.46         4.48 o                         
   7   1   1          3.50         10.31         4.85 o                         
   8   1   1         34.91         47.58         7.03 o                         
   9   1   1         43.44         28.54         8.18 o                         
  10   1   1         77.62         72.70        14.45 o                         
  11   1   1         80.58         78.55        18.95 o                         
  12   1   1          6.71          2.67        14.91 o                         
  13   1   1          5.17         47.26        22.39 o                         
 -13   2   1         10.68        -15.30        16.90 o                         
 -12   2   1         68.73         37.40        16.15 o                         
 -11   2   1          2.33          8.45        12.03 o                         
 -10   2   1         29.21         13.07         7.62 o                         
  -9   2   1          0.01         -0.71         5.49 o                         
  -8   2   1          1.61          1.87         4.49 o                         
  -7   2   1        194.51        202.32        10.58 o                         
  -6   2   1          3.28          3.28         3.62 o                         
  -5   2   1        241.94        258.77        10.72 o                         
  -4   2   1         71.59         59.10         6.15 o                         
  -3   2   1        677.58        587.69        15.99 o                         
  -2   2   1       1143.00       1284.00        27.78 o                         
  -1   2   1       4981.91       5114.87        96.60 o                         
   0   2   1        710.86        594.17        13.65 o                         
   1   2   1        246.43        223.41         7.89 o                         
   2   2   1       1753.04       1795.14        36.35 o                         
   3   2   1       1336.92       1151.78        26.35 o                         
   4   2   1        508.60        586.23        17.50 o                         
   5   2   1        282.91        349.51        14.23 o                         
   6   2   1        244.59        257.13        11.99 o                         
   7   2   1         60.96         53.24         7.03 o                         
   8   2   1          0.24          0.45         6.17 o                         
   9   2   1          0.18          4.76         8.42 o                         
  10   2   1        174.41        194.56        19.36 o                         
  11   2   1        139.80        133.33        24.66 o                         
  12   2   1          2.00         17.48        14.63 o                         
  13   2   1          3.66        -13.02        21.69 o                         
 -13   3   1         19.86         21.00        30.71 o                         
 -12   3   1         54.19         51.67        19.49 o                         
 -11   3   1         17.03         30.92        16.27 o                         
 -10   3   1         94.13         70.49        11.37 o                         
  -9   3   1          5.25          0.57         6.13 o                         
  -8   3   1          7.94          8.21         8.11 o                         
  -7   3   1          5.01          2.64         4.80 o                         
  -6   3   1        367.65        383.15        15.92 o                         
  -5   3   1         20.55         13.99         4.62 o                         
  -4   3   1        444.54        463.63        16.59 o                         
  -3   3   1        509.35        441.23        14.05 o                         
  -2   3   1       3855.62       3964.20        78.70 o                         
  -1   3   1        177.68        224.10         8.24 o                         
   0   3   1       2192.33       1793.93        37.00 o                         
   1   3   1        782.08        724.69        18.19 o                         
   2   3   1        658.58        585.86        18.95 o                         
   3   3   1        200.02        233.51         9.70 o                         
   4   3   1        394.29        485.55        17.68 o                         
   5   3   1         69.08         64.11         7.24 o                         
   6   3   1        457.34        427.94        17.87 o                         
   7   3   1         47.22         54.75         7.44 o                         
   8   3   1         13.54          0.04         5.44 o                         
   9   3   1          1.85          9.80         7.84 o                         
  10   3   1          0.92          5.82        14.62 o                         
  11   3   1         19.28         15.72        15.89 o                         
  12   3   1          6.43          8.58        28.75 o                         
 -12   4   1         15.82         12.47        21.04 o                         
 -11   4   1          0.23         12.45        15.93 o                         
 -10   4   1         28.21         -1.16        12.74 o                         
  -9   4   1          1.54          2.19         7.27 o                         
  -8   4   1        753.62        820.20        28.98 o                         
  -7   4   1         59.54         65.11         8.43 o                         
  -6   4   1       1959.25       1822.04        46.22 o                         
  -5   4   1         39.55         40.17         5.73 o                         
  -4   4   1         45.72         49.80         5.25 o                         
  -3   4   1          1.15         -2.41         5.00 o                         
  -2   4   1       1361.67       1285.41        31.98 o                         
  -1   4   1        414.59        405.84        13.34 o                         
   0   4   1         21.21          8.54         5.29 o                         
   1   4   1         18.13         10.65         3.44 o                         
   2   4   1         28.81         32.17         6.28 o                         
   3   4   1       1972.80       1900.02        46.09 o                         
   4   4   1         65.76         64.59        10.41 o                         
   5   4   1        342.46        365.06        14.33 o                         
   6   4   1        431.94        448.54        17.90 o                         
   7   4   1        145.62        147.24        10.82 o                         
   8   4   1         44.60         65.60         9.27 o                         
   9   4   1         10.85         -8.61         8.91 o                         
  10   4   1          0.02         -9.49        13.68 o                         
  11   4   1         63.79         34.16        18.10 o                         
  12   4   1        270.50        265.95        45.74 o                         
 -12   5   1          9.89         -6.72        17.07 o                         
 -11   5   1          3.85          7.36        19.52 o                         
 -10   5   1         24.99         27.96        14.89 o                         
  -9   5   1          0.26         -7.76         7.76 o                         
  -8   5   1         30.30         19.99         8.86 o                         
  -7   5   1        372.56        377.20        17.12 o                         
  -6   5   1          6.44          7.54         4.67 o                         
  -5   5   1         23.77          7.47         5.84 o                         
  -4   5   1        274.14        256.16        14.06 o                         
  -3   5   1          9.41         16.35         6.56 o                         
  -2   5   1          1.70          8.34         5.04 o                         
  -1   5   1          9.96          8.15         3.86 o                         
   0   5   1        110.90        118.35         7.94 o                         
   1   5   1        542.77        521.65        16.77 o                         
   2   5   1         15.10          7.80         6.50 o                         
   3   5   1        658.02        707.55        24.60 o                         
   4   5   1         25.04         19.64         5.76 o                         
   5   5   1        134.91        144.80        13.20 o                         
   6   5   1        709.40        747.54        25.14 o                         
   7   5   1         93.25        110.54        11.98 o                         
   8   5   1         87.61         78.67        14.10 o                         
   9   5   1          0.00         -6.44        11.41 o                         
  10   5   1         36.41         14.82        16.27 o                         
  11   5   1          1.91        -13.91        15.03 o                         
  12   5   1         22.38         23.49        23.76 o                         
 -11   6   1          0.04         11.28        18.56 o                         
 -10   6   1          1.53        -13.00        13.67 o                         
  -9   6   1         60.98         79.86        18.10 o                         
  -8   6   1        161.23        135.96        22.44 o                         
  -7   6   1         58.35         54.71        11.83 o                         
  -6   6   1         68.71         62.03        10.31 o                         
  -5   6   1         10.09          7.98         7.86 o                         
  -4   6   1        213.53        194.15        12.35 o                         
  -3   6   1         99.07         79.15         8.83 o                         
  -2   6   1         46.57         39.48         6.92 o                         
  -1   6   1          0.28          7.02         4.00 o                         
   0   6   1         83.77         65.69         7.17 o                         
   1   6   1        421.30        439.53        15.99 o                         
   2   6   1         54.92         40.91         7.37 o                         
   3   6   1         90.20         70.02         9.80 o                         
   4   6   1          0.01         -0.12         6.32 o                         
   5   6   1          1.60         -6.21         6.69 o                         
   6   6   1        114.78        152.18        16.20 o                         
   7   6   1        114.87        102.20        15.18 o                         
   8   6   1          6.47         13.67        14.49 o                         
   9   6   1          3.78         -0.16        16.89 o                         
  10   6   1         16.64          6.49        18.45 o                         
  11   6   1         16.39         -0.62        18.79 o                         
 -11   7   1          0.06        -20.22        20.42 o                         
 -10   7   1         16.03         16.27        27.14 o                         
  -9   7   1         53.70         64.57        21.98 o                         
  -8   7   1          0.97          0.99        11.27 o                         
  -7   7   1         58.44         54.57        12.78 o                         
  -6   7   1         84.85         69.49        11.91 o                         
  -5   7   1        348.08        334.20        20.01 o                         
  -4   7   1         45.76         36.75         7.88 o                         
  -3   7   1         20.58         23.27         7.68 o                         
  -2   7   1         31.44         25.85         7.32 o                         
  -1   7   1          0.29         -0.89         3.96 o                         
   0   7   1         75.95         58.57         8.31 o                         
   1   7   1         49.00         51.65         6.79 o                         
   2   7   1         37.49         26.09         7.36 o                         
   3   7   1         13.05         14.87         7.54 o                         
   4   7   1         10.41          4.93         7.49 o                         
   5   7   1         13.73         -1.57         8.76 o                         
   6   7   1          8.05         -5.40        14.38 o                         
   7   7   1          0.49         -3.38        11.97 o                         
   8   7   1          3.04        -14.21        16.52 o                         
   9   7   1         46.32         74.46        22.91 o                         
  10   7   1          0.28          8.44        19.27 o                         
 -10   8   1          7.39         40.99        23.92 o                         
  -9   8   1         12.82         13.31        19.10 o                         
  -8   8   1          0.48          6.73        15.49 o                         
  -7   8   1         30.21         44.75        14.49 o                         
  -6   8   1        245.39        229.37        23.45 o                         
  -5   8   1         44.32         40.81        11.00 o                         
  -4   8   1       1094.87       1083.91        42.82 o                         
  -3   8   1        527.03        548.98        26.30 o                         
  -2   8   1        232.59        239.89        17.16 o                         
  -1   8   1         59.23         46.70         9.85 o                         
   0   8   1         18.10         16.33         6.19 o                         
   1   8   1        836.36        923.92        36.86 o                         
   2   8   1        210.97        220.55        16.51 o                         
   3   8   1       2126.80       2165.29        64.84 o                         
   4   8   1          0.22          6.62         8.77 o                         
   5   8   1        107.12        110.51        15.64 o                         
   6   8   1         86.27         83.53        18.32 o                         
   7   8   1         91.67        103.81        21.09 o                         
   8   8   1          6.39         -7.63        19.85 o                         
   9   8   1         22.45         40.84        18.55 o                         
  -9   9   1          5.50          5.81        21.43 o                         
  -8   9   1         90.51        103.90        27.52 o                         
  -7   9   1         14.54         30.14        19.53 o                         
  -6   9   1          0.00          6.29        12.78 o                         
  -5   9   1         91.19         83.33        19.17 o                         
  -4   9   1          7.18          9.05        10.76 o                         
  -3   9   1        405.60        485.04        33.58 o                         
  -2   9   1          7.80         18.76        11.36 o                         
  -1   9   1        154.91        143.85        23.69 o                         
   0   9   1          5.64         -9.49        14.69 o                         
   1   9   1        819.57        946.26        46.60 o                         
   2   9   1        939.44       1011.02        44.71 o                         
   3   9   1        109.30         88.56        18.48 o                         
   4   9   1        359.54        366.27        28.62 o                         
   5   9   1         23.61         36.35        16.39 o                         
   6   9   1          1.52         12.67        14.10 o                         
   7   9   1        149.55        144.41        29.87 o                         
   8   9   1         18.26         47.17        19.75 o                         
  -7  10   1         69.12        106.82        30.57 o                         
  -6  10   1         16.70         74.80        24.10 o                         
  -5  10   1          8.75        -11.16        16.13 o                         
  -4  10   1         71.18         81.79        24.52 o                         
  -3  10   1         80.45         43.30        28.54 o                         
  -2  10   1        119.91        117.69        26.47 o                         
  -1  10   1          6.03          8.99        15.85 o                         
   0  10   1        154.41        199.32        28.75 o                         
   1  10   1         91.46        100.58        23.61 o                         
   2  10   1        173.24        125.10        26.40 o                         
   3  10   1          1.07          3.00        18.17 o                         
   4  10   1          3.97         -3.78        18.48 o                         
   5  10   1         11.75         12.15        15.75 o                         
   6  10   1         33.15         80.46        24.17 o                         
   7  10   1          4.67         23.06        19.88 o                         
  -5  11   1          3.37          3.88        20.58 o                         
  -4  11   1          0.00         22.24        25.01 o                         
  -3  11   1          6.27         44.08        31.38 o                         
  -2  11   1          3.33          4.48        20.24 o                         
  -1  11   1         39.04         42.57        21.09 o                         
   0  11   1         16.16          1.52        17.78 o                         
   1  11   1         62.53         69.43        23.56 o                         
   2  11   1         45.06         59.87        22.33 o                         
   3  11   1          0.55        -16.19        16.77 o                         
   4  11   1          0.41         -0.32        20.10 o                         
   5  11   1         10.07         38.50        24.31 o                         
  -1  12   1         97.56        137.79        40.45 o                         
   0  12   1        179.82        231.26        47.85 o                         
   1  12   1         39.34         38.77        30.38 o                         
 -12   0   2         62.08         87.35        33.68 o                         
 -10   0   2        351.10        445.41        32.35 o                         
  -8   0   2         99.37        117.03        12.06 o                         
  -6   0   2       2317.92       2365.72        62.78 o                         
  -4   0   2         19.61         11.84         4.58 o                         
  -2   0   2         24.10         19.03         4.39 o                         
   0   0   2          3.80          3.72         2.44 o                         
   2   0   2       6155.84       6170.83       190.73 o                         
   4   0   2       1490.82       1417.28        44.92 o                         
   6   0   2      10938.31      11270.95       320.65 o                         
   8   0   2        793.82        768.73        40.07 o                         
  10   0   2          9.02         12.99        14.85 o                         
  12   0   2         54.27        127.97        40.45 o                         
 -13   1   2         13.61         24.82        17.77 o                         
 -12   1   2          0.27          8.94        14.00 o                         
 -11   1   2         51.45         56.38        13.84 o                         
 -10   1   2          0.00         -0.46         6.64 o                         
  -9   1   2        240.71        279.28        14.63 o                         
  -8   1   2          4.24          3.61         4.73 o                         
  -7   1   2          1.62         -3.56         3.56 o                         
  -6   1   2         17.70         22.64         4.96 o                         
  -5   1   2         90.74         59.61         5.86 o                         
  -4   1   2        121.13        120.96         6.88 o                         
  -3   1   2        937.48        811.95        17.95 o                         
  -2   1   2      17262.13      17426.20       332.93 o                         
  -1   1   2      15142.93      15777.43       403.17 o                         
   0   1   2       1568.50       1279.48        25.31 o                         
   1   1   2       1071.67        920.61        20.05 o                         
   2   1   2       5978.29       5742.16       108.36 o                         
   3   1   2       6667.31       6927.62       148.36 o                         
   4   1   2        487.93        552.81        24.64 o                         
   5   1   2        919.41       1126.09        30.62 o                         
   6   1   2          1.15         14.17         4.61 o                         
   7   1   2         24.93         25.86         5.82 o                         
   8   1   2         27.21         11.11         6.74 o                         
   9   1   2        383.37        411.85        25.29 o                         
  10   1   2        146.61        158.72        20.66 o                         
  11   1   2          0.63         -7.94        13.23 o                         
  12   1   2          2.46          4.53        15.40 o                         
 -13   2   2          0.08        -16.83        19.14 o                         
 -12   2   2          0.23         13.00        12.10 o                         
 -11   2   2          3.87        -12.39        12.39 o                         
 -10   2   2         19.71          6.15         7.87 o                         
  -9   2   2          0.14         -5.11         5.55 o                         
  -8   2   2          5.80          3.55         5.04 o                         
  -7   2   2          8.34          1.63         4.44 o                         
  -6   2   2         21.59         12.77         4.32 o                         
  -5   2   2        816.82        808.79        20.95 o                         
  -4   2   2        240.22        231.05         9.16 o                         
  -3   2   2          0.81         -2.05         3.03 o                         
  -2   2   2       3572.55       3884.91        71.10 o                         
  -1   2   2       3460.13       3227.91        62.52 o                         
   0   2   2       2547.05       2296.63        46.60 o                         
   1   2   2        618.75        609.47        15.92 o                         
   2   2   2        290.46        302.79        10.63 o                         
   3   2   2        564.24        551.22        16.60 o                         
   4   2   2          3.40         17.16         4.47 o                         
   5   2   2        833.23        800.51        22.57 o                         
   6   2   2        258.57        256.52        12.37 o                         
   7   2   2          5.90          5.10         5.29 o                         
   8   2   2         34.40         26.02         6.92 o                         
   9   2   2          0.89         10.09         8.19 o                         
  10   2   2        241.26        273.10        26.08 o                         
  11   2   2         26.59         31.87        15.65 o                         
  12   2   2          2.09        -13.22        25.21 o                         
 -13   3   2          4.69         15.54        23.72 o                         
 -12   3   2          4.01          5.43        14.07 o                         
 -11   3   2        127.61        104.25        21.51 o                         
 -10   3   2         40.23         22.59        10.03 o                         
  -9   3   2          2.14          3.57         6.48 o                         
  -8   3   2        130.93        113.90        11.16 o                         
  -7   3   2         47.89         38.04         6.15 o                         
  -6   3   2          2.16          9.19         4.60 o                         
  -5   3   2        263.84        304.11        13.42 o                         
  -4   3   2        154.85        132.87         7.79 o                         
  -3   3   2         89.56         70.87         5.58 o                         
  -2   3   2       1890.49       1760.72        37.63 o                         
  -1   3   2        102.97         53.19         4.58 o                         
   0   3   2        376.15        370.08        12.05 o                         
   1   3   2        371.33        366.23        12.27 o                         
   2   3   2        504.96        511.69        14.94 o                         
   3   3   2        893.28        745.34        20.63 o                         
   4   3   2         40.06         32.53         5.28 o                         
   5   3   2        335.61        351.62        14.43 o                         
   6   3   2         16.35          9.76         4.84 o                         
   7   3   2          0.01          3.71         4.56 o                         
   8   3   2         52.77         33.46         8.20 o                         
   9   3   2        136.34        150.28        16.72 o                         
  10   3   2        156.66        136.54        22.71 o                         
  11   3   2        163.16        141.94        27.14 o                         
  12   3   2          0.89         -4.37        17.18 o                         
 -12   4   2        126.59        120.38        26.83 o                         
 -11   4   2         17.93         -0.01        12.80 o                         
 -10   4   2          5.78         32.67        16.78 o                         
  -9   4   2         17.28          9.79         7.93 o                         
  -8   4   2          0.02         -5.55         5.55 o                         
  -7   4   2          2.49          0.01         4.73 o                         
  -6   4   2         74.61         79.21         8.09 o                         
  -5   4   2       1870.07       1982.06        45.81 o                         
  -4   4   2        111.89        115.88         7.09 o                         
  -3   4   2       8378.64       8370.06       159.52 o                         
  -2   4   2        144.61        150.88         8.30 o                         
  -1   4   2        220.84        216.46         9.66 o                         
   0   4   2       1461.99       1451.22        31.70 o                         
   1   4   2        253.95        239.43         9.53 o                         
   2   4   2          1.49          0.36         3.77 o                         
   3   4   2        694.48        700.63        23.12 o                         
   4   4   2         90.78         78.60         7.65 o                         
   5   4   2        156.27        170.95        10.75 o                         
   6   4   2        245.60        301.06        14.78 o                         
   7   4   2          0.06          5.06         6.12 o                         
   8   4   2        148.15        131.51        15.83 o                         
   9   4   2          8.22         26.69        11.58 o                         
  10   4   2          0.54         -4.33        11.93 o                         
  11   4   2          0.01         -9.41        13.39 o                         
  12   4   2          0.44          3.20        18.13 o                         
 -12   5   2         19.11         27.96        33.20 o                         
 -11   5   2         26.50         33.83        18.87 o                         
 -10   5   2          6.82        -10.16        11.84 o                         
  -9   5   2         20.94         29.21        10.76 o                         
  -8   5   2         71.88         53.87         9.74 o                         
  -7   5   2         87.88         80.08        10.81 o                         
  -6   5   2        245.29        252.63        12.59 o                         
  -5   5   2          1.61          6.96         3.85 o                         
  -4   5   2        567.60        576.70        21.56 o                         
  -3   5   2         30.48         26.51         5.70 o                         
  -2   5   2         84.32        142.78        10.86 o                         
  -1   5   2        117.12        127.65         8.06 o                         
   0   5   2        423.71        486.33        16.96 o                         
   1   5   2        166.03        156.85         8.61 o                         
   2   5   2          4.76         -1.02         5.83 o                         
   3   5   2         25.44         22.34         6.17 o                         
   4   5   2        355.44        332.02        16.67 o                         
   5   5   2         61.23         71.67         7.30 o                         
   6   5   2         15.28         15.73         8.36 o                         
   7   5   2        134.86        129.21        13.17 o                         
   8   5   2        130.22        108.01        19.02 o                         
   9   5   2        169.92        190.35        25.87 o                         
  10   5   2         11.84         37.48        18.80 o                         
  11   5   2          4.79         35.76        22.70 o                         
 -11   6   2         20.86         21.96        20.01 o                         
 -10   6   2         22.57         30.54        17.28 o                         
  -9   6   2         41.33         29.83        16.40 o                         
  -8   6   2         30.06         35.93        11.30 o                         
  -7   6   2          2.32          5.27         7.32 o                         
  -6   6   2        103.92         96.64        12.68 o                         
  -5   6   2        610.14        632.39        25.75 o                         
  -4   6   2         19.18         11.03         6.23 o                         
  -3   6   2         15.85         19.89         7.99 o                         
  -2   6   2         28.51         25.58         5.28 o                         
  -1   6   2       1013.98        984.89        27.86 o                         
   0   6   2        360.35        353.38        14.25 o                         
   1   6   2        869.40        863.91        25.43 o                         
   2   6   2        167.16        182.01        12.85 o                         
   3   6   2        130.61        141.82        11.80 o                         
   4   6   2         13.49         13.33         6.37 o                         
   5   6   2         33.36         44.42        10.01 o                         
   6   6   2          0.50          0.99         8.90 o                         
   7   6   2         10.16          4.36        12.06 o                         
   8   6   2          3.46         -3.37        12.29 o                         
   9   6   2          0.24          4.02        14.73 o                         
  10   6   2          1.59         46.15        21.30 o                         
  11   6   2          1.83        -18.51        18.51 o                         
 -11   7   2          0.60        -14.79        14.79 o                         
 -10   7   2         16.41          6.70        19.68 o                         
  -9   7   2        171.96        127.56        34.45 o                         
  -8   7   2         46.05         67.30        16.94 o                         
  -7   7   2         62.06         62.23        14.74 o                         
  -6   7   2          2.34         -5.52         8.04 o                         
  -5   7   2        144.56        126.36        13.24 o                         
  -4   7   2        660.56        737.47        30.07 o                         
  -3   7   2        129.06        132.85        12.88 o                         
  -2   7   2        640.95        649.74        21.46 o                         
  -1   7   2        128.59        120.80         9.18 o                         
   0   7   2        928.47        998.16        29.49 o                         
   1   7   2        217.89        205.50        13.51 o                         
   2   7   2          0.15          1.00         6.25 o                         
   3   7   2         46.46         38.67         8.80 o                         
   4   7   2        108.41        101.44        13.09 o                         
   5   7   2         16.03         14.39         9.55 o                         
   6   7   2         18.52         -0.57        10.73 o                         
   7   7   2        153.13        112.22        21.56 o                         
   8   7   2          0.74         28.12        17.15 o                         
   9   7   2         17.19         39.42        18.71 o                         
  10   7   2          2.34         16.32        24.25 o                         
 -10   8   2          0.38        -18.80        18.80 o                         
  -9   8   2          0.00         -0.20        22.53 o                         
  -8   8   2         11.64         21.51        15.94 o                         
  -7   8   2         15.68         13.88        12.64 o                         
  -6   8   2          5.12         18.40        12.84 o                         
  -5   8   2          4.27         -1.93         8.68 o                         
  -4   8   2        138.13        116.09        16.99 o                         
  -3   8   2       1607.89       1635.38        52.12 o                         
  -2   8   2        483.99        524.48        26.00 o                         
  -1   8   2        652.48        713.46        25.42 o                         
   0   8   2        563.03        588.35        27.44 o                         
   1   8   2         78.87         69.70        10.90 o                         
   2   8   2          6.54         13.98        10.18 o                         
   3   8   2          5.81          2.08         8.02 o                         
   4   8   2        765.24        866.27        42.19 o                         
   5   8   2          5.29          9.51        11.12 o                         
   6   8   2        994.70        960.57        56.16 o                         
   7   8   2         17.21         55.82        20.71 o                         
   8   8   2         15.73         31.28        18.62 o                         
   9   8   2         31.33         44.13        22.74 o                         
  -9   9   2        103.27        105.75        34.10 o                         
  -8   9   2          1.45         49.13        33.47 o                         
  -7   9   2          9.68         26.54        16.14 o                         
  -6   9   2         53.93         90.86        24.12 o                         
  -5   9   2        228.62        241.35        26.35 o                         
  -4   9   2         50.14         18.31        13.67 o                         
  -3   9   2         15.67          3.93        11.35 o                         
  -2   9   2        253.37        260.58        24.40 o                         
  -1   9   2          7.02          1.26        11.31 o                         
   0   9   2         47.72         36.39        14.95 o                         
   1   9   2         27.83         -7.52        11.21 o                         
   2   9   2        250.28        292.65        24.17 o                         
   3   9   2         40.59         56.25        17.49 o                         
   4   9   2        316.12        334.04        29.75 o                         
   5   9   2        233.69        184.83        24.90 o                         
   6   9   2          3.23         10.22        14.53 o                         
   7   9   2        247.56        241.58        36.76 o                         
   8   9   2          7.72          2.17        17.02 o                         
  -7  10   2          9.65         24.72        18.58 o                         
  -6  10   2          0.10         29.31        26.50 o                         
  -5  10   2         18.89         22.15        19.06 o                         
  -4  10   2        120.35        134.91        27.52 o                         
  -3  10   2         87.30         62.11        20.90 o                         
  -2  10   2         56.33         89.12        24.37 o                         
  -1  10   2         23.98         75.06        20.70 o                         
   0  10   2         53.26         76.34        19.24 o                         
   1  10   2         24.83         45.53        21.21 o                         
   2  10   2         24.25         53.15        26.82 o                         
   3  10   2          0.74          0.45        16.56 o                         
   4  10   2          4.06         27.68        18.78 o                         
   5  10   2         14.32         54.99        22.64 o                         
   6  10   2         21.04         69.32        23.99 o                         
   7  10   2         42.89         35.47        23.93 o                         
  -5  11   2         11.24         40.03        28.96 o                         
  -4  11   2         14.46         45.01        36.73 o                         
  -3  11   2          0.68        -16.91        16.91 o                         
  -2  11   2         25.50         42.51        22.88 o                         
  -1  11   2         14.63         68.75        24.28 o                         
   0  11   2         61.46         85.73        30.09 o                         
   1  11   2         17.31         68.16        26.05 o                         
   2  11   2          2.52         19.18        19.94 o                         
   3  11   2          0.86         29.50        23.21 o                         
   4  11   2          1.40         21.95        22.32 o                         
   5  11   2          7.46         46.41        26.12 o                         
  -1  12   2        185.64        399.22        63.95 o                         
   0  12   2        101.28        133.67        39.30 o                         
 -13   0   3          1.09        -13.98        17.67 o                         
 -11   0   3         70.74         79.28        20.67 o                         
  -9   0   3          0.09          9.89        10.13 o                         
  -7   0   3       3800.34       3801.88       118.01 o                         
  -5   0   3        585.76        585.90        23.21 o                         
  -3   0   3       1379.91       1282.37        34.72 o                         
  -1   0   3        115.79        136.09         8.68 o                         
   1   0   3       5486.40       5672.81       153.98 o                         
   3   0   3        219.93        248.46        17.68 o                         
   5   0   3        269.72        286.43        20.73 o                         
   7   0   3        309.34        280.00        24.86 o                         
   9   0   3       3951.73       4382.18       171.26 o                         
  11   0   3          2.72         21.57        21.67 o                         
 -13   1   3          5.99         39.85        18.56 o                         
 -12   1   3        134.95        127.78        20.72 o                         
 -11   1   3         90.72         98.75        12.25 o                         
 -10   1   3          5.31          2.48         7.12 o                         
  -9   1   3        201.71        215.52        12.93 o                         
  -8   1   3         53.79         54.26         6.98 o                         
  -7   1   3        147.28        154.72         9.91 o                         
  -6   1   3         92.96         71.76         6.89 o                         
  -5   1   3         56.73         46.72         5.45 o                         
  -4   1   3         94.63        102.53         6.24 o                         
  -3   1   3         10.20         30.53         3.78 o                         
  -2   1   3       3421.95       3648.30        67.96 o                         
  -1   1   3         92.77        122.40         6.48 o                         
   0   1   3       1239.78       1083.46        24.02 o                         
   1   1   3      12797.03      12615.59       233.58 o                         
   2   1   3       6023.80       6586.64       129.38 o                         
   3   1   3       2476.82       2349.01        54.84 o                         
   4   1   3        230.84        228.18        11.67 o                         
   5   1   3       1783.87       1899.28        45.86 o                         
   6   1   3       2439.44       2552.97        56.46 o                         
   7   1   3        280.65        259.43        14.50 o                         
   8   1   3          0.70         -0.45         6.16 o                         
   9   1   3         62.66         41.77        11.90 o                         
  10   1   3         44.36         43.71        14.46 o                         
  11   1   3          1.48         14.53        15.09 o                         
  12   1   3          1.15         -6.10        17.60 o                         
 -13   2   3          1.94         -0.34        22.31 o                         
 -12   2   3         76.97         86.09        18.73 o                         
 -11   2   3         51.26         66.94        14.02 o                         
 -10   2   3          4.25          0.88         6.80 o                         
  -9   2   3         15.20          9.72         6.43 o                         
  -8   2   3        340.47        332.40        15.85 o                         
  -7   2   3        140.32        143.77         9.74 o                         
  -6   2   3         21.27         14.98         4.96 o                         
  -5   2   3          0.03         -3.17         3.17 o                         
  -4   2   3        540.94        490.46        14.78 o                         
  -3   2   3       4787.36       4793.29        84.85 o                         
  -2   2   3       6923.41       7861.68       150.69 o                         
  -1   2   3        353.20        384.55        11.59 o                         
   0   2   3          3.76         -0.93         3.24 o                         
   1   2   3         19.50         23.94         4.16 o                         
   2   2   3        578.65        513.33        15.43 o                         
   3   2   3       1184.76       1098.80        27.50 o                         
   4   2   3         63.63         48.02         6.49 o                         
   5   2   3          3.52         -1.34         4.66 o                         
   6   2   3        162.65        164.66        11.13 o                         
   7   2   3         64.33         70.78         8.80 o                         
   8   2   3        207.78        220.56        14.85 o                         
   9   2   3          6.98         -3.06        10.59 o                         
  10   2   3         56.74         14.55        16.67 o                         
  11   2   3          5.61         38.72        17.96 o                         
  12   2   3          6.02         33.80        20.27 o                         
 -13   3   3         31.00         18.18        28.03 o                         
 -12   3   3          0.28        -10.24        12.66 o                         
 -11   3   3          4.80          3.32        11.20 o                         
 -10   3   3        195.33        195.76        17.72 o                         
  -9   3   3         18.60          8.97         6.85 o                         
  -8   3   3        338.53        316.57        16.50 o                         
  -7   3   3         20.36         16.69         4.67 o                         
  -6   3   3         13.86          8.50         4.06 o                         
  -5   3   3        917.36        888.87        23.69 o                         
  -4   3   3       1076.43       1036.14        27.13 o                         
  -3   3   3        282.45        378.87        13.77 o                         
  -2   3   3       1134.90       1075.37        24.65 o                         
  -1   3   3        780.54        805.73        20.89 o                         
   0   3   3       2582.68       2567.00        52.17 o                         
   1   3   3        577.14        503.63        15.17 o                         
   2   3   3       1033.10        996.21        25.40 o                         
   3   3   3        295.90        291.46        14.82 o                         
   4   3   3         44.04         57.53         7.39 o                         
   5   3   3         28.04         46.33         6.10 o                         
   6   3   3        255.45        232.28        13.50 o                         
   7   3   3          0.47          1.83         5.00 o                         
   8   3   3          7.75         -1.04         7.33 o                         
   9   3   3         32.54         41.42        13.62 o                         
  10   3   3        103.04        123.71        21.30 o                         
  11   3   3         31.83         21.89        17.23 o                         
  12   3   3         11.73         19.66        22.80 o                         
 -12   4   3         17.59         12.99        17.15 o                         
 -11   4   3         23.01          6.09        13.41 o                         
 -10   4   3          1.86         -0.17        10.29 o                         
  -9   4   3         97.36         87.90        13.24 o                         
  -8   4   3          2.10         -5.67         5.67 o                         
  -7   4   3        218.35        196.61        12.71 o                         
  -6   4   3        227.46        227.75        12.63 o                         
  -5   4   3         37.63         25.00         4.78 o                         
  -4   4   3        511.24        565.62        18.58 o                         
  -3   4   3       1601.05       1569.95        35.56 o                         
  -2   4   3       4545.12       4938.35        98.57 o                         
  -1   4   3        417.00        466.37        15.35 o                         
   0   4   3       7387.45       7587.08       150.35 o                         
   1   4   3         85.98        100.36         7.01 o                         
   2   4   3        972.10       1012.29        27.01 o                         
   3   4   3        878.61        929.56        25.14 o                         
   4   4   3          0.41          1.89         4.16 o                         
   5   4   3        109.54        122.74        11.74 o                         
   6   4   3          8.80          7.73         4.83 o                         
   7   4   3         36.92         30.99         7.58 o                         
   8   4   3          5.75         11.83         8.77 o                         
   9   4   3          0.72          0.41        12.46 o                         
  10   4   3         10.90         11.45        15.42 o                         
  11   4   3          5.74         18.23        19.44 o                         
  12   4   3          0.51         -2.27        17.57 o                         
 -12   5   3          5.54          4.37        27.96 o                         
 -11   5   3          2.00         13.09        15.65 o                         
 -10   5   3         41.26         35.07        17.02 o                         
  -9   5   3         26.07         21.41        10.83 o                         
  -8   5   3        102.19        107.80        14.58 o                         
  -7   5   3         39.88         31.80         7.10 o                         
  -6   5   3          0.24         -4.03         4.03 o                         
  -5   5   3        405.83        426.01        16.32 o                         
  -4   5   3          6.84          9.96         4.66 o                         
  -3   5   3        161.09        164.39        10.76 o                         
  -2   5   3         25.77         42.29         5.94 o                         
  -1   5   3        270.30        291.15        12.96 o                         
   0   5   3        165.23        212.95        10.71 o                         
   1   5   3        248.74        273.03        11.68 o                         
   2   5   3         24.96         30.87         5.22 o                         
   3   5   3         15.88         18.22         6.40 o                         
   4   5   3          0.24         -4.03         4.59 o                         
   5   5   3        284.95        295.16        13.93 o                         
   6   5   3         36.58         48.00         8.70 o                         
   7   5   3        122.33        141.53        15.85 o                         
   8   5   3         34.03         14.27        15.70 o                         
   9   5   3         10.34         27.62        18.52 o                         
  10   5   3          8.47         -5.64        14.66 o                         
  11   5   3         30.36         13.83        21.88 o                         
 -11   6   3         11.94         -4.77        22.50 o                         
 -10   6   3         15.87         -5.67        13.47 o                         
  -9   6   3         10.76          0.26        15.12 o                         
  -8   6   3        109.00        150.78        17.64 o                         
  -7   6   3         29.20         23.59         9.10 o                         
  -6   6   3         50.29         63.56         8.08 o                         
  -5   6   3         76.88         64.39         9.05 o                         
  -4   6   3          6.12          6.78         6.16 o                         
  -3   6   3        304.01        314.46        13.78 o                         
  -2   6   3        509.21        535.65        19.94 o                         
  -1   6   3         12.48         22.48         5.35 o                         
   0   6   3         14.15          8.87         5.70 o                         
   1   6   3        434.38        504.69        19.08 o                         
   2   6   3         97.71         81.20         7.62 o                         
   3   6   3        337.37        303.06        16.53 o                         
   4   6   3        505.74        524.06        24.23 o                         
   5   6   3          0.46          9.96         8.51 o                         
   6   6   3         15.92          3.87         8.82 o                         
   7   6   3         73.79         63.12        16.32 o                         
   8   6   3         29.35         48.95        16.91 o                         
   9   6   3         25.53         95.75        24.40 o                         
  10   6   3          1.58         32.09        22.71 o                         
  11   6   3          3.56          4.84        22.49 o                         
 -11   7   3         24.02         42.34        27.59 o                         
 -10   7   3          3.41         -5.30        18.14 o                         
  -9   7   3         30.10         34.17        16.08 o                         
  -8   7   3          1.38         -8.37        11.28 o                         
  -7   7   3          6.45         22.41        15.81 o                         
  -6   7   3         11.05         -0.21         8.75 o                         
  -5   7   3        142.44        130.00        14.30 o                         
  -4   7   3          0.22         -6.22         6.47 o                         
  -3   7   3         51.78         58.97        10.90 o                         
  -2   7   3          0.19         -4.51         4.51 o                         
  -1   7   3         24.28         26.71         5.95 o                         
   0   7   3         45.76         49.28         7.17 o                         
   1   7   3        506.73        528.83        19.75 o                         
   2   7   3        286.33        263.24        16.68 o                         
   3   7   3        540.46        594.26        32.76 o                         
   4   7   3          0.73          9.06         8.51 o                         
   5   7   3         63.24         32.12        11.01 o                         
   6   7   3         15.90          1.87        11.11 o                         
   7   7   3        170.22        151.21        22.41 o                         
   8   7   3         16.19         -6.39        15.08 o                         
   9   7   3          4.69         10.14        17.59 o                         
  10   7   3         49.40         74.27        26.45 o                         
 -10   8   3          2.44         31.03        25.06 o                         
  -9   8   3         59.34         38.57        35.31 o                         
  -8   8   3         20.37         -4.05        13.56 o                         
  -7   8   3         86.81         53.01        15.96 o                         
  -6   8   3         12.23         -2.19        11.51 o                         
  -5   8   3         84.35         81.69        14.12 o                         
  -4   8   3        252.22        224.03        19.94 o                         
  -3   8   3          0.68         -2.29         6.91 o                         
  -2   8   3        201.44        213.63        16.23 o                         
  -1   8   3         10.22          6.93         7.45 o                         
   0   8   3        584.06        600.00        24.76 o                         
   1   8   3        340.84        345.10        24.50 o                         
   2   8   3        689.50        683.01        31.18 o                         
   3   8   3        573.87        596.17        27.69 o                         
   4   8   3        131.02        118.42        19.49 o                         
   5   8   3          0.97          2.52        11.88 o                         
   6   8   3         67.35         35.69        15.13 o                         
   7   8   3        252.20        247.95        34.81 o                         
   8   8   3          2.00        -13.15        18.88 o                         
   9   8   3        302.57        302.72        55.19 o                         
  -9   9   3          6.57        -17.15        18.46 o                         
  -8   9   3         43.82         48.20        31.13 o                         
  -7   9   3          1.03        -10.71        15.41 o                         
  -6   9   3        146.88        157.18        23.92 o                         
  -5   9   3         94.79        121.39        19.96 o                         
  -4   9   3          0.20          1.79        14.83 o                         
  -3   9   3          8.74          6.59        12.48 o                         
  -2   9   3        115.07        148.62        21.84 o                         
  -1   9   3         59.81         58.26        16.89 o                         
   0   9   3        101.11         87.97        18.38 o                         
   1   9   3         59.52         60.40        18.07 o                         
   2   9   3         10.43         18.26        12.37 o                         
   3   9   3         79.95         81.35        18.73 o                         
   4   9   3         18.88         17.66        13.10 o                         
   5   9   3         26.14         32.42        18.34 o                         
   6   9   3        178.98        218.04        32.96 o                         
   7   9   3         16.45         20.72        19.04 o                         
   8   9   3        107.38         48.24        30.74 o                         
  -7  10   3         17.21         14.16        20.53 o                         
  -6  10   3          0.11          8.75        22.51 o                         
  -5  10   3          4.46        -20.67        20.67 o                         
  -4  10   3          1.75         -4.70        15.66 o                         
  -3  10   3         17.22         26.45        23.06 o                         
  -2  10   3          0.01         29.63        19.13 o                         
  -1  10   3         53.47         76.22        27.18 o                         
   0  10   3         50.24         67.00        20.49 o                         
   1  10   3         76.55        101.39        24.54 o                         
   2  10   3          2.29         -3.91        15.42 o                         
   3  10   3          0.77          4.77        22.57 o                         
   4  10   3          5.44         -2.41        17.57 o                         
   5  10   3         85.24        113.95        27.22 o                         
   6  10   3         53.25         55.89        27.77 o                         
  -5  11   3          0.21          8.49        28.92 o                         
  -4  11   3          2.63         28.62        31.24 o                         
  -3  11   3          0.00         19.73        26.17 o                         
  -2  11   3          5.83         30.22        22.18 o                         
  -1  11   3         17.11         20.36        35.05 o                         
   0  11   3         55.93         59.47        26.39 o                         
   1  11   3         12.79         -2.65        21.82 o                         
   2  11   3         13.20         32.63        26.02 o                         
   3  11   3          0.85         43.30        26.73 o                         
   4  11   3          0.04         -1.54        22.41 o                         
 -12   0   4         13.52         -2.81        23.34 o                         
 -10   0   4        275.29        286.03        27.28 o                         
  -8   0   4         89.00         79.21        11.89 o                         
  -6   0   4        178.72        199.05        17.59 o                         
  -4   0   4       3261.97       3090.62        82.92 o                         
  -2   0   4       1637.90       1480.12        41.90 o                         
   0   0   4       1032.44       1013.49        30.88 o                         
   2   0   4       1857.72       1912.78        57.25 o                         
   4   0   4       1788.87       1935.28        69.42 o                         
   6   0   4         61.36         35.68         9.80 o                         
   8   0   4       1033.93       1065.66        66.85 o                         
  10   0   4         72.91         35.60        28.29 o                         
  12   0   4        217.03        185.54        51.45 o                         
 -13   1   4         56.89         42.15        18.15 o                         
 -12   1   4          3.63          7.61        11.03 o                         
 -11   1   4          6.15         14.04         9.43 o                         
 -10   1   4         59.66         41.83         8.66 o                         
  -9   1   4         67.67         59.86         8.10 o                         
  -8   1   4         28.91         18.69         5.71 o                         
  -7   1   4        372.54        392.92        16.09 o                         
  -6   1   4        233.55        225.92        11.11 o                         
  -5   1   4         55.99         57.41         5.67 o                         
  -4   1   4        637.11        636.24        17.37 o                         
  -3   1   4       2576.46       2646.29        51.33 o                         
  -2   1   4        898.54       1076.35        24.96 o                         
  -1   1   4        260.61        290.70         9.85 o                         
   0   1   4         67.26         26.44         4.16 o                         
   1   1   4        619.12        627.64        17.64 o                         
   2   1   4         51.94         33.40         4.43 o                         
   3   1   4        156.07        109.02         8.32 o                         
   4   1   4       6039.61       6133.04       132.21 o                         
   5   1   4       1529.61       1576.06        42.35 o                         
   6   1   4        627.59        633.74        23.43 o                         
   7   1   4         68.46         38.25         7.62 o                         
   8   1   4        200.82        204.53        17.88 o                         
   9   1   4         20.55         22.17        11.45 o                         
  10   1   4        311.57        307.21        29.56 o                         
  11   1   4         80.45         81.83        27.42 o                         
  12   1   4         11.38         19.02        17.78 o                         
 -13   2   4          0.32         -2.96        24.23 o                         
 -12   2   4         94.65         98.19        17.80 o                         
 -11   2   4          9.74         24.39        11.41 o                         
 -10   2   4          7.16          9.95         6.86 o                         
  -9   2   4        117.76        121.25        11.21 o                         
  -8   2   4         99.03        113.54         9.95 o                         
  -7   2   4          3.24         -3.87         3.87 o                         
  -6   2   4        218.58        235.56        11.77 o                         
  -5   2   4        184.61        194.94         9.22 o                         
  -4   2   4          9.00          7.07         3.67 o                         
  -3   2   4          8.16          5.61         3.36 o                         
  -2   2   4        245.31        192.79         8.35 o                         
  -1   2   4       1101.17        901.38        23.98 o                         
   0   2   4        828.42        771.65        20.57 o                         
   1   2   4         33.34         24.49         4.27 o                         
   2   2   4        111.65         73.58         6.29 o                         
   3   2   4        466.23        451.04        15.71 o                         
   4   2   4        506.26        573.43        21.29 o                         
   5   2   4        440.62        394.28        17.00 o                         
   6   2   4         28.65         18.53         6.71 o                         
   7   2   4         32.37         45.63         8.23 o                         
   8   2   4        362.82        419.52        23.25 o                         
   9   2   4        112.87        113.42        25.90 o                         
  10   2   4         16.55         27.30        15.25 o                         
  11   2   4         25.40          9.99        16.19 o                         
  12   2   4         37.37          5.11        25.48 o                         
 -13   3   4         52.99         85.63        38.35 o                         
 -12   3   4        146.20        109.77        29.39 o                         
 -11   3   4         19.88          9.01        12.07 o                         
 -10   3   4         28.50         27.61         9.13 o                         
  -9   3   4         38.76         51.26         8.80 o                         
  -8   3   4         35.26         31.22         6.84 o                         
  -7   3   4        124.95        112.73         9.81 o                         
  -6   3   4          0.66         -3.33         3.67 o                         
  -5   3   4       1328.46       1224.67        30.15 o                         
  -4   3   4        949.30        952.47        24.65 o                         
  -3   3   4        299.42        354.49        12.81 o                         
  -2   3   4        631.53        543.12        16.50 o                         
  -1   3   4        141.16        110.17         6.64 o                         
   0   3   4        866.22        761.80        21.13 o                         
   1   3   4        493.65        510.98        16.66 o                         
   2   3   4          0.00          8.17         4.17 o                         
   3   3   4        254.66        244.22        11.42 o                         
   4   3   4       1003.93       1001.57        27.76 o                         
   5   3   4        864.91        839.64        25.50 o                         
   6   3   4          2.17         -4.12         5.82 o                         
   7   3   4         15.57         13.03         6.65 o                         
   8   3   4          3.92         13.56         7.97 o                         
   9   3   4         29.17         22.64        13.24 o                         
  10   3   4          2.58        -13.53        15.31 o                         
  11   3   4          2.36          2.94        15.83 o                         
  12   3   4         20.79         16.60        21.49 o                         
 -12   4   4          1.98          2.21        17.32 o                         
 -11   4   4          4.10          7.74        18.28 o                         
 -10   4   4          8.03         14.59        10.85 o                         
  -9   4   4         69.44         74.53        11.53 o                         
  -8   4   4         29.53         29.28         7.55 o                         
  -7   4   4        107.72        111.23         9.69 o                         
  -6   4   4        371.81        400.91        15.40 o                         
  -5   4   4         15.76         12.06         4.27 o                         
  -4   4   4       1423.46       1404.85        33.57 o                         
  -3   4   4        244.32        254.56        11.07 o                         
  -2   4   4          0.32         -4.84         4.84 o                         
  -1   4   4        869.15       1016.85        27.78 o                         
   0   4   4          0.82          0.84         5.40 o                         
   1   4   4       1568.99       1581.45        35.30 o                         
   2   4   4          0.17          3.98         4.32 o                         
   3   4   4        997.20        937.72        26.74 o                         
   4   4   4          7.57          0.97         4.42 o                         
   5   4   4         12.16          4.33         5.29 o                         
   6   4   4        135.45        167.90        11.16 o                         
   7   4   4          7.68         17.57         8.82 o                         
   8   4   4         18.13         13.97        14.06 o                         
   9   4   4         19.46         10.12        14.46 o                         
  10   4   4          4.02         -5.37        13.64 o                         
  11   4   4          0.01        -17.80        17.80 o                         
 -12   5   4         78.75        100.06        31.56 o                         
 -11   5   4          9.03        -14.39        14.39 o                         
 -10   5   4          1.15        -11.23        11.23 o                         
  -9   5   4          8.95         11.05         9.20 o                         
  -8   5   4         31.23         29.86         9.83 o                         
  -7   5   4        125.61        116.28        10.39 o                         
  -6   5   4          9.93          5.90         5.02 o                         
  -5   5   4       1376.70       1406.09        34.95 o                         
  -4   5   4        991.48        967.22        27.76 o                         
  -3   5   4          0.14          1.26         3.94 o                         
  -2   5   4        212.18        254.86        11.88 o                         
  -1   5   4        900.39        965.96        26.26 o                         
   0   5   4        416.80        390.22        15.53 o                         
   1   5   4        311.99        359.09        14.57 o                         
   2   5   4        386.12        419.17        16.57 o                         
   3   5   4         40.76         37.13         6.20 o                         
   4   5   4         47.79         55.92         6.97 o                         
   5   5   4          0.30         -5.16         5.16 o                         
   6   5   4          6.50         12.35         7.37 o                         
   7   5   4          3.47         -5.54         8.38 o                         
   8   5   4         12.23         36.24        14.38 o                         
   9   5   4          0.04        -14.71        14.71 o                         
  10   5   4          3.03         11.76        17.72 o                         
  11   5   4          0.58         40.18        33.51 o                         
 -11   6   4          1.74        -12.73        17.06 o                         
 -10   6   4         24.19         44.23        14.11 o                         
  -9   6   4          0.37        -10.14        10.14 o                         
  -8   6   4         21.38          7.94        11.88 o                         
  -7   6   4          1.16         -7.16         7.16 o                         
  -6   6   4        481.20        574.94        25.50 o                         
  -5   6   4        578.95        622.20        20.39 o                         
  -4   6   4        190.86        160.15        11.30 o                         
  -3   6   4         62.84         61.29         6.97 o                         
  -2   6   4        156.43        143.99        10.09 o                         
  -1   6   4        467.81        510.32        19.58 o                         
   0   6   4        755.30        797.13        24.47 o                         
   1   6   4        666.93        704.37        21.45 o                         
   2   6   4         16.57          9.68         5.53 o                         
   3   6   4         99.60         84.11         8.39 o                         
   4   6   4          4.04         10.48         5.55 o                         
   5   6   4          0.11         -1.97         6.57 o                         
   6   6   4          4.38         -7.88         8.47 o                         
   7   6   4         37.50         55.50        16.62 o                         
   8   6   4          0.91         -9.25        11.29 o                         
   9   6   4          5.88         -4.63        15.19 o                         
  10   6   4         23.86         48.47        23.43 o                         
 -11   7   4         20.20        -16.50        17.70 o                         
 -10   7   4          7.07          0.10        20.44 o                         
  -9   7   4         11.03          2.22        14.05 o                         
  -8   7   4         14.45         19.27        14.08 o                         
  -7   7   4         30.88         22.79        13.62 o                         
  -6   7   4         93.57         68.97        15.09 o                         
  -5   7   4        599.39        559.60        25.96 o                         
  -4   7   4        220.01        228.75        16.38 o                         
  -3   7   4         24.84         16.20         7.50 o                         
  -2   7   4         29.61         27.41         7.47 o                         
  -1   7   4         62.27         57.88         8.54 o                         
   0   7   4          0.38         -4.85         4.85 o                         
   1   7   4        289.36        340.63        15.85 o                         
   2   7   4          4.29         -1.88         7.75 o                         
   3   7   4        173.94        207.24        16.12 o                         
   4   7   4        268.17        258.39        19.03 o                         
   5   7   4         84.26         55.56        14.20 o                         
   6   7   4          1.82         -2.92        12.35 o                         
   7   7   4          2.21         29.36        16.72 o                         
   8   7   4          6.59         38.70        17.95 o                         
   9   7   4         24.70         55.51        28.98 o                         
  10   7   4         10.60         80.28        34.04 o                         
 -10   8   4        210.65        281.58        48.98 o                         
  -9   8   4          1.41          7.57        20.93 o                         
  -8   8   4         14.88          2.25        16.09 o                         
  -7   8   4         56.15         14.77        15.26 o                         
  -6   8   4          2.68          3.17        12.60 o                         
  -5   8   4          2.30         -6.88         9.41 o                         
  -4   8   4        428.76        380.97        26.50 o                         
  -3   8   4          1.73          9.34         8.11 o                         
  -2   8   4         81.63         71.82        11.21 o                         
  -1   8   4         17.88         27.80         8.34 o                         
   0   8   4        177.22        199.53        16.44 o                         
   1   8   4         29.73         22.76         8.99 o                         
   2   8   4          2.82          2.32         8.47 o                         
   3   8   4        116.37         89.44        14.30 o                         
   4   8   4        211.47        204.93        21.29 o                         
   5   8   4        895.37        847.25        56.15 o                         
   6   8   4        359.72        391.43        36.91 o                         
   7   8   4        123.39        107.61        27.98 o                         
   8   8   4          1.15        -10.41        14.19 o                         
   9   8   4          1.38         22.22        22.42 o                         
  -9   9   4          7.34          5.49        48.05 o                         
  -8   9   4         17.58          0.76        18.01 o                         
  -7   9   4          8.57          6.75        16.13 o                         
  -6   9   4         29.36        -13.14        13.27 o                         
  -5   9   4        113.83         92.53        24.48 o                         
  -4   9   4         33.65         38.80        15.54 o                         
  -3   9   4         61.68         40.19        16.46 o                         
  -2   9   4         15.90         32.33        12.97 o                         
  -1   9   4         23.45          0.21        11.81 o                         
   0   9   4         35.08         33.89        14.89 o                         
   1   9   4        138.10        148.36        20.42 o                         
   2   9   4         18.31         13.70        12.87 o                         
   3   9   4        176.82        169.42        25.22 o                         
   4   9   4         72.10         74.77        18.58 o                         
   5   9   4         24.29          6.96        13.98 o                         
   6   9   4        275.23        263.29        35.76 o                         
   7   9   4        153.18        149.98        31.70 o                         
  -7  10   4         23.70         40.22        30.72 o                         
  -6  10   4          8.61         -1.40        18.18 o                         
  -5  10   4          5.33         -0.59        19.08 o                         
  -4  10   4         26.62         36.22        23.44 o                         
  -3  10   4         15.75         16.85        17.57 o                         
  -2  10   4          3.58         11.87        18.68 o                         
  -1  10   4         15.36         14.32        18.35 o                         
   0  10   4          0.09         22.86        22.85 o                         
   1  10   4         32.33         19.62        20.17 o                         
   2  10   4         22.49         23.74        18.67 o                         
   3  10   4          7.69          3.23        20.20 o                         
   4  10   4         16.34         49.48        23.09 o                         
   5  10   4         12.43         43.24        38.51 o                         
   6  10   4         50.68         32.80        24.96 o                         
  -5  11   4          6.52         20.56        34.48 o                         
  -4  11   4          1.84        -10.84        19.52 o                         
  -3  11   4         23.11         17.53        41.84 o                         
  -2  11   4         33.98         75.36        46.41 o                         
  -1  11   4         66.42         92.74        30.35 o                         
   0  11   4         29.89        -11.15        21.79 o                         
   1  11   4          0.83         20.01        22.69 o                         
   2  11   4          5.63        -18.44        20.42 o                         
   3  11   4          3.69         -0.03        22.27 o                         
   4  11   4          0.69        -12.73        21.05 o                         
 -13   0   5        153.94        139.31        32.61 o                         
 -11   0   5          3.78         10.61        13.25 o                         
  -9   0   5        123.81        136.25        15.35 o                         
  -7   0   5         70.41         67.28        10.78 o                         
  -5   0   5       1229.52       1225.32        44.07 o                         
  -3   0   5       1232.00       1312.49        39.55 o                         
  -1   0   5       2752.13       2370.68        64.46 o                         
   1   0   5       2356.83       2112.11        61.48 o                         
   3   0   5        812.75        923.74        43.42 o                         
   5   0   5        493.42        527.36        33.94 o                         
   7   0   5         18.33          1.98        11.59 o                         
   9   0   5         24.33         29.65        17.73 o                         
  11   0   5         54.56         48.75        30.77 o                         
 -13   1   5          3.54         10.81        16.85 o                         
 -12   1   5         14.27         24.63        13.02 o                         
 -11   1   5          4.70         -5.17         8.59 o                         
 -10   1   5          0.73          0.58         6.69 o                         
  -9   1   5        444.39        461.77        20.83 o                         
  -8   1   5        236.37        242.22        16.16 o                         
  -7   1   5         38.08         33.04         5.95 o                         
  -6   1   5         47.12         44.16         5.68 o                         
  -5   1   5        484.76        508.68        15.41 o                         
  -4   1   5         73.01         62.05         5.43 o                         
  -3   1   5          0.33          0.19         3.17 o                         
  -2   1   5         54.55         35.38         4.81 o                         
  -1   1   5        475.93        509.34        14.55 o                         
   0   1   5       1976.42       2018.35        41.90 o                         
   1   1   5          0.78         -0.61         3.47 o                         
   2   1   5        567.50        617.17        19.00 o                         
   3   1   5        333.77        429.47        21.57 o                         
   4   1   5         95.96         80.34         8.88 o                         
   5   1   5         84.19         75.53         8.09 o                         
   6   1   5        301.89        319.31        15.95 o                         
   7   1   5       2018.58       2228.17        64.66 o                         
   8   1   5       1414.26       1556.67        54.94 o                         
   9   1   5         55.68         67.82        17.73 o                         
  10   1   5         21.76         33.45        17.26 o                         
  11   1   5         52.01         79.23        21.70 o                         
  12   1   5         52.69         46.09        24.31 o                         
 -13   2   5          0.04        -11.08        19.46 o                         
 -12   2   5          0.09        -12.72        12.72 o                         
 -11   2   5         15.18         25.17         9.88 o                         
 -10   2   5          8.38         13.27         7.76 o                         
  -9   2   5        252.92        279.29        16.02 o                         
  -8   2   5         47.16         48.60         7.65 o                         
  -7   2   5        122.88        118.35         9.34 o                         
  -6   2   5       1045.14       1047.81        28.44 o                         
  -5   2   5          4.40          6.07         4.29 o                         
  -4   2   5        318.71        364.33        13.67 o                         
  -3   2   5        410.76        433.76        15.82 o                         
  -2   2   5        693.62        716.92        23.71 o                         
  -1   2   5       1394.58       1271.42        30.54 o                         
   0   2   5        582.41        641.95        18.39 o                         
   1   2   5        537.47        442.39        15.82 o                         
   2   2   5        452.00        382.63        14.64 o                         
   3   2   5          2.38         -0.05         4.15 o                         
   4   2   5        461.97        394.96        17.60 o                         
   5   2   5         20.04         13.51         6.03 o                         
   6   2   5         14.46          7.22         5.99 o                         
   7   2   5         76.89         73.72        11.02 o                         
   8   2   5        240.38        243.37        19.81 o                         
   9   2   5          0.80        -10.16        10.16 o                         
  10   2   5          0.03         10.16        14.34 o                         
  11   2   5         25.12        -17.98        23.67 o                         
  12   2   5         17.12          4.96        22.57 o                         
 -13   3   5          8.44         56.11        28.91 o                         
 -12   3   5         68.02         62.59        21.41 o                         
 -11   3   5          2.98         -2.23        11.04 o                         
 -10   3   5         28.72         47.58        10.69 o                         
  -9   3   5         17.06          9.30         6.93 o                         
  -8   3   5         68.95         72.32         8.90 o                         
  -7   3   5          0.55          0.99         4.85 o                         
  -6   3   5          0.72          5.21         4.17 o                         
  -5   3   5        213.07        196.28        10.52 o                         
  -4   3   5         69.41         83.15         6.88 o                         
  -3   3   5       2113.66       2105.87        45.36 o                         
  -2   3   5       4608.96       4769.88        95.92 o                         
  -1   3   5        925.20       1008.94        28.32 o                         
   0   3   5        346.00        324.51        12.22 o                         
   1   3   5       2199.21       2113.66        47.44 o                         
   2   3   5        352.36        351.69        13.85 o                         
   3   3   5        549.03        506.43        18.20 o                         
   4   3   5          7.62          2.79         4.79 o                         
   5   3   5          0.01         -4.46         4.46 o                         
   6   3   5        244.27        226.24        14.42 o                         
   7   3   5        367.75        466.72        27.45 o                         
   8   3   5        129.17        146.61        18.57 o                         
   9   3   5          0.53        -11.26        11.26 o                         
  10   3   5         16.41         19.65        16.48 o                         
  11   3   5          1.84         15.38        17.60 o                         
 -12   4   5        228.40        286.65        45.35 o                         
 -11   4   5         19.05         11.83        15.25 o                         
 -10   4   5        766.24        917.62        55.27 o                         
  -9   4   5         18.27         11.19         8.45 o                         
  -8   4   5         19.31         18.33         7.07 o                         
  -7   4   5        503.20        532.40        20.08 o                         
  -6   4   5        400.80        427.41        16.04 o                         
  -5   4   5        168.56        172.19         9.66 o                         
  -4   4   5        367.95        366.47        14.19 o                         
  -3   4   5        683.73        753.87        21.14 o                         
  -2   4   5         66.02         54.74         5.66 o                         
  -1   4   5         14.24         21.01         5.91 o                         
   0   4   5          2.34         -1.53         3.72 o                         
   1   4   5          0.70         -2.07         4.93 o                         
   2   4   5        107.59        103.77        10.25 o                         
   3   4   5          0.05          6.24         4.67 o                         
   4   4   5        817.45        847.33        27.29 o                         
   5   4   5         31.06         25.05         6.28 o                         
   6   4   5        210.93        224.71        13.89 o                         
   7   4   5         67.84         67.32        11.38 o                         
   8   4   5         37.11         36.38        12.57 o                         
   9   4   5         53.22         11.40        20.49 o                         
  10   4   5          0.69          5.67        15.59 o                         
  11   4   5         19.36         12.29        19.26 o                         
 -12   5   5         57.43         46.49        33.76 o                         
 -11   5   5         79.69         17.66        21.18 o                         
 -10   5   5          1.80          3.35        13.93 o                         
  -9   5   5        319.77        381.93        30.62 o                         
  -8   5   5          6.65          9.92         8.36 o                         
  -7   5   5         84.71         80.89         9.59 o                         
  -6   5   5        204.47        186.84        11.46 o                         
  -5   5   5        368.16        367.86        15.28 o                         
  -4   5   5        726.81        780.54        24.49 o                         
  -3   5   5        246.89        294.49        13.35 o                         
  -2   5   5        269.04        290.07        12.98 o                         
  -1   5   5        412.57        415.01        15.94 o                         
   0   5   5        282.61        313.14        13.69 o                         
   1   5   5        473.60        526.32        19.71 o                         
   2   5   5        660.70        650.52        22.55 o                         
   3   5   5        372.98        379.66        16.08 o                         
   4   5   5         12.78         11.41         5.39 o                         
   5   5   5          2.78         -4.90         4.90 o                         
   6   5   5         44.49         30.28        10.08 o                         
   7   5   5         35.57          8.87        13.12 o                         
   8   5   5         10.17          6.59        15.55 o                         
   9   5   5         19.51         11.50        16.95 o                         
  10   5   5         16.17         11.07        25.06 o                         
 -11   6   5          3.60        -17.58        17.58 o                         
 -10   6   5          1.75        -11.29        16.04 o                         
  -9   6   5         10.68         11.77        13.72 o                         
  -8   6   5          1.73        -10.31        10.31 o                         
  -7   6   5         58.88         75.51        13.20 o                         
  -6   6   5         41.92         38.03         7.47 o                         
  -5   6   5        741.17        767.38        26.38 o                         
  -4   6   5         66.63         46.89         7.09 o                         
  -3   6   5        117.49        130.02         9.86 o                         
  -2   6   5        685.68        719.17        23.62 o                         
  -1   6   5         16.04          5.41         8.37 o                         
   0   6   5          0.94         -3.99         3.99 o                         
   1   6   5        477.05        508.76        19.64 o                         
   2   6   5        460.98        471.13        19.26 o                         
   3   6   5         14.61          2.23         5.36 o                         
   4   6   5        186.84        184.87        16.43 o                         
   5   6   5         61.70         49.77        12.36 o                         
   6   6   5        177.39        152.04        22.58 o                         
   7   6   5          0.24          4.23        10.90 o                         
   8   6   5         10.33         22.93        18.36 o                         
   9   6   5          8.12          7.43        15.94 o                         
  10   6   5         32.16         -1.51        20.78 o                         
 -10   7   5         25.78         -8.90        28.49 o                         
  -9   7   5         48.73         31.65        21.09 o                         
  -8   7   5         63.90         55.60        27.36 o                         
  -7   7   5         47.63         24.88        14.35 o                         
  -6   7   5        376.51        356.78        26.85 o                         
  -5   7   5          0.12          5.52         7.68 o                         
  -4   7   5         50.07         23.94         8.60 o                         
  -3   7   5         34.48         37.02         7.25 o                         
  -2   7   5        153.07        182.74        12.23 o                         
  -1   7   5        339.56        380.00        22.38 o                         
   0   7   5         81.01         61.22        13.55 o                         
   1   7   5         21.04         18.15         6.84 o                         
   2   7   5         20.62         27.71         6.38 o                         
   3   7   5        131.22        106.67        14.32 o                         
   4   7   5         24.46         23.07         9.86 o                         
   5   7   5         85.52         56.72        13.73 o                         
   6   7   5        310.22        282.02        29.73 o                         
   7   7   5        180.37        145.97        24.41 o                         
   8   7   5         61.97         41.23        19.93 o                         
   9   7   5         25.82         19.38        21.69 o                         
 -10   8   5         26.18        120.11        49.99 o                         
  -9   8   5        122.20        109.56        31.75 o                         
  -8   8   5          6.55         14.06        22.12 o                         
  -7   8   5        243.17        275.27        32.73 o                         
  -6   8   5          1.09         -3.20        14.01 o                         
  -5   8   5          0.24         12.02        11.87 o                         
  -4   8   5         20.55         20.46        11.73 o                         
  -3   8   5          3.48          2.20         8.60 o                         
  -2   8   5        309.55        273.41        19.31 o                         
  -1   8   5        105.71         77.41        10.57 o                         
   0   8   5         31.57         17.55         8.40 o                         
   1   8   5        145.89        135.28        14.73 o                         
   2   8   5          2.73         19.95        13.11 o                         
   3   8   5         23.78         -4.31        10.73 o                         
   4   8   5         31.86         40.48        14.03 o                         
   5   8   5         26.38         20.10        14.79 o                         
   6   8   5        240.77        184.25        28.71 o                         
   7   8   5        111.50         96.67        24.87 o                         
   8   8   5         80.09         87.38        29.72 o                         
  -8   9   5         12.64          2.57        17.99 o                         
  -7   9   5          2.35          5.85        18.09 o                         
  -6   9   5         17.80         -3.72        16.78 o                         
  -5   9   5         73.90         51.27        20.61 o                         
  -4   9   5         13.89          2.33        14.59 o                         
  -3   9   5          2.61          5.85        19.91 o                         
  -2   9   5        138.78        160.47        26.74 o                         
  -1   9   5          6.41         13.59        16.52 o                         
   0   9   5        201.20        156.36        27.72 o                         
   1   9   5         25.57         35.01        14.24 o                         
   2   9   5          0.85         -4.22        11.52 o                         
   3   9   5          4.05        -13.26        13.26 o                         
   4   9   5        125.88        119.22        22.01 o                         
   5   9   5        133.40         73.88        22.03 o                         
   6   9   5          4.15         -3.32        17.31 o                         
   7   9   5         48.31         96.31        29.19 o                         
  -7  10   5         10.73         51.86        25.83 o                         
  -6  10   5         14.86         45.24        26.50 o                         
  -5  10   5         37.61        100.77        33.54 o                         
  -4  10   5          5.53         -5.57        20.30 o                         
  -3  10   5         12.61         34.46        26.08 o                         
  -2  10   5          0.31         29.35        24.53 o                         
  -1  10   5          1.63         27.49        18.91 o                         
   0  10   5         40.32         39.56        23.76 o                         
   1  10   5          5.08          4.92        20.70 o                         
   2  10   5          7.70        -11.18        16.60 o                         
   3  10   5          7.31         30.97        27.10 o                         
   4  10   5          1.04         56.36        27.02 o                         
   5  10   5          8.15         27.20        23.44 o                         
  -4  11   5          0.98         16.98        35.52 o                         
  -3  11   5         12.37         33.23        26.90 o                         
  -2  11   5          0.08         -4.50        29.00 o                         
  -1  11   5          0.55         74.04        72.35 o                         
   0  11   5         50.68        157.92        42.11 o                         
   1  11   5        100.91        125.15        45.02 o                         
   2  11   5          4.11         16.58        23.10 o                         
   3  11   5          0.42          5.24        21.42 o                         
 -12   0   6          6.84         11.55        17.24 o                         
 -10   0   6        100.91        111.51        16.34 o                         
  -8   0   6          0.46         -6.93         6.93 o                         
  -6   0   6       2135.09       2166.72        63.57 o                         
  -4   0   6          5.81          5.65         6.07 o                         
  -2   0   6        199.82        178.39        12.24 o                         
   0   0   6        292.54        239.85        15.20 o                         
   2   0   6       4372.76       4581.72       125.54 o                         
   4   0   6        268.82        232.22        27.63 o                         
   6   0   6         11.91          2.33         9.70 o                         
   8   0   6          0.05         -6.60        13.77 o                         
  10   0   6        158.80        114.92        34.09 o                         
 -13   1   6         30.96         32.62        22.47 o                         
 -12   1   6          4.07         10.18        12.97 o                         
 -11   1   6         11.98         11.85         9.08 o                         
 -10   1   6          0.55         -0.31         6.36 o                         
  -9   1   6         11.99          5.32         6.42 o                         
  -8   1   6        155.24        151.35        10.32 o                         
  -7   1   6          2.15         -4.10         4.10 o                         
  -6   1   6       1070.48        981.47        25.23 o                         
  -5   1   6        157.26        167.39         8.77 o                         
  -4   1   6         18.46          8.74         3.83 o                         
  -3   1   6        840.00        970.84        25.95 o                         
  -2   1   6        869.76        924.66        25.80 o                         
  -1   1   6          1.15         -3.20         3.20 o                         
   0   1   6         62.63         54.79         5.72 o                         
   1   1   6        208.76        243.57        11.42 o                         
   2   1   6         44.01         44.08         6.10 o                         
   3   1   6          3.82          9.17         4.61 o                         
   4   1   6         44.28         56.16         8.52 o                         
   5   1   6         13.98         10.25         5.85 o                         
   6   1   6        224.89        233.53        15.94 o                         
   7   1   6        739.02        815.04        34.07 o                         
   8   1   6          0.12         -7.00         9.18 o                         
   9   1   6         29.14         40.83        14.24 o                         
  10   1   6        262.12        235.42        30.61 o                         
  11   1   6         90.23         61.47        23.21 o                         
 -13   2   6         34.06         49.02        26.15 o                         
 -12   2   6          0.92          7.51        12.22 o                         
 -11   2   6          6.93         19.45         9.08 o                         
 -10   2   6          0.51          7.48         6.92 o                         
  -9   2   6        178.61        185.19        14.12 o                         
  -8   2   6         64.53         58.83         8.64 o                         
  -7   2   6         81.53         95.27         8.30 o                         
  -6   2   6        217.04        240.73        11.15 o                         
  -5   2   6         15.37         12.75         4.42 o                         
  -4   2   6        332.67        334.38        12.73 o                         
  -3   2   6       2794.47       2941.81        62.19 o                         
  -2   2   6         25.76         51.69         7.18 o                         
  -1   2   6         16.40         19.02         4.90 o                         
   0   2   6        456.04        450.32        15.85 o                         
   1   2   6         49.37         35.11         5.73 o                         
   2   2   6        787.28        856.80        25.31 o                         
   3   2   6        272.95        300.71        14.21 o                         
   4   2   6         62.72         57.03         7.89 o                         
   5   2   6         54.30         58.16         8.68 o                         
   6   2   6        302.45        319.20        17.34 o                         
   7   2   6         50.79         48.69        10.21 o                         
   8   2   6         61.11         53.46        20.79 o                         
   9   2   6         70.02         41.86        15.16 o                         
  10   2   6          4.76         -4.77        14.80 o                         
  11   2   6         14.84         39.93        24.08 o                         
 -13   3   6         26.84         -6.84        21.32 o                         
 -12   3   6          3.94         -2.78        14.92 o                         
 -11   3   6         21.02         24.47        15.83 o                         
 -10   3   6         34.24         18.50         9.10 o                         
  -9   3   6         71.98         68.60        10.43 o                         
  -8   3   6        146.29        134.50        11.53 o                         
  -7   3   6        348.88        355.18        15.60 o                         
  -6   3   6          0.02          3.47         4.57 o                         
  -5   3   6        101.72        104.13         7.88 o                         
  -4   3   6        476.08        533.27        17.82 o                         
  -3   3   6        101.92        122.95         9.17 o                         
  -2   3   6        647.27        682.24        22.16 o                         
  -1   3   6         29.07         40.87         6.37 o                         
   0   3   6       1171.54       1270.12        33.16 o                         
   1   3   6       1112.79       1109.80        29.31 o                         
   2   3   6        563.81        536.58        19.66 o                         
   3   3   6        229.47        241.36        12.24 o                         
   4   3   6        545.82        572.14        21.31 o                         
   5   3   6        202.42        190.50        14.04 o                         
   6   3   6          3.23          3.94         7.27 o                         
   7   3   6         41.96         54.26        10.44 o                         
   8   3   6          0.04        -10.94        10.94 o                         
   9   3   6          0.82         46.03        16.63 o                         
  10   3   6         13.45         12.03        17.21 o                         
  11   3   6         43.80         22.16        22.65 o                         
 -12   4   6          4.56         -1.58        21.32 o                         
 -11   4   6         24.81         32.98        17.42 o                         
 -10   4   6        252.39        258.94        26.99 o                         
  -9   4   6        878.11        905.45        40.85 o                         
  -8   4   6          9.94         18.94         7.59 o                         
  -7   4   6       2616.74       2738.17        59.20 o                         
  -6   4   6         53.63         55.33         7.15 o                         
  -5   4   6        294.22        300.35        13.45 o                         
  -4   4   6        940.16        965.45        27.62 o                         
  -3   4   6         83.68         69.87         6.43 o                         
  -2   4   6         19.00         29.13         5.63 o                         
  -1   4   6          1.24          0.13         4.42 o                         
   0   4   6        532.11        535.26        18.02 o                         
   1   4   6        104.35        108.99         9.24 o                         
   2   4   6         33.35         27.80         5.91 o                         
   3   4   6         50.42         46.64         6.91 o                         
   4   4   6          2.53          0.79         4.68 o                         
   5   4   6        192.83        192.22        15.63 o                         
   6   4   6         59.45         47.26        10.32 o                         
   7   4   6        213.85        186.27        19.79 o                         
   8   4   6         10.83         15.30        12.60 o                         
   9   4   6         47.08         44.41        22.40 o                         
  10   4   6          1.23         12.56        18.19 o                         
  11   4   6         84.31         85.58        26.69 o                         
 -12   5   6         31.20        -62.27        62.27 o                         
 -11   5   6          0.05         -2.98        18.94 o                         
 -10   5   6          3.73          1.76        14.40 o                         
  -9   5   6        154.13        186.60        26.72 o                         
  -8   5   6         28.60         12.76         8.45 o                         
  -7   5   6        152.59        144.72        11.41 o                         
  -6   5   6        535.25        572.25        22.32 o                         
  -5   5   6        699.91        686.07        23.56 o                         
  -4   5   6        442.63        456.33        17.03 o                         
  -3   5   6         53.64         59.84         7.63 o                         
  -2   5   6        292.27        322.97        14.91 o                         
  -1   5   6         94.28         92.45         7.73 o                         
   0   5   6         38.16         40.79         6.10 o                         
   1   5   6        253.53        259.96        13.13 o                         
   2   5   6         22.90         13.18         6.17 o                         
   3   5   6         13.75         15.43         5.60 o                         
   4   5   6        294.23        317.27        16.79 o                         
   5   5   6        111.07         90.26        11.12 o                         
   6   5   6         41.89         50.55        11.78 o                         
   7   5   6         27.33         31.86        16.13 o                         
   8   5   6         29.45         -7.21        14.59 o                         
   9   5   6          3.02        -13.49        13.49 o                         
  10   5   6          4.95        -17.21        17.21 o                         
 -11   6   6          4.21         -7.63        23.07 o                         
 -10   6   6          3.81        -11.62        18.46 o                         
  -9   6   6         30.82         18.12        14.33 o                         
  -8   6   6          0.64        -11.25        11.25 o                         
  -7   6   6         15.47         13.28        15.64 o                         
  -6   6   6        754.55        702.08        34.66 o                         
  -5   6   6        285.08        289.03        15.54 o                         
  -4   6   6        352.24        383.35        17.25 o                         
  -3   6   6          6.59         11.27         5.09 o                         
  -2   6   6         14.82          6.42         4.74 o                         
  -1   6   6         28.35         26.43         5.72 o                         
   0   6   6         25.45         28.28         6.19 o                         
   1   6   6        608.68        647.66        24.28 o                         
   2   6   6         49.94         49.71         8.53 o                         
   3   6   6          8.25          3.93         6.39 o                         
   4   6   6          0.58         -6.92         6.92 o                         
   5   6   6         53.05         59.57        12.36 o                         
   6   6   6          5.40         -2.12        10.94 o                         
   7   6   6          3.81         -7.65        12.94 o                         
   8   6   6         32.32         16.85        20.11 o                         
   9   6   6         11.03         10.35        19.56 o                         
  10   6   6         15.05        -20.28        37.23 o                         
 -10   7   6         11.94          8.59        21.76 o                         
  -9   7   6          6.34         -9.69        16.97 o                         
  -8   7   6         33.51         13.90        18.76 o                         
  -7   7   6         21.72         -4.00        13.89 o                         
  -6   7   6         16.62         26.65        14.26 o                         
  -5   7   6          0.17          9.33         9.06 o                         
  -4   7   6         74.08         68.69        11.32 o                         
  -3   7   6         15.66          8.77         6.75 o                         
  -2   7   6          0.62          2.84         5.43 o                         
  -1   7   6         83.56        103.86         9.77 o                         
   0   7   6        187.69        210.78        12.73 o                         
   1   7   6         53.99         34.94         8.00 o                         
   2   7   6        175.77        191.82        14.71 o                         
   3   7   6        485.90        517.53        28.25 o                         
   4   7   6        300.04        280.33        26.57 o                         
   5   7   6        212.85        190.64        29.53 o                         
   6   7   6         37.69         63.13        23.20 o                         
   7   7   6         35.89         23.05        15.51 o                         
   8   7   6         50.19         25.96        20.31 o                         
   9   7   6        273.20        361.20        49.17 o                         
  -9   8   6          0.49         11.17        21.57 o                         
  -8   8   6         41.98         25.75        40.98 o                         
  -7   8   6        112.25         66.25        26.98 o                         
  -6   8   6         97.58         99.24        22.79 o                         
  -5   8   6          1.04         13.78        12.68 o                         
  -4   8   6        446.37        418.10        33.28 o                         
  -3   8   6          3.71         -8.81        13.97 o                         
  -2   8   6        113.33         93.97        16.38 o                         
  -1   8   6          0.04          2.21         7.93 o                         
   0   8   6         46.83         36.02        11.08 o                         
   1   8   6        296.02        324.48        25.23 o                         
   2   8   6        132.24        119.48        16.60 o                         
   3   8   6          0.97          7.37        11.15 o                         
   4   8   6        215.94        226.34        26.65 o                         
   5   8   6        291.64        265.29        34.04 o                         
   6   8   6         19.08          8.33        16.11 o                         
   7   8   6          2.07         10.71        21.87 o                         
   8   8   6          0.08         19.66        22.50 o                         
  -8   9   6          0.12         22.30        22.13 o                         
  -7   9   6          4.15          3.02        27.21 o                         
  -6   9   6          2.62         10.85        16.26 o                         
  -5   9   6          6.09         -5.04        17.00 o                         
  -4   9   6          0.09        -15.10        15.10 o                         
  -3   9   6         18.97          2.64        19.63 o                         
  -2   9   6        144.06        132.07        27.76 o                         
  -1   9   6         74.76         74.60        21.84 o                         
   0   9   6         16.98        -11.03        15.30 o                         
   1   9   6         61.21         60.09        30.10 o                         
   2   9   6          3.88        -11.01        14.51 o                         
   3   9   6         76.32         56.45        19.23 o                         
   4   9   6        207.12        270.70        34.96 o                         
   5   9   6         39.18         16.71        19.46 o                         
   6   9   6         17.99         -3.27        17.70 o                         
   7   9   6         38.98         11.12        18.87 o                         
  -7  10   6         26.01         52.68        46.67 o                         
  -6  10   6         13.20        -18.67        21.02 o                         
  -5  10   6          0.22         -9.22        26.07 o                         
  -4  10   6         12.47         22.23        30.17 o                         
  -3  10   6         21.54         22.28        24.18 o                         
  -2  10   6          2.95        -15.78        31.66 o                         
  -1  10   6          0.00         23.77        22.37 o                         
   0  10   6          0.70         17.09        22.24 o                         
   1  10   6         30.11         20.91        21.53 o                         
   2  10   6          1.17          7.52        20.94 o                         
   3  10   6          3.65          3.52        19.16 o                         
   4  10   6         15.73        -20.99        20.99 o                         
   5  10   6          8.55         28.44        25.55 o                         
  -4  11   6         31.90         55.50        31.34 o                         
  -3  11   6         18.01         25.65        38.39 o                         
  -2  11   6         30.10         34.80        28.41 o                         
  -1  11   6         41.36         96.95        57.46 o                         
   0  11   6         26.23        123.60        42.13 o                         
   1  11   6         24.69         27.85        27.67 o                         
   2  11   6          0.47        -29.32        29.32 o                         
 -13   0   7          5.60        -19.64        19.64 o                         
 -11   0   7         20.01         19.44        15.19 o                         
  -9   0   7         21.76         27.43        14.14 o                         
  -7   0   7        707.98        680.34        29.29 o                         
  -5   0   7          0.58          4.31         6.17 o                         
  -3   0   7       2439.07       2329.68        69.03 o                         
  -1   0   7       2309.01       2225.18        68.60 o                         
   1   0   7       1229.36       1464.31        49.43 o                         
   3   0   7        206.49        174.51        14.68 o                         
   5   0   7        252.90        285.84        28.77 o                         
   7   0   7          1.22         13.98        12.15 o                         
   9   0   7          5.35         -5.97        15.09 o                         
  11   0   7         25.63         75.50        34.40 o                         
 -13   1   7         14.08          0.07        23.07 o                         
 -12   1   7         24.14         39.63        17.15 o                         
 -11   1   7          0.01          6.52        11.02 o                         
 -10   1   7         13.21          9.02         7.73 o                         
  -9   1   7         26.46         25.24         6.46 o                         
  -8   1   7          4.08         -2.01         5.39 o                         
  -7   1   7        138.38        142.95         9.57 o                         
  -6   1   7          1.35          1.49         4.20 o                         
  -5   1   7        113.87        125.23         8.31 o                         
  -4   1   7        593.79        674.75        20.00 o                         
  -3   1   7       1478.41       1297.68        33.38 o                         
  -2   1   7         80.78        106.78         7.60 o                         
  -1   1   7        359.32        348.70        13.17 o                         
   0   1   7         31.72         47.57         6.23 o                         
   1   1   7         84.25        109.05         8.55 o                         
   2   1   7        513.75        668.90        27.25 o                         
   3   1   7         48.22         57.72         7.05 o                         
   4   1   7          0.80          7.40         5.31 o                         
   5   1   7         12.00         18.99         6.54 o                         
   6   1   7         15.47          4.56         7.55 o                         
   7   1   7        167.94        177.61        16.29 o                         
   8   1   7          0.24          0.18        10.01 o                         
   9   1   7         21.73         -3.08        12.20 o                         
  10   1   7        111.48        133.52        24.78 o                         
  11   1   7          3.78        -11.56        17.58 o                         
 -13   2   7         17.74         28.91        29.77 o                         
 -12   2   7         53.33         80.37        18.14 o                         
 -11   2   7          7.18         12.11        11.22 o                         
 -10   2   7         28.69         48.22         9.80 o                         
  -9   2   7          0.06          3.64         6.69 o                         
  -8   2   7          9.60         13.74         5.86 o                         
  -7   2   7        135.93        148.56         9.85 o                         
  -6   2   7          6.50          3.65         4.22 o                         
  -5   2   7          0.53          1.20         3.71 o                         
  -4   2   7         21.53         17.79         5.11 o                         
  -3   2   7       1109.21       1272.61        35.31 o                         
  -2   2   7        225.46        234.00        13.30 o                         
  -1   2   7        385.02        425.71        16.34 o                         
   0   2   7          3.53         -3.72         3.72 o                         
   1   2   7         79.16         55.42         6.65 o                         
   2   2   7          2.31          1.42         4.59 o                         
   3   2   7        186.08        193.10        15.68 o                         
   4   2   7          6.13          9.50         5.03 o                         
   5   2   7          4.44         -5.37         5.37 o                         
   6   2   7        814.05        846.84        32.94 o                         
   7   2   7         54.41         47.01        10.68 o                         
   8   2   7          0.07        -10.40        10.40 o                         
   9   2   7          0.58        -10.46        13.27 o                         
  10   2   7        118.71        126.13        26.00 o                         
  11   2   7         57.17         63.13        29.53 o                         
 -12   3   7        118.00        230.82        35.04 o                         
 -11   3   7        117.72        148.02        21.04 o                         
 -10   3   7        125.47        118.76        17.31 o                         
  -9   3   7        161.11        190.30        17.53 o                         
  -8   3   7        181.34        189.48        13.01 o                         
  -7   3   7         11.93         19.53         5.97 o                         
  -6   3   7        144.72        139.20         9.51 o                         
  -5   3   7          2.18         -1.73         3.88 o                         
  -4   3   7          8.90          3.03         4.52 o                         
  -3   3   7          5.08         -4.91         4.91 o                         
  -2   3   7         79.17         69.28        10.10 o                         
  -1   3   7         22.64         15.25         5.48 o                         
   0   3   7        312.29        316.74        13.30 o                         
   1   3   7        195.71        197.15        11.53 o                         
   2   3   7         29.45         31.99         6.11 o                         
   3   3   7        447.20        481.09        19.34 o                         
   4   3   7         86.45         90.66         9.05 o                         
   5   3   7        502.51        478.18        24.87 o                         
   6   3   7        198.06        183.95        16.29 o                         
   7   3   7          5.95         -0.70        13.14 o                         
   8   3   7         14.57         29.74        14.63 o                         
   9   3   7          9.30          9.94        15.37 o                         
  10   3   7          3.89        -14.20        15.82 o                         
  11   3   7          7.88         26.96        40.62 o                         
 -12   4   7        473.92        598.32        71.26 o                         
 -11   4   7          0.17         -5.09        14.63 o                         
 -10   4   7        226.49        250.68        26.99 o                         
  -9   4   7          2.10         14.06         9.84 o                         
  -8   4   7        380.92        401.08        22.31 o                         
  -7   4   7          0.71         -4.89         5.36 o                         
  -6   4   7       1078.97       1078.18        30.38 o                         
  -5   4   7        133.64        130.02         8.98 o                         
  -4   4   7       1454.55       1477.96        39.50 o                         
  -3   4   7        155.74        147.75        10.35 o                         
  -2   4   7          1.85         -1.57         4.11 o                         
  -1   4   7        116.78         91.28         8.83 o                         
   0   4   7         35.74         36.51         5.93 o                         
   1   4   7         56.61         63.25         7.38 o                         
   2   4   7        207.96        206.16        12.13 o                         
   3   4   7        399.60        420.10        18.53 o                         
   4   4   7          2.58          7.76         5.77 o                         
   5   4   7        365.36        372.02        18.80 o                         
   6   4   7         57.37         34.16        10.21 o                         
   7   4   7         30.55         17.60        10.95 o                         
   8   4   7         49.02         25.34        19.12 o                         
   9   4   7         19.77         17.61        15.74 o                         
  10   4   7          0.75          9.24        18.44 o                         
 -12   5   7         45.89        111.19        82.37 o                         
 -11   5   7        229.54        251.51        41.06 o                         
 -10   5   7         74.74         78.03        20.72 o                         
  -9   5   7         20.41         25.47        17.53 o                         
  -8   5   7        176.12        181.47        17.71 o                         
  -7   5   7         61.60         44.03         9.05 o                         
  -6   5   7          6.90          2.51         6.04 o                         
  -5   5   7        393.11        371.63        16.90 o                         
  -4   5   7          0.16         -4.18         4.18 o                         
  -3   5   7        300.92        294.93        15.23 o                         
  -2   5   7         97.29         77.01         8.17 o                         
  -1   5   7        222.29        223.82        13.59 o                         
   0   5   7         31.85         34.24         7.27 o                         
   1   5   7        593.67        646.30        22.30 o                         
   2   5   7         73.31         62.25         7.57 o                         
   3   5   7         65.19         60.78         9.25 o                         
   4   5   7        634.00        636.45        25.23 o                         
   5   5   7         90.31         60.43        11.41 o                         
   6   5   7         12.77         -3.99         8.40 o                         
   7   5   7         65.91          5.83        13.99 o                         
   8   5   7        211.61        195.13        31.38 o                         
   9   5   7          1.39        -15.75        15.75 o                         
  10   5   7         40.25         43.81        23.53 o                         
 -11   6   7          7.01         26.33        23.30 o                         
 -10   6   7          0.07        -15.74        15.74 o                         
  -9   6   7         12.86         23.74        17.16 o                         
  -8   6   7         17.15          5.56        14.61 o                         
  -7   6   7        108.94         74.14        20.04 o                         
  -6   6   7        121.33        144.75        17.55 o                         
  -5   6   7        118.13        131.92        12.24 o                         
  -4   6   7         13.49          0.06         5.87 o                         
  -3   6   7         28.38         34.12         6.17 o                         
  -2   6   7         50.20         53.72         7.26 o                         
  -1   6   7        373.78        391.37        16.61 o                         
   0   6   7          1.20          3.58         5.41 o                         
   1   6   7        272.01        273.59        20.51 o                         
   2   6   7         23.65         12.42         6.54 o                         
   3   6   7        246.72        238.86        15.42 o                         
   4   6   7        249.39        240.68        17.66 o                         
   5   6   7         61.16         71.45        15.45 o                         
   6   6   7         15.19         16.94        13.74 o                         
   7   6   7         20.22         33.51        20.45 o                         
   8   6   7         40.88         36.95        26.75 o                         
   9   6   7         19.93         34.63        23.61 o                         
 -10   7   7         14.84        -11.23        24.14 o                         
  -9   7   7         16.92         35.77        21.83 o                         
  -8   7   7          0.48        -11.70        11.70 o                         
  -7   7   7        142.44         88.29        22.75 o                         
  -6   7   7        382.54        362.51        35.59 o                         
  -5   7   7        102.34         51.03        14.86 o                         
  -4   7   7          2.60         10.67         9.98 o                         
  -3   7   7         75.82        100.99        11.05 o                         
  -2   7   7        135.45        140.32        12.26 o                         
  -1   7   7        235.93        263.27        14.85 o                         
   0   7   7         13.50         11.87         8.33 o                         
   1   7   7          2.06          9.44         6.77 o                         
   2   7   7         19.65         12.58         8.53 o                         
   3   7   7        116.67         60.60        22.23 o                         
   4   7   7        246.43        195.14        25.00 o                         
   5   7   7        288.84        244.01        34.27 o                         
   6   7   7        107.19        126.79        23.52 o                         
   7   7   7         12.92         65.77        20.91 o                         
   8   7   7         31.34         21.92        21.21 o                         
  -9   8   7          4.11         -4.70        18.67 o                         
  -8   8   7          0.50        -17.05        19.17 o                         
  -7   8   7        420.94        385.19        46.91 o                         
  -6   8   7        123.24        100.99        25.53 o                         
  -5   8   7         52.40         29.73        14.59 o                         
  -4   8   7         40.06         48.41        15.33 o                         
  -3   8   7        341.79        291.89        31.24 o                         
  -2   8   7          9.22         -9.12        14.80 o                         
  -1   8   7        804.28        772.71        38.22 o                         
   0   8   7          0.28         -2.11         9.84 o                         
   1   8   7          6.79          6.91        11.39 o                         
   2   8   7         11.81          9.56        11.18 o                         
   3   8   7          0.92         -2.45        15.44 o                         
   4   8   7          3.98         12.32        14.98 o                         
   5   8   7         67.26         61.41        21.64 o                         
   6   8   7         15.16         35.15        19.61 o                         
   7   8   7         24.06         65.60        28.78 o                         
  -8   9   7         12.61        -19.03        19.03 o                         
  -7   9   7         84.28         69.22        28.05 o                         
  -6   9   7          1.30        -13.72        18.77 o                         
  -5   9   7         54.44         43.13        36.00 o                         
  -4   9   7         38.87          0.15        17.00 o                         
  -3   9   7          7.57         30.40        30.55 o                         
  -2   9   7          0.06        -16.03        16.03 o                         
  -1   9   7          0.54         23.14        17.84 o                         
   0   9   7          3.46         30.25        17.91 o                         
   1   9   7         37.73         40.81        26.04 o                         
   2   9   7         11.25         31.27        17.83 o                         
   3   9   7          9.68         21.71        16.67 o                         
   4   9   7         21.36         35.51        19.89 o                         
   5   9   7         17.07         10.77        19.28 o                         
   6   9   7          0.03          5.90        18.42 o                         
  -6  10   7         50.62         66.77        43.43 o                         
  -5  10   7        100.19        164.58        72.68 o                         
  -4  10   7          4.92        -33.39        56.97 o                         
  -3  10   7          9.80         19.16        24.16 o                         
  -2  10   7        101.36         87.57        29.04 o                         
  -1  10   7         10.84         -5.58        20.04 o                         
   0  10   7          5.10         -0.99        21.35 o                         
   1  10   7          4.66         28.44        24.85 o                         
   2  10   7         12.46         89.87        47.76 o                         
   3  10   7          0.41         28.00        29.74 o                         
   4  10   7          5.94          9.60        25.27 o                         
  -3  11   7          2.07         25.76        29.54 o                         
  -2  11   7          0.33        -13.00        28.63 o                         
  -1  11   7         15.00         27.82        34.77 o                         
   0  11   7          3.70        -22.57        24.61 o                         
   1  11   7         20.18         19.64        24.38 o                         
 -12   0   8         76.37         82.09        31.43 o                         
 -10   0   8        276.81        272.65        31.61 o                         
  -8   0   8         20.98          1.98         6.50 o                         
  -6   0   8          6.24         11.77         6.63 o                         
  -4   0   8       5400.18       5703.57       155.41 o                         
  -2   0   8        344.15        337.80        19.42 o                         
   0   0   8       2057.23       1823.77        56.07 o                         
   2   0   8        828.26        810.61        39.20 o                         
   4   0   8         62.94         58.54        10.28 o                         
   6   0   8         42.11         41.27        14.72 o                         
   8   0   8         41.33         39.07        22.72 o                         
  10   0   8         26.96         56.94        34.22 o                         
 -13   1   8          4.01         26.38        24.39 o                         
 -12   1   8         45.09         46.64        19.75 o                         
 -11   1   8         23.06         20.42        12.83 o                         
 -10   1   8        196.49        194.67        19.13 o                         
  -9   1   8          8.12         13.94         6.50 o                         
  -8   1   8          0.88         -4.10         4.96 o                         
  -7   1   8         60.57         43.30         6.45 o                         
  -6   1   8          6.65          8.69         4.95 o                         
  -5   1   8        687.72        685.76        21.68 o                         
  -4   1   8        234.11        229.76        11.91 o                         
  -3   1   8        159.83        190.01        10.84 o                         
  -2   1   8          0.45         -2.33         3.39 o                         
  -1   1   8         87.28        105.14         7.88 o                         
   0   1   8       2238.06       2129.33        47.53 o                         
   1   1   8        588.92        696.44        23.27 o                         
   2   1   8        274.32        298.13        14.82 o                         
   3   1   8        100.74         95.75         8.59 o                         
   4   1   8        108.32        101.96         9.28 o                         
   5   1   8          1.30         -0.55         5.66 o                         
   6   1   8         83.75         78.31        11.89 o                         
   7   1   8         13.94         16.67        13.81 o                         
   8   1   8         31.17         36.26        14.27 o                         
   9   1   8         11.48          0.52        12.24 o                         
  10   1   8         15.43         11.42        22.21 o                         
 -12   2   8          0.71         -2.60        12.25 o                         
 -11   2   8         29.96          6.77        12.16 o                         
 -10   2   8        118.75        153.75        16.57 o                         
  -9   2   8        782.98        846.82        31.08 o                         
  -8   2   8         46.00         63.37         8.70 o                         
  -7   2   8        175.92        173.60        10.82 o                         
  -6   2   8        361.81        349.54        14.59 o                         
  -5   2   8          6.79          1.68         4.53 o                         
  -4   2   8          2.71         -0.02         4.19 o                         
  -3   2   8        429.26        471.91        17.91 o                         
  -2   2   8        122.59        124.43        10.92 o                         
  -1   2   8         35.88         41.65         6.38 o                         
   0   2   8       1046.15       1113.84        29.30 o                         
   1   2   8         12.59          5.62         4.41 o                         
   2   2   8        131.25        124.87         9.91 o                         
   3   2   8         14.62         18.99         6.32 o                         
   4   2   8        380.84        428.05        19.78 o                         
   5   2   8          3.49         -1.59         7.23 o                         
   6   2   8          2.69         -8.22         8.22 o                         
   7   2   8         23.67         -4.67        10.28 o                         
   8   2   8         20.49         16.01        13.75 o                         
   9   2   8         66.91         65.78        19.23 o                         
  10   2   8         10.58         10.40        17.85 o                         
 -12   3   8          0.32        -15.82        21.29 o                         
 -11   3   8          4.25         -3.23        11.83 o                         
 -10   3   8        188.72        150.81        21.27 o                         
  -9   3   8        783.19        809.06        36.86 o                         
  -8   3   8        492.83        547.33        24.59 o                         
  -7   3   8          4.64          6.45         5.41 o                         
  -6   3   8         11.93         16.51         5.45 o                         
  -5   3   8         14.81         14.14         5.44 o                         
  -4   3   8        121.14        134.85        11.08 o                         
  -3   3   8        208.03        209.98        13.65 o                         
  -2   3   8         19.15         20.96         6.28 o                         
  -1   3   8         92.10         96.22         8.34 o                         
   0   3   8        334.20        389.15        16.31 o                         
   1   3   8         52.76         39.52         6.14 o                         
   2   3   8          0.21         -0.20         4.80 o                         
   3   3   8        112.87        108.64         9.64 o                         
   4   3   8        337.49        341.95        16.83 o                         
   5   3   8        180.79        200.37        15.49 o                         
   6   3   8        378.57        407.72        26.28 o                         
   7   3   8        167.20        126.42        19.48 o                         
   8   3   8         30.36         14.40        15.66 o                         
   9   3   8         66.16         74.47        21.05 o                         
  10   3   8         22.49         26.86        22.88 o                         
 -12   4   8         26.98         17.69        29.78 o                         
 -11   4   8        109.05        103.25        26.40 o                         
 -10   4   8        127.71        115.55        22.98 o                         
  -9   4   8       1059.80       1207.03        56.73 o                         
  -8   4   8        188.30        187.74        20.50 o                         
  -7   4   8        327.22        365.12        21.21 o                         
  -6   4   8          3.54          6.44         5.06 o                         
  -5   4   8         75.13         64.25         8.08 o                         
  -4   4   8         11.30         16.45         6.53 o                         
  -3   4   8       1487.16       1404.38        43.63 o                         
  -2   4   8        315.32        286.17        15.13 o                         
  -1   4   8       1347.41       1436.73        40.63 o                         
   0   4   8        110.26         87.32         8.89 o                         
   1   4   8        107.78        118.81         9.61 o                         
   2   4   8        101.24         97.46         9.26 o                         
   3   4   8         87.99         83.72         9.12 o                         
   4   4   8        204.29        201.68        13.31 o                         
   5   4   8         57.82         55.70        10.08 o                         
   6   4   8         58.55         56.58        17.09 o                         
   7   4   8          0.08          4.73        12.46 o                         
   8   4   8          0.85         18.12        16.64 o                         
   9   4   8          2.13        -11.46        15.95 o                         
  10   4   8          1.23        -10.75        16.25 o                         
 -11   5   8        267.09        245.74        46.55 o                         
 -10   5   8         53.78         57.74        22.75 o                         
  -9   5   8         61.38        108.85        23.85 o                         
  -8   5   8        473.70        466.62        27.88 o                         
  -7   5   8        571.57        614.69        31.43 o                         
  -6   5   8        216.17        221.29        18.10 o                         
  -5   5   8        262.98        280.80        16.09 o                         
  -4   5   8          2.68         -5.23         5.23 o                         
  -3   5   8         89.20         98.30         9.89 o                         
  -2   5   8          6.77         10.14         5.57 o                         
  -1   5   8         21.69         11.02         6.29 o                         
   0   5   8         84.66         76.22         7.77 o                         
   1   5   8        110.63        113.51        11.08 o                         
   2   5   8          4.58          2.22         9.97 o                         
   3   5   8        105.04        104.45        10.41 o                         
   4   5   8        896.24        974.57        34.84 o                         
   5   5   8         42.32         22.80        10.93 o                         
   6   5   8          0.69         -6.27        11.08 o                         
   7   5   8         18.75         44.41        19.87 o                         
   8   5   8         10.68         28.48        18.04 o                         
   9   5   8         38.30         12.13        24.97 o                         
 -11   6   8         20.60         -4.18        19.49 o                         
 -10   6   8          5.59          0.24        16.20 o                         
  -9   6   8         12.76         13.71        18.30 o                         
  -8   6   8         29.67         23.00        25.71 o                         
  -7   6   8        134.64         93.40        23.15 o                         
  -6   6   8        448.32        431.10        32.21 o                         
  -5   6   8          1.39          8.89         8.31 o                         
  -4   6   8         39.48         44.71         8.77 o                         
  -3   6   8          5.52          9.88         6.47 o                         
  -2   6   8          4.34          5.25         6.60 o                         
  -1   6   8          2.30          5.72         6.71 o                         
   0   6   8         30.23         36.31         7.75 o                         
   1   6   8          0.48          1.10         5.69 o                         
   2   6   8          2.15         -5.98         5.98 o                         
   3   6   8        107.75        120.55        12.97 o                         
   4   6   8          0.13         -9.60        10.79 o                         
   5   6   8         23.15         25.76        14.37 o                         
   6   6   8         13.18         27.71        21.79 o                         
   7   6   8          0.54          3.48        14.92 o                         
   8   6   8          5.50         -5.77        18.90 o                         
   9   6   8          1.74        -18.54        18.54 o                         
 -10   7   8          0.01         20.81        29.69 o                         
  -9   7   8          6.25         19.74        24.09 o                         
  -8   7   8        106.91        129.42        31.14 o                         
  -7   7   8          6.31         16.48        15.00 o                         
  -6   7   8         82.90         56.13        17.33 o                         
  -5   7   8         38.65         22.81        13.90 o                         
  -4   7   8          0.37         -5.30         9.94 o                         
  -3   7   8         44.36         33.33         9.48 o                         
  -2   7   8         43.08         26.26        12.31 o                         
  -1   7   8          5.03         -0.95         6.56 o                         
   0   7   8         73.33         70.68        11.34 o                         
   1   7   8         34.01         50.54        11.69 o                         
   2   7   8        225.43        248.09        21.74 o                         
   3   7   8        469.06        454.34        32.54 o                         
   4   7   8         41.64         45.36        16.08 o                         
   5   7   8          6.26         12.97        17.32 o                         
   6   7   8          2.26         14.34        19.74 o                         
   7   7   8          9.45         11.67        23.43 o                         
   8   7   8         83.09         76.70        33.56 o                         
  -9   8   8          4.15          8.38        26.27 o                         
  -8   8   8         17.84         -8.17        20.09 o                         
  -7   8   8        191.97        133.74        31.02 o                         
  -6   8   8          0.43         -5.37        15.16 o                         
  -5   8   8         32.71          0.88        15.37 o                         
  -4   8   8        244.59        242.89        32.12 o                         
  -3   8   8         17.80         13.09        14.09 o                         
  -2   8   8         10.12         10.85        14.81 o                         
  -1   8   8         53.79         43.81        14.49 o                         
   0   8   8        306.23        279.20        26.73 o                         
   1   8   8         56.44         68.26        15.51 o                         
   2   8   8        127.68        145.38        20.81 o                         
   3   8   8         19.43         20.82        16.08 o                         
   4   8   8         36.38         54.62        20.23 o                         
   5   8   8          1.04        -14.47        14.47 o                         
   6   8   8          5.36          7.31        17.91 o                         
   7   8   8         15.56         13.32        22.41 o                         
  -7   9   8          1.74         21.76        26.19 o                         
  -6   9   8          0.80         47.25        25.07 o                         
  -5   9   8          3.14        -13.38        16.87 o                         
  -4   9   8          0.10          1.99        18.59 o                         
  -3   9   8          3.75         18.21        20.68 o                         
  -2   9   8         39.47         79.49        29.00 o                         
  -1   9   8          0.13          5.14        17.97 o                         
   0   9   8         48.46         46.14        23.45 o                         
   1   9   8         79.05         73.74        26.23 o                         
   2   9   8          0.80         15.12        19.47 o                         
   3   9   8          2.31         -0.31        18.59 o                         
   4   9   8         88.81        126.01        32.14 o                         
   5   9   8          0.08         -4.04        18.95 o                         
  -6  10   8         26.82         -8.24        60.40 o                         
  -5  10   8         11.68         -0.46        25.35 o                         
  -4  10   8          0.32         44.62        32.41 o                         
  -3  10   8          9.44         41.27        31.86 o                         
  -2  10   8        135.77        228.04        66.20 o                         
  -1  10   8          4.11         17.01        25.15 o                         
   0  10   8         15.39         71.41        37.24 o                         
   1  10   8         22.78         39.23        37.01 o                         
   2  10   8         14.39         21.31        28.88 o                         
   3  10   8         13.14         -3.78        29.26 o                         
 -11   0   9        436.83        388.97        46.75 o                         
  -9   0   9        371.27        367.13        34.26 o                         
  -7   0   9         85.89         93.81        13.01 o                         
  -5   0   9        236.42        278.74        19.35 o                         
  -3   0   9         13.08         12.10         6.30 o                         
  -1   0   9       2616.65       2507.47        75.90 o                         
   1   0   9         27.74         29.68        14.57 o                         
   3   0   9       1380.37       1373.43        53.60 o                         
   5   0   9        133.38        120.31        18.61 o                         
   7   0   9         17.09        -16.40        16.40 o                         
   9   0   9          0.40        -10.70        22.16 o                         
 -12   1   9          3.93         -7.48        13.08 o                         
 -11   1   9         57.21         61.34        22.01 o                         
 -10   1   9        217.95        226.19        21.10 o                         
  -9   1   9          2.38          8.06         6.86 o                         
  -8   1   9         51.97         57.36         8.48 o                         
  -7   1   9        122.06        109.37         9.23 o                         
  -6   1   9         60.75         49.20         6.51 o                         
  -5   1   9          1.60         -3.73         3.73 o                         
  -4   1   9        113.43        111.26         8.99 o                         
  -3   1   9         80.58         95.19         8.38 o                         
  -2   1   9        159.09        129.31         8.54 o                         
  -1   1   9         32.14         17.80         5.15 o                         
   0   1   9        446.02        437.89        17.13 o                         
   1   1   9         83.69         83.12         7.90 o                         
   2   1   9         67.03         65.89         8.44 o                         
   3   1   9        295.35        268.46        14.01 o                         
   4   1   9         89.74         80.16         8.85 o                         
   5   1   9         32.12         35.52         9.18 o                         
   6   1   9          3.56         -8.15         8.15 o                         
   7   1   9         16.88          8.83        11.72 o                         
   8   1   9         17.11         18.08        13.91 o                         
   9   1   9          4.33         -0.65        15.75 o                         
  10   1   9         31.46         60.19        24.45 o                         
 -12   2   9          0.91         -2.10        14.03 o                         
 -11   2   9          9.89         -7.91        11.78 o                         
 -10   2   9         21.76          8.58         9.72 o                         
  -9   2   9        126.16        117.81        13.91 o                         
  -8   2   9         17.91         31.23         9.33 o                         
  -7   2   9         53.14         41.04         7.44 o                         
  -6   2   9        780.65        748.58        24.52 o                         
  -5   2   9        162.13        164.76        10.88 o                         
  -4   2   9         63.28         68.01         7.08 o                         
  -3   2   9        229.80        207.74        11.38 o                         
  -2   2   9         37.37         24.49         6.70 o                         
  -1   2   9         36.52         31.34         5.20 o                         
   0   2   9          1.04          9.66         4.36 o                         
   1   2   9        157.83        154.11        10.47 o                         
   2   2   9         15.92         10.97         6.65 o                         
   3   2   9        117.10        106.21         9.63 o                         
   4   2   9         77.74         58.93        15.22 o                         
   5   2   9         61.04         52.38        10.47 o                         
   6   2   9         18.22          6.05        10.75 o                         
   7   2   9         12.73         -2.34        12.29 o                         
   8   2   9         17.27         25.06        14.66 o                         
   9   2   9         11.74        -12.74        12.84 o                         
  10   2   9          0.11        -23.63        25.99 o                         
 -12   3   9         30.17         47.90        29.45 o                         
 -11   3   9          0.36          8.89        13.09 o                         
 -10   3   9         26.31          7.72        13.17 o                         
  -9   3   9        120.81        123.88        14.87 o                         
  -8   3   9        106.39         96.30        11.88 o                         
  -7   3   9        214.30        221.26        14.39 o                         
  -6   3   9        155.62        154.30        11.61 o                         
  -5   3   9        371.08        411.44        20.00 o                         
  -4   3   9          6.69         14.13         6.43 o                         
  -3   3   9          2.23         -5.17         5.80 o                         
  -2   3   9         62.13         51.95         8.42 o                         
  -1   3   9          2.02         -4.69         4.69 o                         
   0   3   9         80.42         67.85         8.83 o                         
   1   3   9        280.99        281.90        15.10 o                         
   2   3   9         35.79         23.28         6.42 o                         
   3   3   9         43.75         58.31         8.31 o                         
   4   3   9          0.15          3.62         6.72 o                         
   5   3   9        274.35        335.07        21.14 o                         
   6   3   9        142.27        173.24        19.17 o                         
   7   3   9        132.75        144.45        21.67 o                         
   8   3   9          1.52         28.35        16.14 o                         
   9   3   9          3.92         15.07        22.93 o                         
  10   3   9         17.43         25.47        25.77 o                         
 -12   4   9         92.90         40.29        68.64 o                         
 -11   4   9          0.59         33.69        19.57 o                         
 -10   4   9        128.98        179.56        26.45 o                         
  -9   4   9          5.02          9.90        10.82 o                         
  -8   4   9        354.97        358.67        23.67 o                         
  -7   4   9        266.37        261.09        17.75 o                         
  -6   4   9       2635.18       2813.79        71.16 o                         
  -5   4   9         18.79         31.32         8.26 o                         
  -4   4   9        531.85        558.39        25.34 o                         
  -3   4   9          2.90         -5.39         5.39 o                         
  -2   4   9        384.68        400.71        20.76 o                         
  -1   4   9         42.73         27.93         6.86 o                         
   0   4   9        847.88        799.14        28.97 o                         
   1   4   9         23.53         10.66         6.65 o                         
   2   4   9       1001.58       1075.25        33.94 o                         
   3   4   9         54.39         63.29         8.57 o                         
   4   4   9        148.95        158.64        13.27 o                         
   5   4   9         23.91          8.88        13.98 o                         
   6   4   9          9.94          2.05         9.90 o                         
   7   4   9         27.01         32.04        16.31 o                         
   8   4   9          0.00        -12.74        15.29 o                         
   9   4   9          1.98         -2.91        22.20 o                         
 -11   5   9          8.69        -15.59        15.59 o                         
 -10   5   9         10.71         -8.26        14.69 o                         
  -9   5   9        133.84        110.38        24.34 o                         
  -8   5   9        390.29        474.98        37.23 o                         
  -7   5   9        123.83        148.95        22.38 o                         
  -6   5   9        255.45        246.63        18.16 o                         
  -5   5   9        266.76        232.77        16.30 o                         
  -4   5   9        140.09        138.34        13.14 o                         
  -3   5   9        294.79        292.50        18.24 o                         
  -2   5   9        154.28        130.64        10.67 o                         
  -1   5   9         60.27         81.27        10.17 o                         
   0   5   9          2.43         -0.94         9.52 o                         
   1   5   9        190.87        209.05        14.06 o                         
   2   5   9        572.27        599.23        25.96 o                         
   3   5   9          0.15         -6.10         6.17 o                         
   4   5   9        360.76        347.50        24.52 o                         
   5   5   9         97.92         87.74        15.23 o                         
   6   5   9         27.31         25.59        17.82 o                         
   7   5   9        208.13        182.12        35.50 o                         
   8   5   9          4.11         35.48        22.64 o                         
   9   5   9          3.07        -14.22        15.40 o                         
 -10   6   9          7.23          5.78        20.65 o                         
  -9   6   9         12.98         18.62        16.29 o                         
  -8   6   9          3.52        -14.45        15.29 o                         
  -7   6   9          4.48         14.83        14.10 o                         
  -6   6   9         79.43         77.18        15.66 o                         
  -5   6   9         24.29         30.69        11.43 o                         
  -4   6   9         92.18         96.16        12.01 o                         
  -3   6   9        123.86        154.13        14.10 o                         
  -2   6   9          0.53         -7.48         7.48 o                         
  -1   6   9          8.68          7.26         8.46 o                         
   0   6   9          3.74          8.32         7.31 o                         
   1   6   9          0.94         -0.30         6.77 o                         
   2   6   9         43.50         40.21        10.22 o                         
   3   6   9        581.85        592.54        32.08 o                         
   4   6   9         10.42         27.06        16.89 o                         
   5   6   9         27.01          7.86        15.61 o                         
   6   6   9         52.78         33.99        19.78 o                         
   7   6   9         55.19         76.81        26.27 o                         
   8   6   9          0.04         -7.19        22.75 o                         
 -10   7   9          0.05         10.98        48.05 o                         
  -9   7   9         22.46         15.65        23.86 o                         
  -8   7   9        127.02        111.07        28.94 o                         
  -7   7   9        157.14        153.10        28.91 o                         
  -6   7   9          0.40          9.99        15.49 o                         
  -5   7   9         25.39         37.78        15.66 o                         
  -4   7   9         86.65         80.64        30.23 o                         
  -3   7   9        113.34         93.20        15.03 o                         
  -2   7   9        224.48        173.96        17.30 o                         
  -1   7   9          1.37         -3.13         8.77 o                         
   0   7   9         27.24         22.76        10.55 o                         
   1   7   9          0.00          1.08        11.29 o                         
   2   7   9        111.55        121.08        19.72 o                         
   3   7   9         31.33         36.23        15.84 o                         
   4   7   9          8.74         12.20        14.17 o                         
   5   7   9         48.63         68.41        26.01 o                         
   6   7   9         40.59        116.05        30.68 o                         
   7   7   9         11.66         -4.46        27.56 o                         
  -8   8   9        173.58        122.45        45.94 o                         
  -7   8   9         43.40          8.06        25.79 o                         
  -6   8   9          0.76        -16.10        16.10 o                         
  -5   8   9          7.82         -6.96        14.32 o                         
  -4   8   9         16.59          5.98        14.48 o                         
  -3   8   9         31.87         32.12        14.87 o                         
  -2   8   9          7.28         35.56        14.42 o                         
  -1   8   9         44.81         49.42        16.91 o                         
   0   8   9          3.14         -8.26        14.13 o                         
   1   8   9          3.39         -2.59        14.63 o                         
   2   8   9         43.42         84.20        20.86 o                         
   3   8   9         66.21        105.06        23.65 o                         
   4   8   9         15.15         38.44        20.82 o                         
   5   8   9         41.37         46.59        22.73 o                         
   6   8   9          2.18        -11.94        20.36 o                         
  -7   9   9        149.53        163.97        36.51 o                         
  -6   9   9          0.32        -21.70        25.03 o                         
  -5   9   9          9.15        -19.85        19.85 o                         
  -4   9   9          1.54         19.64        25.76 o                         
  -3   9   9        195.69        226.05        46.55 o                         
  -2   9   9         48.45         36.15        23.13 o                         
  -1   9   9          4.10          4.29        18.88 o                         
   0   9   9          1.82         22.75        21.19 o                         
   1   9   9         28.84          1.04        24.47 o                         
   2   9   9         25.68         35.17        23.40 o                         
   3   9   9         38.23         52.87        25.62 o                         
   4   9   9         29.26         11.11        22.32 o                         
   5   9   9         15.51          4.20        33.24 o                         
  -5  10   9         17.74         80.23        44.33 o                         
  -4  10   9         71.91        110.84        43.06 o                         
  -3  10   9         23.50         31.00        26.27 o                         
  -2  10   9          4.81         -4.79        24.27 o                         
  -1  10   9          0.04          1.38        19.91 o                         
   0  10   9          0.11          0.96        22.85 o                         
   1  10   9          8.94         97.21        40.04 o                         
   2  10   9         17.01         49.53        34.53 o                         
 -12   0  10          8.59         29.43        26.77 o                         
 -10   0  10        218.24        190.76        28.88 o                         
  -8   0  10         11.64          4.62         8.68 o                         
  -6   0  10         21.39         19.36         8.15 o                         
  -4   0  10         87.57         95.08        12.00 o                         
  -2   0  10        146.38        144.91        13.85 o                         
   0   0  10          8.15          6.02         7.26 o                         
   2   0  10        264.85        220.29        19.50 o                         
   4   0  10         90.89         91.18        15.89 o                         
   6   0  10         73.78         83.42        21.01 o                         
   8   0  10         95.84        135.84        35.99 o                         
 -12   1  10          0.67          3.07        16.06 o                         
 -11   1  10        428.08        448.72        42.13 o                         
 -10   1  10        274.94        326.68        29.83 o                         
  -9   1  10         28.00         41.76         9.90 o                         
  -8   1  10        192.39        205.09        14.88 o                         
  -7   1  10         44.49         32.30         7.63 o                         
  -6   1  10         19.49         17.08         5.32 o                         
  -5   1  10          0.31          2.46         5.29 o                         
  -4   1  10        104.59        102.45         9.29 o                         
  -3   1  10         89.88         93.35         8.74 o                         
  -2   1  10        152.77        160.12        10.94 o                         
  -1   1  10         28.06         33.98         5.95 o                         
   0   1  10          3.73          2.88         5.06 o                         
   1   1  10         15.23         18.33         6.06 o                         
   2   1  10         27.06         18.68         6.28 o                         
   3   1  10         53.95         51.94         8.44 o                         
   4   1  10         89.95         86.28        10.20 o                         
   5   1  10        299.54        305.35        20.70 o                         
   6   1  10          2.06         -7.60         8.10 o                         
   7   1  10         20.40         24.05        15.60 o                         
   8   1  10         24.20         35.59        16.87 o                         
   9   1  10         10.43          9.74        17.55 o                         
 -12   2  10          5.83         10.67        18.10 o                         
 -11   2  10         74.00         79.42        17.44 o                         
 -10   2  10         24.96         27.46        13.91 o                         
  -9   2  10        289.06        356.42        22.73 o                         
  -8   2  10         98.61        101.97        12.81 o                         
  -7   2  10         18.89          5.32         6.14 o                         
  -6   2  10         86.23         90.20         9.13 o                         
  -5   2  10          0.11          5.10         5.44 o                         
  -4   2  10        230.97        215.51        12.96 o                         
  -3   2  10        183.19        175.17        11.95 o                         
  -2   2  10        122.03        124.95        10.49 o                         
  -1   2  10        210.95        239.80        12.31 o                         
   0   2  10         90.78         99.88         8.60 o                         
   1   2  10          0.62         -4.77         4.77 o                         
   2   2  10          1.00          2.69         5.58 o                         
   3   2  10         59.61         54.88         9.44 o                         
   4   2  10         25.72         17.77        11.54 o                         
   5   2  10         81.08         72.20        12.31 o                         
   6   2  10         82.44        111.42        19.29 o                         
   7   2  10          8.57         -8.39        11.80 o                         
   8   2  10         19.53         14.08        19.67 o                         
   9   2  10         21.07         53.68        24.29 o                         
 -12   3  10         25.19         45.39        31.39 o                         
 -11   3  10        122.68         96.99        24.39 o                         
 -10   3  10          2.11          2.36        12.33 o                         
  -9   3  10          7.04         13.38         9.58 o                         
  -8   3  10          0.30          1.62         7.75 o                         
  -7   3  10          0.01         -2.05         6.61 o                         
  -6   3  10        210.64        219.61        21.08 o                         
  -5   3  10        119.13        128.09        10.19 o                         
  -4   3  10        120.80        161.52        15.04 o                         
  -3   3  10        350.35        355.30        19.33 o                         
  -2   3  10        390.57        408.73        20.82 o                         
  -1   3  10        224.33        242.31        14.12 o                         
   0   3  10        269.36        265.76        13.13 o                         
   1   3  10        556.41        598.80        21.73 o                         
   2   3  10          0.15          3.47        10.55 o                         
   3   3  10         12.74          9.67         7.35 o                         
   4   3  10          0.65         -7.24         7.24 o                         
   5   3  10          0.01          1.81         9.17 o                         
   6   3  10          1.27         -2.35        12.18 o                         
   7   3  10         31.84         47.36        18.36 o                         
   8   3  10         33.60         29.05        16.63 o                         
   9   3  10         19.51         22.86        23.32 o                         
 -11   4  10          7.49         14.31        26.42 o                         
 -10   4  10         63.67         29.66        17.94 o                         
  -9   4  10        124.65        120.09        21.56 o                         
  -8   4  10         51.73         68.06        13.05 o                         
  -7   4  10        296.68        324.67        20.68 o                         
  -6   4  10         68.31         38.74         9.03 o                         
  -5   4  10        980.22        958.26        35.84 o                         
  -4   4  10        206.88        195.57        15.84 o                         
  -3   4  10       2110.07       2004.18        58.65 o                         
  -2   4  10        444.85        481.50        23.77 o                         
  -1   4  10        133.56        128.65        11.34 o                         
   0   4  10         32.17         14.94         9.48 o                         
   1   4  10        818.22        802.35        29.41 o                         
   2   4  10         66.75         44.78         8.91 o                         
   3   4  10          1.71         -6.66         6.66 o                         
   4   4  10         47.15         26.62        10.80 o                         
   5   4  10         41.06         42.80        13.85 o                         
   6   4  10          2.91         39.94        18.07 o                         
   7   4  10          7.51          3.55        14.91 o                         
   8   4  10          0.12          8.48        19.19 o                         
   9   4  10          6.48          8.74        18.16 o                         
 -11   5  10         17.36        -19.45        19.45 o                         
 -10   5  10         40.45         61.07        24.43 o                         
  -9   5  10         39.23         74.81        22.52 o                         
  -8   5  10         13.83         15.50        13.81 o                         
  -7   5  10         26.23         12.47        10.02 o                         
  -6   5  10        387.04        432.18        25.93 o                         
  -5   5  10        828.26        844.49        37.34 o                         
  -4   5  10        266.56        295.29        19.35 o                         
  -3   5  10        833.66        799.90        32.30 o                         
  -2   5  10        408.44        453.74        24.01 o                         
  -1   5  10         17.14          6.19         7.71 o                         
   0   5  10        235.27        288.39        19.23 o                         
   1   5  10        468.58        451.95        23.56 o                         
   2   5  10         10.54         27.84         8.48 o                         
   3   5  10        202.34        192.56        24.62 o                         
   4   5  10         75.81         64.34        23.51 o                         
   5   5  10         36.92         51.34        16.15 o                         
   6   5  10         19.55         42.26        19.24 o                         
   7   5  10         45.55         31.67        21.12 o                         
   8   5  10          7.77        -13.76        16.68 o                         
 -10   6  10          2.11        -16.15        20.99 o                         
  -9   6  10         10.52          8.66        20.75 o                         
  -8   6  10          8.06          6.96        18.53 o                         
  -7   6  10          5.34         -7.75        13.78 o                         
  -6   6  10         13.88          5.98        12.68 o                         
  -5   6  10         11.01         23.73        11.15 o                         
  -4   6  10         96.91         71.27        12.65 o                         
  -3   6  10          9.13          0.38         7.97 o                         
  -2   6  10         12.64          9.13         8.70 o                         
  -1   6  10         63.04         80.40        13.72 o                         
   0   6  10        128.18        130.11        14.19 o                         
   1   6  10         26.81          6.72        12.07 o                         
   2   6  10        307.48        296.37        26.05 o                         
   3   6  10         81.98        107.81        17.90 o                         
   4   6  10          3.13          2.74        15.41 o                         
   5   6  10          0.20          7.04        15.13 o                         
   6   6  10          7.52          6.83        18.36 o                         
   7   6  10          7.55         16.20        25.01 o                         
  -9   7  10         19.68         -1.09        31.21 o                         
  -8   7  10        299.17        252.02        43.74 o                         
  -7   7  10          0.19          0.29        18.45 o                         
  -6   7  10          4.53         -2.84        14.27 o                         
  -5   7  10         52.58         31.27        15.40 o                         
  -4   7  10          1.13          9.87        11.66 o                         
  -3   7  10         55.85         26.97        12.47 o                         
  -2   7  10        180.17        159.71        19.88 o                         
  -1   7  10         43.60         14.92        11.08 o                         
   0   7  10         57.35         30.22        12.70 o                         
   1   7  10         45.81         67.84        17.49 o                         
   2   7  10         24.54         13.06        14.76 o                         
   3   7  10        171.94        151.00        28.47 o                         
   4   7  10          0.01          6.37        14.82 o                         
   5   7  10          0.64          3.97        18.49 o                         
   6   7  10          0.92         29.62        20.72 o                         
  -8   8  10         57.51        117.45        35.92 o                         
  -7   8  10         18.42         36.48        23.62 o                         
  -6   8  10         33.69         15.08        27.57 o                         
  -5   8  10          0.13        -20.69        21.19 o                         
  -4   8  10         15.37         27.76        16.49 o                         
  -3   8  10          9.01          5.16        13.21 o                         
  -2   8  10          0.43         -7.64        13.81 o                         
  -1   8  10         62.69         88.67        25.82 o                         
   0   8  10          1.33         10.91        17.80 o                         
   1   8  10          4.75         12.53        15.76 o                         
   2   8  10        100.52         52.75        22.69 o                         
   3   8  10         13.31         29.37        25.48 o                         
   4   8  10          4.28         -8.66        19.24 o                         
   5   8  10         15.71         59.90        32.38 o                         
  -6   9  10         18.94         -9.36        18.48 o                         
  -5   9  10          2.76        -13.42        20.90 o                         
  -4   9  10         30.32         41.45        38.62 o                         
  -3   9  10          5.53         42.23        30.76 o                         
  -2   9  10          0.33         -1.14        20.22 o                         
  -1   9  10          0.81         29.60        23.14 o                         
   0   9  10        208.12        189.21        57.10 o                         
   1   9  10         12.14         62.23        43.50 o                         
   2   9  10          3.01         15.71        23.69 o                         
   3   9  10          2.42         -3.37        19.97 o                         
   4   9  10         22.82         26.52        28.42 o                         
  -3  10  10          9.83         21.88        33.91 o                         
  -2  10  10         20.58         50.86        40.48 o                         
  -1  10  10          6.74         29.95        28.70 o                         
   0  10  10          0.42          0.66        29.87 o                         
   1  10  10         19.35         91.98        86.48 o                         
 -11   0  11         45.66         55.18        30.25 o                         
  -9   0  11        145.36        164.13        20.19 o                         
  -7   0  11          0.14          0.68         9.83 o                         
  -5   0  11         13.29         22.52         9.09 o                         
  -3   0  11         30.91          7.04         7.53 o                         
  -1   0  11        103.85        100.76        13.14 o                         
   1   0  11        134.58        122.53        15.12 o                         
   3   0  11          5.57          5.18        10.12 o                         
   5   0  11        167.14        174.87        25.17 o                         
   7   0  11         18.45         65.82        27.33 o                         
   9   0  11          1.19         -5.75        24.08 o                         
 -12   1  11        302.47        168.48        39.10 o                         
 -11   1  11         20.63         48.63        18.62 o                         
 -10   1  11        144.31        162.43        22.79 o                         
  -9   1  11         14.39         20.76        10.78 o                         
  -8   1  11         73.09         71.96        11.64 o                         
  -7   1  11        433.29        415.61        22.95 o                         
  -6   1  11        264.72        258.43        16.17 o                         
  -5   1  11        187.87        208.58        14.08 o                         
  -4   1  11         66.77         67.18         8.53 o                         
  -3   1  11         97.30         67.12         8.28 o                         
  -2   1  11          9.11          3.80         5.10 o                         
  -1   1  11        334.75        311.55        15.32 o                         
   0   1  11        279.44        275.56        15.88 o                         
   1   1  11        268.61        273.96        15.06 o                         
   2   1  11         84.80         66.63         8.82 o                         
   3   1  11         50.01         37.79         8.36 o                         
   4   1  11        111.06         96.60        12.87 o                         
   5   1  11          7.72         13.47        10.64 o                         
   6   1  11          7.46         42.71        13.45 o                         
   7   1  11         50.08         57.05        18.32 o                         
   8   1  11         38.15         64.18        21.53 o                         
   9   1  11         14.17         56.66        23.31 o                         
 -12   2  11        156.11        135.65        45.24 o                         
 -11   2  11         77.05         68.48        19.34 o                         
 -10   2  11          0.55         -7.72         9.48 o                         
  -9   2  11          0.28         -4.56         9.59 o                         
  -8   2  11        195.87        172.94        16.15 o                         
  -7   2  11        118.89        118.48        13.45 o                         
  -6   2  11        756.94        777.04        28.56 o                         
  -5   2  11         88.77         77.97         9.04 o                         
  -4   2  11         78.06         64.35         9.68 o                         
  -3   2  11         49.12         38.10         7.26 o                         
  -2   2  11          0.61         -4.64         4.86 o                         
  -1   2  11        237.18        233.82        13.73 o                         
   0   2  11        321.80        376.01        17.14 o                         
   1   2  11          9.33          8.95         8.20 o                         
   2   2  11         11.36          6.67         6.92 o                         
   3   2  11        218.04        223.85        16.23 o                         
   4   2  11         14.63         21.56         9.21 o                         
   5   2  11         53.26         18.32        12.36 o                         
   6   2  11         92.67         87.58        18.56 o                         
   7   2  11         20.27         13.74        14.13 o                         
   8   2  11          0.01         35.26        18.64 o                         
   9   2  11         19.79         26.20        21.65 o                         
 -11   3  11          0.26         65.05        25.53 o                         
 -10   3  11          1.98         -2.01        12.23 o                         
  -9   3  11        100.37        104.17        20.05 o                         
  -8   3  11        736.53        780.64        37.80 o                         
  -7   3  11          2.38         -7.68         8.10 o                         
  -6   3  11         62.58        102.31        13.51 o                         
  -5   3  11          0.31         12.39         6.70 o                         
  -4   3  11        298.90        291.79        20.77 o                         
  -3   3  11        345.42        350.37        27.79 o                         
  -2   3  11        111.16        132.17        13.21 o                         
  -1   3  11        451.52        515.03        21.95 o                         
   0   3  11       1078.39       1168.43        35.40 o                         
   1   3  11        265.34        290.54        16.36 o                         
   2   3  11         80.90         95.28        10.97 o                         
   3   3  11          0.00          2.66         8.08 o                         
   4   3  11         20.87         18.68         9.65 o                         
   5   3  11          8.91          9.25        10.93 o                         
   6   3  11          5.30          8.20        13.34 o                         
   7   3  11         20.40         26.46        15.66 o                         
   8   3  11          3.51         -2.91        17.39 o                         
 -11   4  11          3.60        -11.32        24.58 o                         
 -10   4  11         20.06         -0.17        19.98 o                         
  -9   4  11          0.57          0.89        11.37 o                         
  -8   4  11          0.62         36.74        11.48 o                         
  -7   4  11          6.58         12.62         9.06 o                         
  -6   4  11        107.86         96.90        14.11 o                         
  -5   4  11        138.59        152.47        15.18 o                         
  -4   4  11        105.79        103.24        13.13 o                         
  -3   4  11         71.76         88.77        12.08 o                         
  -2   4  11        496.06        545.97        30.92 o                         
  -1   4  11         84.29         90.70        12.18 o                         
   0   4  11        420.90        419.35        21.70 o                         
   1   4  11          0.64         11.39         8.15 o                         
   2   4  11         26.17         34.98        10.00 o                         
   3   4  11          0.04         22.56        10.26 o                         
   4   4  11         22.11         17.00        10.40 o                         
   5   4  11         18.22         13.18        14.73 o                         
   6   4  11          0.02          6.85        13.30 o                         
   7   4  11          0.16         13.26        19.51 o                         
   8   4  11         11.26        -16.86        16.86 o                         
 -10   5  11         15.96         24.04        23.48 o                         
  -9   5  11         11.62         21.17        14.88 o                         
  -8   5  11          7.58          3.22        11.52 o                         
  -7   5  11         44.46         30.57        13.73 o                         
  -6   5  11         96.81        121.06        16.85 o                         
  -5   5  11          1.32         -7.68         7.68 o                         
  -4   5  11        129.95        127.57        16.59 o                         
  -3   5  11        770.55        809.20        35.54 o                         
  -2   5  11        947.18        975.38        37.88 o                         
  -1   5  11        377.35        371.89        21.41 o                         
   0   5  11        255.90        241.44        18.69 o                         
   1   5  11        468.28        509.59        25.65 o                         
   2   5  11        173.02        191.18        18.42 o                         
   3   5  11        456.98        482.00        35.00 o                         
   4   5  11         73.42        101.66        20.32 o                         
   5   5  11          7.89          3.88        16.64 o                         
   6   5  11          1.93          1.73        15.79 o                         
   7   5  11          4.91          7.75        19.84 o                         
 -10   6  11         28.19        138.65        79.62 o                         
  -9   6  11         60.10         60.31        32.83 o                         
  -8   6  11          9.37          2.23        17.42 o                         
  -7   6  11         12.71         -5.87        14.67 o                         
  -6   6  11          0.40         -5.60        11.55 o                         
  -5   6  11          4.02         -5.16        10.46 o                         
  -4   6  11         77.19         41.48        12.58 o                         
  -3   6  11          0.14          2.82        10.05 o                         
  -2   6  11         14.65          9.25         9.42 o                         
  -1   6  11         12.47          6.79         9.94 o                         
   0   6  11         35.48         28.85        10.33 o                         
   1   6  11        140.93        130.10        19.05 o                         
   2   6  11        116.32        108.35        20.64 o                         
   3   6  11        217.87        252.44        34.73 o                         
   4   6  11          0.09          8.03        16.86 o                         
   5   6  11          3.18         -2.73        15.37 o                         
   6   6  11         14.53         -9.22        19.27 o                         
   7   6  11         15.96         62.03        29.98 o                         
  -9   7  11          6.61        -38.44        43.93 o                         
  -8   7  11          8.96        -12.72        19.71 o                         
  -7   7  11          0.43          6.73        18.77 o                         
  -6   7  11          0.35          0.24        21.81 o                         
  -5   7  11         96.62        109.61        22.43 o                         
  -4   7  11         80.96         72.92        21.57 o                         
  -3   7  11          2.54         -1.89        11.35 o                         
  -2   7  11          4.53         -1.00        10.63 o                         
  -1   7  11         43.44         39.75        13.66 o                         
   0   7  11          4.11          0.46        11.02 o                         
   1   7  11        309.13        297.07        32.05 o                         
   2   7  11         27.87         35.50        18.50 o                         
   3   7  11        161.89         90.04        33.56 o                         
   4   7  11         81.67        110.85        31.31 o                         
   5   7  11          0.55          4.48        21.96 o                         
   6   7  11          2.46         43.58        32.06 o                         
  -7   8  11          4.98         21.06        22.90 o                         
  -6   8  11         48.63         51.79        25.11 o                         
  -5   8  11         86.87        177.88        32.49 o                         
  -4   8  11          0.46         19.01        18.15 o                         
  -3   8  11         91.21        116.50        24.54 o                         
  -2   8  11          7.44         41.41        21.89 o                         
  -1   8  11         15.43         13.03        16.89 o                         
   0   8  11          8.99         32.09        20.53 o                         
   1   8  11         91.30         80.28        25.13 o                         
   2   8  11          8.22         38.93        23.94 o                         
   3   8  11          0.03         20.46        23.64 o                         
   4   8  11         27.09         33.10        22.77 o                         
  -5   9  11          5.35         48.05        32.69 o                         
  -4   9  11          1.80         39.78        44.62 o                         
  -3   9  11         13.19         22.02        31.98 o                         
  -2   9  11          1.66         35.85        28.17 o                         
  -1   9  11         35.69         78.95        39.20 o                         
   0   9  11          7.26         24.23        23.92 o                         
   1   9  11         26.83         98.41        43.01 o                         
   2   9  11         10.88          4.61        25.07 o                         
 -10   0  12         73.51        111.47        31.15 o                         
  -8   0  12        217.40        203.06        26.57 o                         
  -6   0  12         28.55          1.87        11.86 o                         
  -4   0  12          3.31         -7.66         7.66 o                         
  -2   0  12        150.74        168.50        18.08 o                         
   0   0  12          2.39         -6.28         7.86 o                         
   2   0  12         20.23         17.29         9.57 o                         
   4   0  12         88.81         47.77        17.62 o                         
   6   0  12         32.18         89.32        31.35 o                         
   8   0  12          5.71         46.21        26.33 o                         
 -11   1  12        162.13        196.77        39.18 o                         
 -10   1  12         94.68        130.50        22.27 o                         
  -9   1  12         68.36         48.64        15.90 o                         
  -8   1  12        120.54        132.65        17.40 o                         
  -7   1  12         12.31          3.70         9.50 o                         
  -6   1  12         12.34          2.83         8.02 o                         
  -5   1  12        208.01        211.19        17.16 o                         
  -4   1  12        382.01        351.79        21.11 o                         
  -3   1  12         56.23         57.15         8.11 o                         
  -2   1  12         37.81         35.40         7.02 o                         
  -1   1  12         30.63         34.17         6.86 o                         
   0   1  12          5.14          0.51         5.77 o                         
   1   1  12         24.53         26.00         7.30 o                         
   2   1  12         25.38         17.24         7.52 o                         
   3   1  12          0.11         -5.53         7.30 o                         
   4   1  12         97.43         88.42        14.43 o                         
   5   1  12          8.80         10.09        12.92 o                         
   6   1  12         75.49         93.58        22.52 o                         
   7   1  12          1.60          1.18        16.66 o                         
   8   1  12          7.28         15.86        18.16 o                         
 -11   2  12          4.77        -13.59        16.08 o                         
 -10   2  12          0.20         -2.84        11.02 o                         
  -9   2  12         83.44         95.27        17.68 o                         
  -8   2  12          0.70         11.81        11.45 o                         
  -7   2  12         17.02         42.89        12.50 o                         
  -6   2  12          0.10         -6.74         7.77 o                         
  -5   2  12        226.62        199.51        17.50 o                         
  -4   2  12         12.67         11.31         8.10 o                         
  -3   2  12        462.50        455.30        23.48 o                         
  -2   2  12         25.47         22.77         7.01 o                         
  -1   2  12        143.23        143.54        13.34 o                         
   0   2  12         45.27         46.95         9.03 o                         
   1   2  12         29.64         30.90         7.91 o                         
   2   2  12          0.43          9.52         7.45 o                         
   3   2  12         48.28         50.75        12.49 o                         
   4   2  12         50.00         43.15        15.09 o                         
   5   2  12          0.41         -6.41        10.69 o                         
   6   2  12         30.27         32.87        17.76 o                         
   7   2  12          3.36         24.84        20.38 o                         
   8   2  12         40.00         44.64        24.78 o                         
 -11   3  12          6.54          3.50        20.61 o                         
 -10   3  12          1.10          6.91        13.33 o                         
  -9   3  12          2.69          2.69        11.54 o                         
  -8   3  12         10.49         -9.41         9.41 o                         
  -7   3  12        127.39        104.87        14.59 o                         
  -6   3  12        568.18        609.77        31.43 o                         
  -5   3  12        929.32        948.62        41.88 o                         
  -4   3  12        190.79        225.62        16.68 o                         
  -3   3  12        148.77        168.35        15.43 o                         
  -2   3  12        146.02        124.73        13.07 o                         
  -1   3  12        742.00        777.90        32.32 o                         
   0   3  12        836.99        916.39        33.18 o                         
   1   3  12        578.47        665.37        29.61 o                         
   2   3  12         70.20        106.13        14.45 o                         
   3   3  12         92.84         95.44        14.82 o                         
   4   3  12         20.07         16.38        13.16 o                         
   5   3  12         25.99         16.13        14.98 o                         
   6   3  12          0.39         -6.69        14.35 o                         
   7   3  12          1.91         11.10        16.76 o                         
   8   3  12          7.51         52.95        31.11 o                         
 -10   4  12          2.38        -21.32        21.32 o                         
  -9   4  12         39.77         69.81        17.52 o                         
  -8   4  12         19.89          5.86        12.59 o                         
  -7   4  12          3.08         -1.16         9.38 o                         
  -6   4  12          9.33         10.77        10.03 o                         
  -5   4  12         83.51         82.54        14.43 o                         
  -4   4  12          2.41         -3.36         8.09 o                         
  -3   4  12        225.73        181.20        15.95 o                         
  -2   4  12         20.08         34.31        12.22 o                         
  -1   4  12         73.46        120.69        13.97 o                         
   0   4  12        134.39        178.74        15.70 o                         
   1   4  12        194.96        235.29        20.67 o                         
   2   4  12         26.22         34.60         9.96 o                         
   3   4  12        263.89        290.89        25.12 o                         
   4   4  12         11.03         42.39        14.97 o                         
   5   4  12          0.10         -6.02        12.56 o                         
   6   4  12          0.71         17.45        15.25 o                         
   7   4  12         16.32         59.59        24.87 o                         
 -10   5  12          7.20         -4.36        23.55 o                         
  -9   5  12         72.56         53.74        27.57 o                         
  -8   5  12         20.54         39.93        17.17 o                         
  -7   5  12          0.52         32.73        15.04 o                         
  -6   5  12         95.04         83.04        16.62 o                         
  -5   5  12          3.93         -9.14        11.29 o                         
  -4   5  12        170.19        172.05        18.77 o                         
  -3   5  12          2.38          1.22        10.09 o                         
  -2   5  12         94.24        108.47        14.38 o                         
  -1   5  12         19.47         -1.48         9.27 o                         
   0   5  12        551.14        595.49        31.36 o                         
   1   5  12        205.04        249.36        22.36 o                         
   2   5  12         50.06         54.39        19.86 o                         
   3   5  12        125.26        198.48        30.88 o                         
   4   5  12         57.31         38.59        28.67 o                         
   5   5  12          1.89          7.18        15.97 o                         
   6   5  12         40.65         33.28        24.24 o                         
   7   5  12         12.10         35.10        42.89 o                         
  -9   6  12         32.03          2.12        23.09 o                         
  -8   6  12         16.09         43.83        24.32 o                         
  -7   6  12         12.47          3.27        16.71 o                         
  -6   6  12          4.95         -7.37        14.14 o                         
  -5   6  12         35.25         28.03        14.28 o                         
  -4   6  12         84.43         58.39        15.39 o                         
  -3   6  12          0.03          8.48        10.66 o                         
  -2   6  12         44.24         34.76        12.73 o                         
  -1   6  12        142.26        122.98        17.26 o                         
   0   6  12         57.65         34.35        14.19 o                         
   1   6  12         38.03         31.42        14.63 o                         
   2   6  12         54.33         12.37        14.50 o                         
   3   6  12          4.86         32.97        24.75 o                         
   4   6  12          1.35         22.36        21.06 o                         
   5   6  12          4.71         25.28        28.06 o                         
   6   6  12         12.13         16.01        32.89 o                         
  -8   7  12          0.66        -15.78        20.38 o                         
  -7   7  12          4.98         18.94        23.59 o                         
  -6   7  12         44.67         53.86        21.65 o                         
  -5   7  12          8.99         45.01        19.13 o                         
  -4   7  12          6.70          1.91        14.17 o                         
  -3   7  12          1.32          1.03        12.92 o                         
  -2   7  12         48.07         89.69        19.74 o                         
  -1   7  12          2.40          4.97        14.07 o                         
   0   7  12         14.10         17.01        14.42 o                         
   1   7  12         19.66          5.25        17.09 o                         
   2   7  12         38.10         11.06        19.62 o                         
   3   7  12          6.05         40.54        30.49 o                         
   4   7  12         38.35         36.42        25.81 o                         
   5   7  12         11.20        -12.27        25.12 o                         
  -6   8  12         48.12         77.70        27.71 o                         
  -5   8  12          1.07         26.94        19.00 o                         
  -4   8  12          3.81         22.70        17.75 o                         
  -3   8  12         18.27         44.95        25.55 o                         
  -2   8  12         26.06         73.98        27.12 o                         
  -1   8  12         25.99         38.47        21.03 o                         
   0   8  12          0.06        -14.46        15.18 o                         
   1   8  12        199.13        232.37        42.99 o                         
   2   8  12          3.91        -16.27        16.94 o                         
   3   8  12          2.55         14.76        23.51 o                         
  -4   9  12          5.23         -0.03        30.22 o                         
  -3   9  12         26.70         50.70        55.04 o                         
  -2   9  12          0.55         72.75        70.49 o                         
  -1   9  12          9.43         29.70        52.31 o                         
   0   9  12         59.00         51.19        38.77 o                         
 -11   0  13         12.88         48.51        36.09 o                         
  -9   0  13         15.89         -8.83        16.05 o                         
  -7   0  13        138.99        167.73        32.60 o                         
  -5   0  13        518.27        420.83        38.02 o                         
  -3   0  13        222.45        274.16        27.55 o                         
  -1   0  13        279.59        217.79        21.49 o                         
   1   0  13          8.19         12.61        10.71 o                         
   3   0  13        133.35         90.58        24.97 o                         
   5   0  13          2.53        -18.10        21.85 o                         
   7   0  13          8.03         57.32        26.83 o                         
 -11   1  13         39.01         64.87        25.02 o                         
 -10   1  13          5.89         -1.67        12.62 o                         
  -9   1  13          1.51          9.91        12.73 o                         
  -8   1  13         80.15         80.54        18.05 o                         
  -7   1  13        120.54        114.12        19.55 o                         
  -6   1  13        113.61         76.60        15.68 o                         
  -5   1  13        224.53        234.93        22.81 o                         
  -4   1  13          1.25         -5.87         7.69 o                         
  -3   1  13         22.07          8.98         8.25 o                         
  -2   1  13       1015.80       1074.11        41.27 o                         
  -1   1  13        704.24        709.84        30.04 o                         
   0   1  13         12.64         11.96         7.09 o                         
   1   1  13         45.59         51.78        10.23 o                         
   2   1  13         51.02         48.17        11.36 o                         
   3   1  13         10.18         -5.95         9.40 o                         
   4   1  13         88.69        100.59        25.87 o                         
   5   1  13          0.06         10.61        15.69 o                         
   6   1  13         20.42         22.90        16.91 o                         
   7   1  13         12.16         32.57        18.41 o                         
 -11   2  13          6.78         -2.05        16.69 o                         
 -10   2  13          6.95        -13.80        14.16 o                         
  -9   2  13          1.13         19.74        12.46 o                         
  -8   2  13         15.85         25.92        14.65 o                         
  -7   2  13         13.97         20.77        12.00 o                         
  -6   2  13         35.58         27.06        12.41 o                         
  -5   2  13         74.16         68.21        13.03 o                         
  -4   2  13        112.47        105.72        13.84 o                         
  -3   2  13         44.54         38.76        10.17 o                         
  -2   2  13        444.04        476.99        24.53 o                         
  -1   2  13        156.32        194.00        16.20 o                         
   0   2  13        217.03        235.30        17.48 o                         
   1   2  13         78.41         99.99        16.87 o                         
   2   2  13         13.30          8.41         9.79 o                         
   3   2  13         77.07         35.80        14.12 o                         
   4   2  13         10.82         -3.86        15.97 o                         
   5   2  13          0.36        -11.59        12.87 o                         
   6   2  13          6.53         23.25        20.72 o                         
   7   2  13         24.79         27.58        26.17 o                         
 -10   3  13         10.46         33.29        18.01 o                         
  -9   3  13          8.65         35.17        14.98 o                         
  -8   3  13         89.45         65.46        18.78 o                         
  -7   3  13          2.87         13.93        12.01 o                         
  -6   3  13          5.75          5.76         9.51 o                         
  -5   3  13         42.49         31.70        11.29 o                         
  -4   3  13         34.61          2.06         9.54 o                         
  -3   3  13        765.13        846.69        36.88 o                         
  -2   3  13        669.77        834.10        35.61 o                         
  -1   3  13         73.07         78.24        13.31 o                         
   0   3  13          0.14         20.49         9.90 o                         
   1   3  13         46.87         40.23        11.04 o                         
   2   3  13         40.05         18.96        12.40 o                         
   3   3  13        337.86        363.86        36.03 o                         
   4   3  13        233.84        241.72        31.94 o                         
   5   3  13          5.73         27.13        18.24 o                         
   6   3  13         36.09         79.86        22.91 o                         
   7   3  13         18.31         23.39        23.61 o                         
 -10   4  13         63.39         62.01        28.51 o                         
  -9   4  13          1.22        -10.22        17.79 o                         
  -8   4  13        247.80        380.09        36.79 o                         
  -7   4  13          0.68         10.77        11.02 o                         
  -6   4  13         17.00         16.52        11.74 o                         
  -5   4  13          0.05          1.81         9.86 o                         
  -4   4  13         17.72         33.52        12.43 o                         
  -3   4  13         38.96         45.27        12.62 o                         
  -2   4  13          2.70         11.90        10.00 o                         
  -1   4  13         80.92         88.28        13.78 o                         
   0   4  13        110.90        113.38        15.49 o                         
   1   4  13          0.04         33.76        11.59 o                         
   2   4  13          0.00        -13.30        13.30 o                         
   3   4  13          0.89         14.79        14.39 o                         
   4   4  13        135.25        210.92        30.45 o                         
   5   4  13          4.42         14.19        16.00 o                         
   6   4  13         16.90         79.14        29.65 o                         
  -9   5  13          0.43         26.80        23.28 o                         
  -8   5  13         16.27          1.93        25.89 o                         
  -7   5  13          0.67         30.66        14.72 o                         
  -6   5  13         13.46         -2.62        12.39 o                         
  -5   5  13          5.00         -7.25        10.70 o                         
  -4   5  13         30.10         24.98        13.09 o                         
  -3   5  13          2.79         12.85        11.24 o                         
  -2   5  13         62.94         73.29        15.40 o                         
  -1   5  13        195.59        179.06        23.87 o                         
   0   5  13          7.10          8.24        11.94 o                         
   1   5  13         44.46         52.36        24.46 o                         
   2   5  13         32.92         61.66        19.22 o                         
   3   5  13        151.96        188.11        29.28 o                         
   4   5  13        155.17        148.58        31.49 o                         
   5   5  13         12.19         77.50        57.12 o                         
   6   5  13         80.79         19.67        29.87 o                         
  -8   6  13          6.78          7.14        25.55 o                         
  -7   6  13          8.08         34.82        18.81 o                         
  -6   6  13         70.76         38.53        18.93 o                         
  -5   6  13        194.37        196.22        26.79 o                         
  -4   6  13        104.95         59.97        18.51 o                         
  -3   6  13          8.73         10.45        12.34 o                         
  -2   6  13        162.39        177.40        23.31 o                         
  -1   6  13         16.17         -0.67        11.17 o                         
   0   6  13         41.46         91.87        19.45 o                         
   1   6  13         54.20         96.27        21.86 o                         
   2   6  13        300.60        292.21        38.67 o                         
   3   6  13         48.12        133.09        34.38 o                         
   4   6  13         10.91        -23.46        40.78 o                         
   5   6  13          0.37         75.06        35.38 o                         
  -7   7  13         26.20         28.47        31.33 o                         
  -6   7  13         58.07         84.39        26.42 o                         
  -5   7  13          4.64          2.18        16.64 o                         
  -4   7  13         71.23         75.20        22.27 o                         
  -3   7  13         51.35         76.48        23.34 o                         
  -2   7  13         51.67         73.98        19.37 o                         
  -1   7  13         23.24         23.15        14.49 o                         
   0   7  13         12.74         38.48        19.11 o                         
   1   7  13        235.02        389.64        50.03 o                         
   2   7  13         10.29         34.52        23.14 o                         
   3   7  13          6.98         -1.99        22.62 o                         
  -5   8  13         45.27        127.09        28.57 o                         
  -4   8  13         20.13         17.74        21.05 o                         
  -3   8  13         21.54         19.27        32.81 o                         
  -2   8  13          1.18         42.62        25.22 o                         
  -1   8  13          3.70         36.97        29.68 o                         
   0   8  13         69.48         61.35        28.10 o                         
   1   8  13          3.52         -8.82        20.55 o                         
   2   8  13          2.33          1.37        47.36 o                         
 -10   0  14         46.20         87.71        55.08 o                         
  -8   0  14          2.13         14.35        32.47 o                         
  -6   0  14         70.51         64.45        25.03 o                         
  -4   0  14         43.34         39.66        19.13 o                         
  -2   0  14          3.24         -5.59        16.10 o                         
   0   0  14          0.11         -9.52         9.52 o                         
   2   0  14          1.81          6.87        18.65 o                         
   4   0  14          9.42        -15.79        20.02 o                         
   6   0  14          9.67         68.86        29.95 o                         
 -10   1  14          0.04         -9.31        16.10 o                         
  -9   1  14         60.45         67.78        20.85 o                         
  -8   1  14         13.36         33.94        18.06 o                         
  -7   1  14          2.95          4.11        13.23 o                         
  -6   1  14         11.77         17.51        13.53 o                         
  -5   1  14        153.74        163.07        21.68 o                         
  -4   1  14        119.98        108.72        18.07 o                         
  -3   1  14        690.87        709.46        38.54 o                         
  -2   1  14         53.21         48.25        12.37 o                         
  -1   1  14          3.42          9.28        10.33 o                         
   0   1  14         21.93         22.86        11.30 o                         
   1   1  14         30.51         22.36        12.20 o                         
   2   1  14        258.06        203.86        38.71 o                         
   3   1  14         38.74         25.04        16.98 o                         
   4   1  14          8.07         15.43        17.89 o                         
   5   1  14          0.17        -16.16        16.16 o                         
   6   1  14          0.33         31.33        20.03 o                         
 -10   2  14         40.51         51.67        20.67 o                         
  -9   2  14          0.33        -18.99        18.99 o                         
  -8   2  14          0.06         -5.61        18.69 o                         
  -7   2  14          2.64          5.17        13.25 o                         
  -6   2  14         46.96         30.16        15.45 o                         
  -5   2  14         12.41         12.76        11.90 o                         
  -4   2  14         16.00         44.77        13.78 o                         
  -3   2  14          1.59         -8.38         8.38 o                         
  -2   2  14        565.64        569.88        33.24 o                         
  -1   2  14         28.72         14.36        10.49 o                         
   0   2  14         11.43         11.28        11.17 o                         
   1   2  14        113.02        116.19        17.24 o                         
   2   2  14          7.40        -10.96        10.96 o                         
   3   2  14         17.55          1.16        17.43 o                         
   4   2  14          6.29          3.64        15.72 o                         
   5   2  14         11.36         21.49        17.81 o                         
   6   2  14         27.13         43.82        24.17 o                         
 -10   3  14          0.15          5.57        21.47 o                         
  -9   3  14          0.30         19.43        19.66 o                         
  -8   3  14          0.51         -4.87        17.21 o                         
  -7   3  14         62.51         65.83        19.59 o                         
  -6   3  14          0.38          4.10        12.15 o                         
  -5   3  14         84.19         87.68        18.41 o                         
  -4   3  14         25.56         27.52        11.64 o                         
  -3   3  14          2.95         -2.99         9.82 o                         
  -2   3  14          1.46         -4.69         8.94 o                         
  -1   3  14          2.45         -7.60         8.71 o                         
   0   3  14        621.94        688.97        37.55 o                         
   1   3  14        594.93        670.86        41.18 o                         
   2   3  14         72.46         35.97        22.17 o                         
   3   3  14         23.63         35.99        17.84 o                         
   4   3  14          3.83         52.51        24.03 o                         
   5   3  14         37.50         78.78        32.50 o                         
   6   3  14        109.70        135.74        34.18 o                         
  -9   4  14         94.87         73.15        25.14 o                         
  -8   4  14         32.64         38.79        19.43 o                         
  -7   4  14         38.32          6.00        14.30 o                         
  -6   4  14          9.94         10.98        13.77 o                         
  -5   4  14         72.74         89.87        21.38 o                         
  -4   4  14         16.95         14.23        11.56 o                         
  -3   4  14          8.95         20.34        11.77 o                         
  -2   4  14         59.49         77.04        18.23 o                         
  -1   4  14          9.50         -2.78        10.80 o                         
   0   4  14          9.31          0.26        14.40 o                         
   1   4  14          1.34        -12.52        12.52 o                         
   2   4  14          0.93          0.50        14.43 o                         
   3   4  14          8.19          0.31        15.66 o                         
   4   4  14          0.66          9.34        17.52 o                         
   5   4  14          1.76          1.67        22.80 o                         
  -8   5  14         48.81         46.55        28.19 o                         
  -7   5  14         11.37         -2.54        15.89 o                         
  -6   5  14         68.60         32.81        16.94 o                         
  -5   5  14          3.60         12.92        14.42 o                         
  -4   5  14         21.74          9.42        12.89 o                         
  -3   5  14          1.94         -3.63        11.77 o                         
  -2   5  14         13.06         -8.67        11.43 o                         
  -1   5  14          0.39         -5.30        12.31 o                         
   0   5  14         36.51         32.68        16.66 o                         
   1   5  14         20.42         29.34        16.86 o                         
   2   5  14         43.40         70.22        21.40 o                         
   3   5  14          0.40         25.98        21.01 o                         
   4   5  14          8.85         69.76        34.12 o                         
   5   5  14         66.88        -25.13        50.79 o                         
  -7   6  14          3.56          8.14        24.53 o                         
  -6   6  14         23.15         54.62        23.05 o                         
  -5   6  14          3.49          4.64        17.71 o                         
  -4   6  14         81.87         93.41        22.22 o                         
  -3   6  14         28.03         27.95        18.77 o                         
  -2   6  14        107.03        113.57        23.37 o                         
  -1   6  14         24.23         29.36        15.80 o                         
   0   6  14         41.99         78.72        21.25 o                         
   1   6  14         72.49         86.87        25.06 o                         
   2   6  14          0.31         21.07        19.08 o                         
   3   6  14          1.47         13.07        27.94 o                         
  -6   7  14          8.49        -12.31        19.34 o                         
  -5   7  14         91.40        103.90        29.32 o                         
  -4   7  14         10.24         43.42        24.07 o                         
  -3   7  14         33.54         62.58        24.00 o                         
  -2   7  14          7.75         28.21        18.53 o                         
  -1   7  14         39.33         28.00        18.75 o                         
   0   7  14         19.86         43.96        26.81 o                         
   1   7  14         17.48         34.64        22.94 o                         
   2   7  14         55.00         83.03        31.87 o                         
  -2   8  14         16.84        177.09       107.08 o                         
  -9   0  15         39.85          2.18        36.11 o                         
  -7   0  15         33.39         41.03        26.89 o                         
  -5   0  15          0.32        -13.63        18.99 o                         
  -3   0  15       1220.11       1217.40       104.38 o                         
  -1   0  15         98.95         66.55        25.87 o                         
   1   0  15        197.86        335.40        70.47 o                         
   3   0  15          2.03         -1.90        23.63 o                         
   5   0  15          3.14        -21.59        26.89 o                         
  -9   1  15          4.59        -16.77        17.94 o                         
  -8   1  15        153.68        124.55        28.96 o                         
  -7   1  15         14.26          6.08        16.81 o                         
  -6   1  15        131.11        120.67        25.71 o                         
  -5   1  15          0.04        -12.35        12.35 o                         
  -4   1  15        146.83        104.80        24.22 o                         
  -3   1  15          0.02         22.31        16.77 o                         
  -2   1  15        546.34        569.58        45.47 o                         
  -1   1  15          0.69        -11.69        11.69 o                         
   0   1  15         18.22         12.20        15.68 o                         
   1   1  15         34.15         17.27        16.35 o                         
   2   1  15         44.50         33.41        26.72 o                         
   3   1  15          2.98         26.07        27.89 o                         
   4   1  15          4.84        -20.41        23.74 o                         
   5   1  15         37.99         60.12        29.93 o                         
  -9   2  15          1.82        -10.65        24.71 o                         
  -8   2  15        167.69         97.02        34.36 o                         
  -7   2  15         16.05        -13.11        16.53 o                         
  -6   2  15          1.88         -2.65        16.14 o                         
  -5   2  15         25.45          4.15        15.89 o                         
  -4   2  15        106.81         76.02        30.14 o                         
  -3   2  15          0.03          3.85        13.32 o                         
  -2   2  15         86.95         68.66        17.86 o                         
  -1   2  15          0.20         -5.67        12.36 o                         
   0   2  15         49.34         11.47        13.54 o                         
   1   2  15         86.94         95.25        21.58 o                         
   2   2  15        103.41         38.20        25.75 o                         
   3   2  15         18.17         39.03        31.40 o                         
   4   2  15         19.02         29.61        21.01 o                         
   5   2  15          0.36         63.14        45.47 o                         
  -9   3  15         16.30         29.88        20.76 o                         
  -8   3  15          0.09         14.24        22.34 o                         
  -7   3  15         48.98         16.96        18.66 o                         
  -6   3  15          2.52         -6.77        13.95 o                         
  -5   3  15         24.35         -4.23        13.67 o                         
  -4   3  15          3.65         -1.02        12.15 o                         
  -3   3  15          4.94          7.65        14.32 o                         
  -2   3  15         98.14        145.44        20.97 o                         
  -1   3  15         62.49         56.34        16.58 o                         
   0   3  15         27.81         21.77        14.74 o                         
   1   3  15          0.38        -16.73        16.73 o                         
   2   3  15         46.63         44.01        22.70 o                         
   3   3  15        367.99        307.54        52.28 o                         
   4   3  15         82.76        104.37        30.51 o                         
   5   3  15         44.23        131.88        35.61 o                         
  -8   4  15          8.37         17.89        21.69 o                         
  -7   4  15         19.12         20.44        16.94 o                         
  -6   4  15          2.57          6.52        15.87 o                         
  -5   4  15          0.83          7.21        15.41 o                         
  -4   4  15         68.53         72.50        19.73 o                         
  -3   4  15          9.69         16.09        18.04 o                         
  -2   4  15          9.42          7.91        13.16 o                         
  -1   4  15          0.40         12.38        15.07 o                         
   0   4  15         24.53          9.19        16.39 o                         
   1   4  15          4.62         22.20        18.50 o                         
   2   4  15         18.03         28.65        20.02 o                         
   3   4  15          0.85         16.65        22.96 o                         
   4   4  15          8.45        -19.20        22.00 o                         
  -7   5  15          0.46          1.83        17.80 o                         
  -6   5  15          1.58         -1.84        17.47 o                         
  -5   5  15         27.61         10.87        17.70 o                         
  -4   5  15         19.92         10.33        17.43 o                         
  -3   5  15          7.65         -1.17        16.01 o                         
  -2   5  15         10.24        -14.94        14.94 o                         
  -1   5  15         20.39         15.24        16.42 o                         
   0   5  15          7.69          8.64        15.66 o                         
   1   5  15          0.17         27.33        19.39 o                         
   2   5  15         16.32         38.17        22.27 o                         
   3   5  15         64.73         60.51        31.13 o                         
  -6   6  15         46.38         86.13        39.03 o                         
  -5   6  15         11.39        -11.51        22.55 o                         
  -4   6  15         29.99          8.18        18.47 o                         
  -3   6  15          9.54         -6.58        15.67 o                         
  -2   6  15         19.94         42.44        19.39 o                         
  -1   6  15        132.15        143.78        30.25 o                         
   0   6  15         29.75         60.89        21.56 o                         
   1   6  15         84.42         98.37        29.21 o                         
   2   6  15         60.10        119.34        44.03 o                         
  -3   7  15          2.85          6.19        22.30 o                         
  -2   7  15         54.39         62.23        25.35 o                         
  -1   7  15         80.20        123.23        30.95 o                         
  -8   0  16         11.89         86.79        43.74 o                         
  -6   0  16         12.23        -23.67        23.67 o                         
  -4   0  16        116.30         22.76        27.02 o                         
  -2   0  16         13.01         12.37        26.57 o                         
   0   0  16        212.63        280.09        53.06 o                         
   2   0  16         12.44         31.83        37.90 o                         
   4   0  16         69.36        191.11       111.19 o                         
  -8   1  16          1.52         -0.95        23.79 o                         
  -7   1  16          2.62         -4.72        23.61 o                         
  -6   1  16         17.15         16.76        19.59 o                         
  -5   1  16         31.70         21.50        20.59 o                         
  -4   1  16         57.22         29.93        20.12 o                         
  -3   1  16          0.31         -8.20        14.82 o                         
  -2   1  16          2.74         -6.97        15.28 o                         
  -1   1  16          0.87          3.41        15.25 o                         
   0   1  16         11.33         -8.66        16.42 o                         
   1   1  16        103.02        104.72        32.17 o                         
   2   1  16          0.00        -16.41        16.41 o                         
   3   1  16          4.06         37.11        33.90 o                         
   4   1  16         16.38        -18.09        35.42 o                         
  -8   2  16         32.67         15.94        24.15 o                         
  -7   2  16         71.11         78.68        30.44 o                         
  -6   2  16         11.06          0.01        19.55 o                         
  -5   2  16        362.48        392.46        46.43 o                         
  -4   2  16        277.66        248.41        33.56 o                         
  -3   2  16          6.12          5.10        15.92 o                         
  -2   2  16          0.44          3.31        15.68 o                         
  -1   2  16         51.30         57.60        21.59 o                         
   0   2  16        128.47        159.84        32.36 o                         
   1   2  16         32.92          8.12        23.28 o                         
   2   2  16         11.16          3.98        27.71 o                         
   3   2  16         37.25         29.57        26.42 o                         
   4   2  16         86.21         90.76        43.26 o                         
  -8   3  16          0.00        -16.86        16.86 o                         
  -7   3  16          2.61         14.87        21.51 o                         
  -6   3  16          3.56          1.70        20.06 o                         
  -5   3  16        128.99        147.27        29.12 o                         
  -4   3  16         81.48         63.34        21.86 o                         
  -3   3  16          1.20          6.66        16.22 o                         
  -2   3  16         11.66         22.61        15.43 o                         
  -1   3  16          7.71         24.70        16.51 o                         
   0   3  16         36.12         26.50        18.26 o                         
   1   3  16        158.49        130.79        52.79 o                         
   2   3  16          7.83          0.24        19.39 o                         
   3   3  16         15.98         35.94        45.49 o                         
  -7   4  16         48.82         89.19        28.45 o                         
  -6   4  16         25.76         64.01        26.09 o                         
  -5   4  16          2.05         -7.48        17.55 o                         
  -4   4  16          2.85          3.23        16.42 o                         
  -3   4  16          0.27          2.95        15.14 o                         
  -2   4  16         14.92         28.05        17.01 o                         
  -1   4  16         21.00         10.22        16.90 o                         
   0   4  16         40.43          8.73        16.15 o                         
   1   4  16         33.14        129.18        37.12 o                         
   2   4  16          1.10         18.24        22.60 o                         
   3   4  16          4.79         -5.25        20.41 o                         
  -6   5  16          6.97        -11.52        17.24 o                         
  -5   5  16          8.53         11.82        19.52 o                         
  -4   5  16          1.85        -10.35        16.10 o                         
  -3   5  16          0.12        -14.64        14.64 o                         
  -2   5  16         56.98         29.49        37.56 o                         
  -1   5  16          2.41         29.22        21.07 o                         
   0   5  16         39.99         37.19        21.28 o                         
   1   5  16         21.18         20.88        22.40 o                         
  -3   6  16          0.77         27.75        21.84 o                         
  -2   6  16         30.21         20.46        20.94 o                         
  -1   6  16          5.93         25.95        22.21 o                         
  -7   0  17         13.47        103.12        67.02 o                         
  -5   0  17        165.15        122.48        53.11 o                         
  -3   0  17         32.55         55.59        34.89 o                         
  -1   0  17          3.59          2.30        22.59 o                         
   1   0  17         46.97         44.44        90.60 o                         
   3   0  17         60.48        194.93       216.90 o                         
  -7   1  17         37.16         25.25        29.27 o                         
  -6   1  17          3.91         49.43        32.96 o                         
  -5   1  17         17.54        -15.04        24.96 o                         
  -4   1  17         51.56         -2.61        19.52 o                         
  -3   1  17         14.79         31.41        19.25 o                         
  -2   1  17        128.56        127.62        26.17 o                         
  -1   1  17          0.79         -6.49        16.36 o                         
   0   1  17         37.36         19.65        42.60 o                         
   1   1  17          0.62        -24.11        24.11 o                         
   2   1  17          0.18        -43.39        43.39 o                         
   3   1  17         12.52         32.42        44.66 o                         
  -7   2  17          1.05        -24.64        29.25 o                         
  -6   2  17         29.06          4.75        23.65 o                         
  -5   2  17         44.53         28.58        26.48 o                         
  -4   2  17        201.15        303.83        53.35 o                         
  -3   2  17          1.36          2.12        17.61 o                         
  -2   2  17        104.50         58.63        22.04 o                         
  -1   2  17         51.30         34.24        41.38 o                         
   0   2  17          0.10          9.49        25.24 o                         
   1   2  17         26.67         13.97        35.12 o                         
   2   2  17         61.87         69.64        78.86 o                         
  -6   3  17        212.89        132.19        39.10 o                         
  -5   3  17          8.66         -1.26        22.77 o                         
  -4   3  17         17.67         -6.76        18.23 o                         
  -3   3  17          4.86         39.80        25.06 o                         
  -2   3  17          0.82        -12.96        17.90 o                         
  -1   3  17          0.08          5.40        25.24 o                         
   0   3  17          0.03         -3.16        26.38 o                         
   1   3  17          1.15        388.25       161.95 o                         
   2   3  17         10.74        -26.53        71.61 o                         
  -5   4  17          0.00        -15.29        19.03 o                         
  -4   4  17         40.48         72.94        27.37 o                         
  -3   4  17         16.02         12.86        21.59 o                         
  -2   4  17          0.05        -18.29        19.62 o                         
  -1   4  17          2.01         -8.99        22.03 o                         
   0   4  17         39.60         62.04        33.66 o                         
  -4   0  18         10.50          9.84        37.49 o                         
  -2   0  18         16.79          8.48        39.11 o                         
   0   0  18         16.16        -12.05        53.54 o                         
  -5   1  18          3.10        -23.20        23.20 o                         
  -4   1  18          6.45        -20.51        20.51 o                         
  -3   1  18          0.01         -9.68        22.30 o                         
  -2   1  18          1.89         -4.64        22.66 o                         
  -1   1  18          0.03         10.00        31.64 o                         
   0   1  18          0.19         11.13        35.53 o                         
  -5   2  18         81.20         69.75        49.26 o                         
  -4   2  18         14.56          2.90        27.95 o                         
  -3   2  18         11.51          3.12        26.91 o                         
  -2   2  18          2.17        -15.45        31.16 o                         
  -1   2  18         41.24         36.07        42.84 o                         
   0   2  18          0.40         42.66        45.21 o                         
  -3   3  18          1.83          6.74        51.48 o                         
  -2   3  18         14.11         38.37        45.41 o                         
                                                                                
